# Supplementary material for: Pooled Resequencing of 122 Ulcerative Colitis Genes in a Large Dutch Cohort Suggests Population-Specific Associations of Rare Variants in MUC2
Source: PLoS One. 2016 Aug 4;11(8):e0159609. doi: 10.1371/journal.pone.0159609 (PMC4973970; doi:10.1371/journal.pone.0159609)
Supplement: S1 Table — Pooled re-sequencing of 122 UC genes in 790 Dutch UC patients resulted in 7969 SNVs. After quality control (see material and methods, Fig 2) 2562 SNVs remained. This list provides an overview of all 2562 SNVs including association analysis with the control cohort, annotation and selection of variants for follow-up. Association analysis was done with the Chi-squared and the Fisher-exact tests with R statistical software. The allele frequency was based on allele counts per SNV. Variants were annotated using SNPeff and SeattleSeq. To check for regulatory functions of the variants, the Encyclopedia of DNA Elements (ENCODE) was searched using the UCSC Genome Browser. Chromosome = chromosome number (Hg 19), Position = base pair position (Hg 19), Chr:position = combined chromosome and position (Hg 19), Nr_pools = number of pools (of 12 patients) in which variant is detected, SNV = rs-id if available from dbSNP137, refAllele = reference allele, altAllele = alternative allele, UC_freq = allele frequency detected in 790 UC patients, Controls_GoNL_Freq = allele frequency detected in 500 healthy controls of the Genome of the Netherlands cohort(GoNL), CHISQ = p-value after Chi-squared test, FISHER = p-value after Fisher-exact test, Wash_EA_AF = allele frequency based on European population in Exome Variant Server (http://evs.gs.washington.edu/EVS/), 1000G_EUR_AF = allele frequency based on European population in 1000 genomes (http://www.1000genomes.org), ExAC = allele frequency based on Exome Aggregation Consortium (http://exac.broadinstitute.org), HGVS.c = Variant using Human Genome Variation Society notation (DNA level), HGVS.p = If variant is coding, this field describes the variant using Human Genome Variation Society notation(Protein level), SnpEff_effect = Effect of this variant based on SnpEff, SnpEff_gene_biotype = This field is 'CODING' if any transcript of the gene is marked as protein coding, SnpEff_gene_name = name of the Gene, Selection group = genes selected in UC [file pone.0159609.s002.xlsx]

## Sheet: Results_Discovery_phase I
Supplementary table 1. Discovery phase (Phase I): Complete list of 2562 SNVs after quality control
Chromosome	Position	Chr:Position (Hg19)	Nr_pools	SNV	RefAllele	AltAllele	UC_Freq	Controls_GoNL_Freq	CHISQ	FISHER	Wash_EA_AF	1000G_EUR_AF	ExAC	HGVS.c	HGVS.p	SnpEff_effect	SnpEff_gene_biotype	SnpEff_gene_name	Selection group	DNASE1	HISTONE	POLYMERASE	TFBS	DNASE1_CELLTYPES	HISTONE_CELLTYPES	POLYMERASE_CELLTYPES	TFBS_CELLTYPES	PolyPhen	ClinicalAssociation	SIFT	SNP_on_ ICHIP	Refseq	Imputed_SNV_ICHIP	Selected_follow-up
1	1138913	1:1138913	52	rs3819001	T	C	0.0695322	-	-	-	-	0.05	-	c.*58A>G	-	DOWNSTREAM	protein_coding	TNFRSF18	UC genes	DNase1/DNase1/DNase1	H3K27me3/H3K27me3/H3K27me3/H3K27me3/H3K27me3	-	-	DNase1 - HUVEC Enriched Site/DNase1 - HUVEC Enriched Site/DNase1 - H1ESC Enriched Site	H3K27me3 - NHEK Enriched Site/H3K27me3 - HepG2 Enriched Site/H3K27me3 - HepG2 Enriched Site/H3K27me3 - H1ESC Enriched Site/H3K27me3 - H1ESC Enriched Site	-	-	unknown	unknown	-	-	NM_148901.1	-	-
1	1138963	1:1138963	4	-	C	T	0.00252845	-	-	-	0.0035868	0.0026	0.003127	c.*8G>A	-	DOWNSTREAM	protein_coding	TNFRSF18	UC genes	DNase1/DNase1/DNase1	H3K27me3/H3K27me3/H3K27me3/H3K27me3/H3K27me3	-	-	DNase1 - HUVEC Enriched Site/DNase1 - HUVEC Enriched Site/DNase1 - H1ESC Enriched Site	H3K27me3 - NHEK Enriched Site/H3K27me3 - HepG2 Enriched Site/H3K27me3 - HepG2 Enriched Site/H3K27me3 - H1ESC Enriched Site/H3K27me3 - H1ESC Enriched Site	-	-	unknown	unknown	-	-	NM_148901.1	-	-
1	1139080	1:1139080	1	-	C	T	0.000632111	-	-	-	-	-	-	c.659G>A	p.Arg220His	NON_SYNONYMOUS_CODING	protein_coding	TNFRSF18	UC genes	DNase1/DNase1/DNase1/DNase1	H3K27me3/H3K27me3/H3K27me3/H3K27me3/H3K27me3	-	-	DNase1 - K562 Enriched Site/DNase1 - HUVEC Enriched Site/DNase1 - K562 Enriched Site/DNase1 - HUVEC Enriched Site	H3K27me3 - NHEK Enriched Site/H3K27me3 - HepG2 Enriched Site/H3K27me3 - HepG2 Enriched Site/H3K27me3 - H1ESC Enriched Site/H3K27me3 - H1ESC Enriched Site	-	-	unknown	unknown	Damaging	-	NM_148901.1	-	yes
1	1139202	1:1139202	43	rs2298213	T	C	0.0581542	-	-	-	0.051606	0.05	0.084	c.537A>G	p.Pro179Pro	SYNONYMOUS_CODING	protein_coding	TNFRSF18	UC genes	DNase1/DNase1/DNase1/DNase1	H3K27me3/H3K27me3/H3K27me3/H3K27me3/H3K27me3	-	-	DNase1 - K562 Enriched Site/DNase1 - K562 Enriched Site/DNase1 - H1ESC Enriched Site/DNase1 - H1ESC Enriched Site	H3K27me3 - NHEK Enriched Site/H3K27me3 - HepG2 Enriched Site/H3K27me3 - HepG2 Enriched Site/H3K27me3 - H1ESC Enriched Site/H3K27me3 - H1ESC Enriched Site	-	-	unknown	unknown	Tolerated	-	NM_148901.1	-	-
1	1139216	1:1139216	1	rs11466695	G	A	0.000632111	-	-	-	0.00398967	0.01	0.002206	c.523C>T	p.Arg175Cys	NON_SYNONYMOUS_CODING	protein_coding	TNFRSF18	UC genes	DNase1/DNase1/DNase1/DNase1	H3K27me3/H3K27me3/H3K27me3/H3K27me3/H3K27me3	-	-	DNase1 - K562 Enriched Site/DNase1 - K562 Enriched Site/DNase1 - H1ESC Enriched Site/DNase1 - H1ESC Enriched Site	H3K27me3 - NHEK Enriched Site/H3K27me3 - HepG2 Enriched Site/H3K27me3 - HepG2 Enriched Site/H3K27me3 - H1ESC Enriched Site/H3K27me3 - H1ESC Enriched Site	-	-	unknown	unknown	Damaging	-	NM_148901.1	-	-
1	1139498	1:1139498	12	rs11466693	C	T	0.0120101	-	-	-	0.00571096	0.01	0.006587	c.517G>A	p.Val173Met	NON_SYNONYMOUS_CODING	protein_coding	TNFRSF18	UC genes	DNase1/DNase1	H3K27me3/H3K27me3/H3K27me3/H3K27me3/H3K27me3	-	-	DNase1 - H1ESC Enriched Site/DNase1 - H1ESC Enriched Site	H3K27me3 - NHEK Enriched Site/H3K27me3 - HepG2 Enriched Site/H3K27me3 - HepG2 Enriched Site/H3K27me3 - H1ESC Enriched Site/H3K27me3 - H1ESC Enriched Site	-	-	0.786	unknown	Tolerated	-	NM_004195.2	-	-
1	1139547	1:1139547	1	-	C	T	0.000632111	-	-	-	-	-	0.0002738	c.468G>A	p.Gly156Gly	SYNONYMOUS_CODING	protein_coding	TNFRSF18	UC genes	DNase1/DNase1	H3K27me3/H3K27me3/H3K27me3/H3K27me3/H3K27me3	-	-	DNase1 - K562 Enriched Site/DNase1 - K562 Enriched Site	H3K27me3 - NHEK Enriched Site/H3K27me3 - HepG2 Enriched Site/H3K27me3 - HepG2 Enriched Site/H3K27me3 - H1ESC Enriched Site/H3K27me3 - H1ESC Enriched Site	-	-	unknown	unknown	Tolerated	-	NM_004195.2	-	-
1	1139658	1:1139658	1	-	G	A	0.000632111	-	-	-	-	-	-	c.398+121C>T	-	INTRON	protein_coding	TNFRSF18	UC genes	DNase1/DNase1/DNase1/DNase1/DNase1/DNase1	H3K27me3/H3K27me3/H3K27me3/H3K27me3/H3K27me3/H3K27me3	-	-	DNase1 - K562 Enriched Site/DNase1 - K562 Enriched Site/DNase1 - HUVEC Enriched Site/DNase1 - H1ESC Enriched Site/DNase1 - HUVEC Enriched Site/DNase1 - H1ESC Enriched Site	H3K27me3 - NHEK Enriched Site/H3K27me3 - NHEK Enriched Site/H3K27me3 - HepG2 Enriched Site/H3K27me3 - HepG2 Enriched Site/H3K27me3 - H1ESC Enriched Site/H3K27me3 - H1ESC Enriched Site	-	-	unknown	unknown	-	-	NM_148901.1	-	-
1	1139862	1:1139862	29	rs11466691	T	C	0.0240202	-	-	-	0.018622	0.02	0.021	c.315A>G	p.Lys105Lys	SYNONYMOUS_CODING	protein_coding	TNFRSF18	UC genes	DNase1/DNase1	H3K27me3/H3K27me3/H3K27me3/H3K27me3/H3K27me3/H3K27me3	-	-	DNase1 - HUVEC Enriched Site/DNase1 - HUVEC Enriched Site	H3K27me3 - NHEK Enriched Site/H3K27me3 - NHEK Enriched Site/H3K27me3 - HepG2 Enriched Site/H3K27me3 - HepG2 Enriched Site/H3K27me3 - H1ESC Enriched Site/H3K27me3 - H1ESC Enriched Site	-	-	unknown	unknown	Tolerated	-	NM_148901.1	-	-
1	1139866	1:1139866	1	-	C	T	0.000632111	-	-	-	-	-	-	c.311G>A	p.Gly104Glu	NON_SYNONYMOUS_CODING	protein_coding	TNFRSF18	UC genes	DNase1/DNase1	H3K27me3/H3K27me3/H3K27me3/H3K27me3/H3K27me3/H3K27me3	-	-	DNase1 - HUVEC Enriched Site/DNase1 - HUVEC Enriched Site	H3K27me3 - NHEK Enriched Site/H3K27me3 - NHEK Enriched Site/H3K27me3 - HepG2 Enriched Site/H3K27me3 - HepG2 Enriched Site/H3K27me3 - H1ESC Enriched Site/H3K27me3 - H1ESC Enriched Site	-	-	1	unknown	Damaging	-	NM_148901.1	-	-
1	1140855	1:1140855	1	rs143092669	C	T	0.000632111	-	-	-	0.00151304	0.0026	0.0005871	c.205G>A	p.Glu69Lys	NON_SYNONYMOUS_CODING	protein_coding	TNFRSF18	UC genes	DNase1/DNase1/DNase1/DNase1	H3K27me3/H3K27me3/H3K27me3/H3K27me3/H3K27me3/H3K27me3/H3K27me3/H3K27me3/H3K27me3/H3K27me3	-	-	DNase1 - K562 Enriched Site/DNase1 - HUVEC Enriched Site/DNase1 - HUVEC Enriched Site/DNase1 - K562 Enriched Site	H3K27me3 - H1ESC Enriched Site/H3K27me3 - H1ESC Enriched Site/H3K27me3 - HUVEC Enriched Site/H3K27me3 - HUVEC Enriched Site/H3K27me3 - HepG2 Enriched Site/H3K27me3 - HepG2 Enriched Site/H3K27me3 - GM-699- Enriched Site/H3K27me3 - NHEK Enriched Site/H3K27me3 - NHEK Enriched Site/H3K27me3 - GM12878 Enriched Site	-	-	0.858	unknown	Tolerated	-	NM_148901.1	-	-
1	1140871	1:1140871	2	rs142770542	G	A	0.00189633	0.001002	0.96125	1	0.00244357	-	0.001713	c.189C>T	p.Gly63Gly	SYNONYMOUS_CODING	protein_coding	TNFRSF18	UC genes	DNase1/DNase1/DNase1/DNase1	H3K27me3/H3K27me3/H3K27me3/H3K27me3/H3K27me3/H3K27me3/H3K27me3/H3K27me3/H3K27me3/H3K27me3	-	-	DNase1 - K562 Enriched Site/DNase1 - HUVEC Enriched Site/DNase1 - HUVEC Enriched Site/DNase1 - K562 Enriched Site	H3K27me3 - H1ESC Enriched Site/H3K27me3 - H1ESC Enriched Site/H3K27me3 - HUVEC Enriched Site/H3K27me3 - HUVEC Enriched Site/H3K27me3 - HepG2 Enriched Site/H3K27me3 - HepG2 Enriched Site/H3K27me3 - GM-699- Enriched Site/H3K27me3 - NHEK Enriched Site/H3K27me3 - NHEK Enriched Site/H3K27me3 - GM12878 Enriched Site	-	-	unknown	unknown	Tolerated	-	NM_148901.1	-	-
1	1141738	1:1141738	3	-	C	T	0.00189633	-	-	-	0.000899011	0.0026	0.0003994	c.*875G>A	-	DOWNSTREAM	protein_coding	TNFRSF4	UC genes	DNase1/DNase1/DNase1/DNase1	H3K27me3/H3K27me3/H3K4me2/H3K4me2/H3K4me3/H3K27me3/H3K27me3/H3K27me3/H3K27me3/H3K27me3/H3K27me3/H3K27me3/H3K27me3/H3K27me3/H3K27me3/H3K27me3	-	-	DNase1 - H1ESC Enriched Site/DNase1 - H1ESC Enriched Site/DNase1 - GM-699- Enriched Site/DNase1 - GM-699- Enriched Site	H3K27me3 - H1ESC Enriched Site/H3K27me3 - H1ESC Enriched Site/H3K4me2 - H1ESC Enriched Site/H3K4me2 - H1ESC Enriched Site/H3K4me3 - H1ESC Enriched Site/H3K27me3 - HUVEC Enriched Site/H3K27me3 - HUVEC Enriched Site/H3K27me3 - HMEC Enriched Site/H3K27me3 - HMEC Enriched Site/H3K27me3 - NH-A Enriched Site/H3K27me3 - HepG2 Enriched Site/H3K27me3 - HepG2 Enriched Site/H3K27me3 - GM-699- Enriched Site/…	-	-	unknown	unknown	-	-	NM_003327.3	-	-
1	1141751	1:1141751	3	-	C	T	0.00189633	-	-	-	0.00100402	-	0.0007306	c.*875G>A	-	DOWNSTREAM	protein_coding	TNFRSF4	UC genes	DNase1/DNase1/DNase1/DNase1	H3K27me3/H3K27me3/H3K4me2/H3K4me2/H3K4me3/H3K27me3/H3K27me3/H3K27me3/H3K27me3/H3K27me3/H3K27me3/H3K27me3/H3K27me3/H3K27me3/H3K27me3/H3K27me3	-	-	DNase1 - H1ESC Enriched Site/DNase1 - H1ESC Enriched Site/DNase1 - GM-699- Enriched Site/DNase1 - GM-699- Enriched Site	H3K27me3 - H1ESC Enriched Site/H3K27me3 - H1ESC Enriched Site/H3K4me2 - H1ESC Enriched Site/H3K4me2 - H1ESC Enriched Site/H3K4me3 - H1ESC Enriched Site/H3K27me3 - HUVEC Enriched Site/H3K27me3 - HUVEC Enriched Site/H3K27me3 - HMEC Enriched Site/H3K27me3 - HMEC Enriched Site/H3K27me3 - NH-A Enriched Site/H3K27me3 - HepG2 Enriched Site/H3K27me3 - HepG2 Enriched Site/H3K27me3 - GM-699- Enriched Site/…	-	-	unknown	unknown	-	-	NM_003327.3	-	-
1	1141776	1:1141776	10	rs141996135	C	T	0.00758534	-	-	-	0.0051204	0.0026	0.002167	c.176G>A	p.Arg59His	NON_SYNONYMOUS_CODING	protein_coding	TNFRSF18	UC genes	DNase1/DNase1/DNase1/DNase1/DNase1/DNase1	H3K27me3/H3K27me3/H3K4me2/H3K4me2/H3K4me3/H3K27me3/H3K27me3/H3K27me3/H3K27me3/H3K27me3/H3K27me3/H3K27me3/H3K27me3/H3K27me3/H3K27me3/H3K27me3	-	-	DNase1 - H1ESC Enriched Site/DNase1 - H1ESC Enriched Site/DNase1 - H1ESC Enriched Site/DNase1 - GM-699- Enriched Site/DNase1 - H1ESC Enriched Site/DNase1 - GM-699- Enriched Site	H3K27me3 - H1ESC Enriched Site/H3K27me3 - H1ESC Enriched Site/H3K4me2 - H1ESC Enriched Site/H3K4me2 - H1ESC Enriched Site/H3K4me3 - H1ESC Enriched Site/H3K27me3 - HUVEC Enriched Site/H3K27me3 - HUVEC Enriched Site/H3K27me3 - HMEC Enriched Site/H3K27me3 - HMEC Enriched Site/H3K27me3 - NH-A Enriched Site/H3K27me3 - HepG2 Enriched Site/H3K27me3 - HepG2 Enriched Site/H3K27me3 - GM-699- Enriched Site/…	-	-	0	unknown	Damaging	-	NM_148901.1	-	yes
1	1141824	1:1141824	2	rs11466676	G	C	0.00126422	-	-	-	0.000282087	0.0013	0.005586	c.128C>G	p.Thr43Arg	NON_SYNONYMOUS_CODING	protein_coding	TNFRSF18	UC genes	DNase1/DNase1/DNase1/DNase1/DNase1/DNase1	H3K27me3/H3K27me3/H3K4me2/H3K4me2/H3K4me3/H3K27me3/H3K27me3/H3K27me3/H3K27me3/H3K27me3/H3K27me3/H3K27me3/H3K27me3/H3K27me3/H3K27me3	-	-	DNase1 - H1ESC Enriched Site/DNase1 - H1ESC Enriched Site/DNase1 - H1ESC Enriched Site/DNase1 - GM-699- Enriched Site/DNase1 - H1ESC Enriched Site/DNase1 - GM-699- Enriched Site	H3K27me3 - H1ESC Enriched Site/H3K27me3 - H1ESC Enriched Site/H3K4me2 - H1ESC Enriched Site/H3K4me2 - H1ESC Enriched Site/H3K4me3 - H1ESC Enriched Site/H3K27me3 - HUVEC Enriched Site/H3K27me3 - HUVEC Enriched Site/H3K27me3 - HMEC Enriched Site/H3K27me3 - HMEC Enriched Site/H3K27me3 - NH-A Enriched Site/H3K27me3 - HepG2 Enriched Site/H3K27me3 - HepG2 Enriched Site/H3K27me3 - NHEK Enriched Site/H3K…	-	-	0.98	unknown	Damaging	-	NM_148901.1	-	yes
1	1146741	1:1146741	1	-	T	C	0.000632111	-	-	-	-	-	-	c.*194A>G	-	TRANSCRIPT	protein_coding	TNFRSF4	UC genes	-	-	-	-	-	-	-	-	unknown	unknown	-	-	NM_003327.3	-	-
1	1146785	1:1146785	23	rs2298209	G	C	0.0195954	0.023	0.649033	0.573781	-	0.02	-	c.*150C>G	-	TRANSCRIPT	protein_coding	TNFRSF4	UC genes	-	-	-	-	-	-	-	-	unknown	unknown	-	-	NM_003327.3	yes	-
1	1146853	1:1146853	21	rs2298210	G	A	0.017067	-	-	-	-	0.02	-	c.*82C>T	-	TRANSCRIPT	protein_coding	TNFRSF4	UC genes	-	-	-	-	-	-	-	-	unknown	unknown	-	-	NM_003327.3	-	-
1	1147297	1:1147297	54	rs2298212	G	A	0.085335	-	-	-	0.0698589	0.09	0.059	c.*1418C>T	-	DOWNSTREAM	protein_coding	SDF4	UC genes	-	-	-	-	-	-	-	-	unknown	unknown	-	-	NM_016176.3	-	-
1	1147337	1:1147337	3	-	C	T	0.00252845	-	-	-	0.00148478	-	0.000768	c.619G>A	p.Val207Met	NON_SYNONYMOUS_CODING	protein_coding	TNFRSF4	UC genes	-	-	-	-	-	-	-	-	0.865	unknown	Tolerated	-	NM_003327.3	-	yes
1	1147422	1:1147422	64	rs17568	C	T	0.223135	-	-	-	0.205236	0.21	0.355	c.534G>A	p.Glu178Glu	SYNONYMOUS_CODING	protein_coding	TNFRSF4	UC genes	DNase1/DNase1	H3K27me3/H3K27me3/H4K91ac	-	-	DNase1 - H1ESC Enriched Site/DNase1 - H1ESC Enriched Site	H3K27me3 - HepG2 Enriched Site/H3K27me3 - HepG2 Enriched Site/H4K91ac - CD4 Enriched Site	-	-	unknown	unknown	Tolerated	-	NM_003327.3	-	-
1	1147576	1:1147576	2	-	C	T	0.00189633	-	-	-	-	-	-	c.*1418G>A	-	DOWNSTREAM	protein_coding	SDF4	UC genes	DNase1/DNase1/DNase1/DNase1	H3K27me3/H3K27me3/H4K91ac	-	-	DNase1 - H1ESC Enriched Site/DNase1 - HUVEC Enriched Site/DNase1 - HUVEC Enriched Site/DNase1 - H1ESC Enriched Site	H3K27me3 - HepG2 Enriched Site/H3K27me3 - HepG2 Enriched Site/H4K91ac - CD4 Enriched Site	-	-	unknown	unknown	-	-	NM_016176.3	-	-
1	1148278	1:1148278	2	rs34588780	C	T	0.00126422	-	-	-	-	0.0013	-	c.*1418G>A	-	DOWNSTREAM	protein_coding	SDF4	UC genes	DNase1/DNase1/DNase1/DNase1/DNase1	H3K27me3/H3K27me3/H3K4me3/H3K4me3	PolII	Nrsf/Tcf12/ELF1/Nrsf/Tcf12/ELF1	DNase1 - HUVEC Enriched Site/DNase1 - CD4 Enriched Site/DNase1 - HUVEC Enriched Site/DNase1 - GM12878 Enriched Site/DNase1 - GM12878 Enriched Site	H3K27me3 - HepG2 Enriched Site/H3K27me3 - HepG2 Enriched Site/H3K4me3 - GM-699- Enriched Site/H3K4me3 - GM12878 Enriched Site	PolII - CD4 Enriched Site	Nrsf - GM12878 Enriched Site/Tcf12 - GM12878 Enriched Site/ELF1 - GM12878 Enriched Site/Nrsf - GM12878 Enriched Site/Tcf12 - GM12878 Enriched Site/ELF1 - GM12878 Enriched Site	unknown	unknown	-	-	NM_016176.3	-	-
1	1148316	1:1148316	1	-	G	A	0.000632111	-	-	-	-	-	-	c.*1418C>T	-	DOWNSTREAM	protein_coding	SDF4	UC genes	DNase1/DNase1/DNase1/DNase1/DNase1	H3K27me3/H3K27me3/H3K4me3/H3K4me3	PolII	Nrsf/Tcf12/ELF1/Nrsf/Tcf12/ELF1	DNase1 - HUVEC Enriched Site/DNase1 - CD4 Enriched Site/DNase1 - HUVEC Enriched Site/DNase1 - GM12878 Enriched Site/DNase1 - GM12878 Enriched Site	H3K27me3 - HepG2 Enriched Site/H3K27me3 - HepG2 Enriched Site/H3K4me3 - GM-699- Enriched Site/H3K4me3 - GM12878 Enriched Site	PolII - CD4 Enriched Site	Nrsf - GM12878 Enriched Site/Tcf12 - GM12878 Enriched Site/ELF1 - GM12878 Enriched Site/Nrsf - GM12878 Enriched Site/Tcf12 - GM12878 Enriched Site/ELF1 - GM12878 Enriched Site	unknown	unknown	-	-	NM_016176.3	-	-
1	1148445	1:1148445	6	rs34160451	G	A	0.00379267	-	-	-	0.0235431	0.02	0.018	c.297C>T	p.Cys99Cys	SYNONYMOUS_CODING	protein_coding	TNFRSF4	UC genes	DNase1/DNase1/DNase1/DNase1/DNase1/DNase1/DNase1	H3K27me3/H3K27me3	PolII	Nrsf/Tcf12/ELF1/Nrsf/Tcf12/ELF1	DNase1 - H1ESC Enriched Site/DNase1 - HUVEC Enriched Site/DNase1 - CD4 Enriched Site/DNase1 - HUVEC Enriched Site/DNase1 - GM12878 Enriched Site/DNase1 - H1ESC Enriched Site/DNase1 - GM12878 Enriched Site	H3K27me3 - HepG2 Enriched Site/H3K27me3 - HepG2 Enriched Site	PolII - CD4 Enriched Site	Nrsf - GM12878 Enriched Site/Tcf12 - GM12878 Enriched Site/ELF1 - GM12878 Enriched Site/Nrsf - GM12878 Enriched Site/Tcf12 - GM12878 Enriched Site/ELF1 - GM12878 Enriched Site	unknown	unknown	Tolerated	-	NM_003327.3	-	-
1	1149222	1:1149222	18	-	C	G	0.0214918	-	-	-	-	-	-	c.*1418G>C	-	DOWNSTREAM	protein_coding	SDF4	UC genes	DNase1/DNase1/DNase1/DNase1	H3K27me3/H3K27me3	PolII	-	DNase1 - K562 Enriched Site/DNase1 - H1ESC Enriched Site/DNase1 - K562 Enriched Site/DNase1 - H1ESC Enriched Site	H3K27me3 - HepG2 Enriched Site/H3K27me3 - HepG2 Enriched Site	PolII - CD4 Enriched Site	-	unknown	unknown	-	-	NM_016176.3	-	-
1	1149480	1:1149480	11	rs35304565	G	A	0.00884956	-	-	-	0.00735992	0.01	0.007847	c.28C>T	p.Arg10Cys	NON_SYNONYMOUS_CODING	protein_coding	TNFRSF4	UC genes	DNase1/DNase1/DNase1/DNase1/DNase1/DNase1/DNase1	H3K4me1/H3K18ac/H3K27me3/H3K36me3/H3K36me3	PolII	-	DNase1 - K562 Enriched Site/DNase1 - H1ESC Enriched Site/DNase1 - HUVEC Enriched Site/DNase1 - CD4 Enriched Site/DNase1 - K562 Enriched Site/DNase1 - H1ESC Enriched Site/DNase1 - HUVEC Enriched Site	H3K4me1 - CD4 Enriched Site/H3K18ac - CD4 Enriched Site/H3K27me3 - HepG2 Enriched Site/H3K36me3 - IMR9- Enriched Site/H3K36me3 - NHEK Enriched Site	PolII - CD4 Enriched Site	-	0.981	unknown	Damaging	-	NM_003327.3	-	yes
1	2487766	1:2487766	65	rs2227313	T	C	0.408344	0.475	0.00102502	0.000954266	-	0.49	0.461	c.-301T>C	-	INTRON	protein_coding	TNFRSF14	UC genes	DNase1/DNase1/DNase1/DNase1/DNase1/DNase1/DNase1/DNase1/DNase1/DNase1/DNase1	H3K4me2/H3K27ac/H3K4me1/H3K9ac/H3K4me3/H3K4me2/H3K4me3/H3K4me3/H2BK5ac/H3K27ac/H3K4me3/H4K91ac/H2BK12-ac/H3K18ac/H3K9ac/H3K27me3/H3K4me3/H3K4me2/H3K4me3/H3K4me3/H3K4me2/H3K9ac/H3K4me3/H3K4me3/H3K4me2/H3K4me3/H3K9ac/H3K4me3/H3K4me3/H3K27ac/H3K4me2/H3K9ac/H3K4me3	PolII/PolII/PolII/PolII/PolII/PolII	Nrsf/CTCF/Nrsf/Nrsf/Nrsf/CTCF	DNase1 - H1ESC Enriched Site/DNase1 - HUVEC Enriched Site/DNase1 - CD4 Enriched Site/DNase1 - HUVEC Enriched Site/DNase1 - GM12878 Enriched Site/DNase1 - GM-699- Enriched Site/DNase1 - H1ESC Enriched Site/DNase1 - NHEK Enriched Site/DNase1 - GM-699- Enriched Site/DNase1 - NHEK Enriched Site/DNase1 - GM12878 Enriched Site	H3K4me2 - K562 Enriched Site/H3K27ac - HUVEC Enriched Site/H3K4me1 - HUVEC Enriched Site/H3K9ac - HUVEC Enriched Site/H3K4me3 - HUVEC Enriched Site/H3K4me2 - HMEC Enriched Site/H3K4me3 - HMEC Enriched Site/H3K4me3 - HMEC Enriched Site/H2BK5ac - CD4 Enriched Site/H3K27ac - CD4 Enriched Site/H3K4me3 - CD4 Enriched Site/H4K91ac - CD4 Enriched Site/H2BK12-ac - CD4 Enriched Site/H3K18ac - CD4 Enriched…	PolII - K562 Enriched Site/PolII - K562 Enriched Site/PolII - CD4 Enriched Site/PolII - GM12878 Enriched Site/PolII - GM12878 Enriched Site/PolII - GM12878 Enriched Site	Nrsf - K562 Enriched Site/CTCF - HUVEC Enriched Site/Nrsf - HepG2 Enriched Site/Nrsf - K562 Enriched Site/Nrsf - HepG2 Enriched Site/CTCF - HUVEC Enriched Site	unknown	unknown	-	-	NM_003820.3	-	-
1	2488112	1:2488112	2	rs11573967	T	C	0.00126422	0.008016	0.0181408	0.0170576	0.00628053	0.01	0.003684	c.9T>C	p.Pro3Pro	SYNONYMOUS_CODING	protein_coding	TNFRSF14	UC genes	DNase1/DNase1/DNase1/DNase1/DNase1/DNase1/DNase1/DNase1/DNase1/DNase1/DNase1/DNase1/DNase1/DNase1/DNase1/DNase1/DNase1	H3K4me2/H3K9ac/H3K4me3/H3K4me2/H3K4me3/H3K4me3/H2BK5ac/H3K27ac/H3K4me3/H4K91ac/H2BK12-ac/H3K9ac/H3K27me3/H3K4me3/H3K4me2/H3K4me3/H3K27ac/H3K9ac/H3K4me3/H3K4me3/H3K4me3/H3K4me2/H3K4me3/H3K9ac/H3K4me3/H3K4me3/H3K27ac/H3K4me2/H3K9ac/H3K4me3/H3K79me2	PolII/PolII/PolII/PolII/PolII	Yy1/Yy1/Yy1/Yy1	DNase1 - K562 Enriched Site/DNase1 - HUVEC Enriched Site/DNase1 - HUVEC Enriched Site/DNase1 - CD4 Enriched Site/DNase1 - HepG2 Enriched Site/DNase1 - IMR9- Enriched Site/DNase1 - HUVEC Enriched Site/DNase1 - GM12878 Enriched Site/DNase1 - GM-699- Enriched Site/DNase1 - NHEK Enriched Site/DNase1 - K562 Enriched Site/DNase1 - HepG2 Enriched Site/DNase1 - IMR9- Enriched Site/DNase1 - HUVEC Enriched…	H3K4me2 - K562 Enriched Site/H3K9ac - HUVEC Enriched Site/H3K4me3 - HUVEC Enriched Site/H3K4me2 - HMEC Enriched Site/H3K4me3 - HMEC Enriched Site/H3K4me3 - HMEC Enriched Site/H2BK5ac - CD4 Enriched Site/H3K27ac - CD4 Enriched Site/H3K4me3 - CD4 Enriched Site/H4K91ac - CD4 Enriched Site/H2BK12-ac - CD4 Enriched Site/H3K9ac - CD4 Enriched Site/H3K27me3 - HepG2 Enriched Site/H3K4me3 - HepG2 Enriched…	PolII - K562 Enriched Site/PolII - CD4 Enriched Site/PolII - GM12878 Enriched Site/PolII - GM12878 Enriched Site/PolII - GM12878 Enriched Site	Yy1 - K562 Enriched Site/Yy1 - GM12878 Enriched Site/Yy1 - K562 Enriched Site/Yy1 - GM12878 Enriched Site	unknown	unknown	Tolerated	-	NM_003820.3	-	-
1	2488121	1:2488121	1	-	C	T	0.000632111	-	-	-	-	-	6.608e-05	c.18C>T	p.Asp6Asp	SYNONYMOUS_CODING	protein_coding	TNFRSF14	UC genes	DNase1/DNase1/DNase1/DNase1/DNase1/DNase1/DNase1/DNase1/DNase1/DNase1/DNase1/DNase1/DNase1/DNase1/DNase1/DNase1/DNase1	H3K4me2/H3K9ac/H3K4me3/H3K4me2/H3K4me3/H3K4me3/H2BK5ac/H3K27ac/H3K4me3/H4K91ac/H2BK12-ac/H3K9ac/H3K27me3/H3K4me3/H3K4me2/H3K4me3/H3K27ac/H3K9ac/H3K4me3/H3K4me3/H3K4me3/H3K4me2/H3K4me3/H3K9ac/H3K4me3/H3K4me3/H3K27ac/H3K4me2/H3K9ac/H3K4me3/H3K79me2	PolII/PolII/PolII/PolII/PolII	Yy1/Yy1/Yy1/Yy1	DNase1 - K562 Enriched Site/DNase1 - HUVEC Enriched Site/DNase1 - HUVEC Enriched Site/DNase1 - CD4 Enriched Site/DNase1 - HepG2 Enriched Site/DNase1 - IMR9- Enriched Site/DNase1 - HUVEC Enriched Site/DNase1 - GM12878 Enriched Site/DNase1 - GM-699- Enriched Site/DNase1 - NHEK Enriched Site/DNase1 - K562 Enriched Site/DNase1 - HepG2 Enriched Site/DNase1 - IMR9- Enriched Site/DNase1 - HUVEC Enriched…	H3K4me2 - K562 Enriched Site/H3K9ac - HUVEC Enriched Site/H3K4me3 - HUVEC Enriched Site/H3K4me2 - HMEC Enriched Site/H3K4me3 - HMEC Enriched Site/H3K4me3 - HMEC Enriched Site/H2BK5ac - CD4 Enriched Site/H3K27ac - CD4 Enriched Site/H3K4me3 - CD4 Enriched Site/H4K91ac - CD4 Enriched Site/H2BK12-ac - CD4 Enriched Site/H3K9ac - CD4 Enriched Site/H3K27me3 - HepG2 Enriched Site/H3K4me3 - HepG2 Enriched…	PolII - K562 Enriched Site/PolII - CD4 Enriched Site/PolII - GM12878 Enriched Site/PolII - GM12878 Enriched Site/PolII - GM12878 Enriched Site	Yy1 - K562 Enriched Site/Yy1 - GM12878 Enriched Site/Yy1 - K562 Enriched Site/Yy1 - GM12878 Enriched Site	unknown	unknown	Tolerated	-	NM_003820.3	-	-
1	2488153	1:2488153	65	rs4870	A	G	0.400126	0.458	0.00432779	0.00417082	0.47197	0.47	0.51	c.50A>G	p.Lys17Arg	NON_SYNONYMOUS_CODING	protein_coding	TNFRSF14	UC genes	DNase1/DNase1/DNase1/DNase1/DNase1/DNase1/DNase1/DNase1/DNase1/DNase1/DNase1/DNase1/DNase1/DNase1/DNase1/DNase1/DNase1	H3K4me2/H3K9ac/H3K4me3/H3K4me2/H3K4me3/H3K4me3/H2BK5ac/H3K27ac/H3K4me3/H4K91ac/H2BK12-ac/H3K9ac/H3K27me3/H3K4me3/H3K4me2/H3K4me3/H3K27ac/H3K9ac/H3K4me3/H3K4me3/H3K4me2/H3K4me3/H3K9ac/H3K4me3/H3K4me3/H3K27ac/H3K4me2/H3K9ac/H3K4me3/H3K79me2	PolII/PolII/PolII/PolII/PolII	Yy1/Yy1/Yy1/Yy1	DNase1 - K562 Enriched Site/DNase1 - HUVEC Enriched Site/DNase1 - HUVEC Enriched Site/DNase1 - CD4 Enriched Site/DNase1 - HepG2 Enriched Site/DNase1 - IMR9- Enriched Site/DNase1 - HUVEC Enriched Site/DNase1 - GM12878 Enriched Site/DNase1 - GM-699- Enriched Site/DNase1 - NHEK Enriched Site/DNase1 - K562 Enriched Site/DNase1 - HepG2 Enriched Site/DNase1 - IMR9- Enriched Site/DNase1 - HUVEC Enriched…	H3K4me2 - K562 Enriched Site/H3K9ac - HUVEC Enriched Site/H3K4me3 - HUVEC Enriched Site/H3K4me2 - HMEC Enriched Site/H3K4me3 - HMEC Enriched Site/H3K4me3 - HMEC Enriched Site/H2BK5ac - CD4 Enriched Site/H3K27ac - CD4 Enriched Site/H3K4me3 - CD4 Enriched Site/H4K91ac - CD4 Enriched Site/H2BK12-ac - CD4 Enriched Site/H3K9ac - CD4 Enriched Site/H3K27me3 - HepG2 Enriched Site/H3K4me3 - HepG2 Enriched…	PolII - K562 Enriched Site/PolII - CD4 Enriched Site/PolII - GM12878 Enriched Site/PolII - GM12878 Enriched Site/PolII - GM12878 Enriched Site	Yy1 - K562 Enriched Site/Yy1 - GM12878 Enriched Site/Yy1 - K562 Enriched Site/Yy1 - GM12878 Enriched Site	0.61	unknown	Tolerated	-	NM_003820.3	-	-
1	2489200	1:2489200	12	rs2234158	C	T	0.00884956	0.016	0.141874	0.129987	0.0125611	0.01	0.01	c.105C>T	p.Tyr35Tyr	SYNONYMOUS_CODING	protein_coding	TNFRSF14	UC genes	-	-	-	-	-	-	-	-	unknown	unknown	Tolerated	-	NM_003820.3	-	-
1	2492082	1:2492082	1	-	C	T	0.000632111	-	-	-	-	-	-	c.480C>T	p.Thr160Thr	SYNONYMOUS_CODING	protein_coding	TNFRSF14	UC genes	-	-	-	-	-	-	-	-	unknown	unknown	Tolerated	-	NM_003820.3	-	-
1	2493090	1:2493090	1	-	G	A	0.000632111	-	-	-	0	-	-	n.-1C>T	-	DOWNSTREAM	protein_coding	TNFRSF14	UC genes	-	-	-	-	-	-	-	-	unknown	unknown	-	-	NR_037844.2	-	-
1	2494330	1:2494330	51	rs2234167	G	A	0.100506	0.134	0.0102084	0.00902003	0.141047	0.15	0.129	c.721G>A	p.Val241Ile	NON_SYNONYMOUS_CODING	protein_coding	TNFRSF14	UC genes	-	-	-	-	-	-	-	-	0.085	unknown	Tolerated	-	NM_003820.3	-	-
1	2494393	1:2494393	1	-	C	T	0.000632111	-	-	-	-	-	-	n.-1C>T	-	DOWNSTREAM	protein_coding	TNFRSF14	UC genes	-	-	-	-	-	-	-	-	unknown	unknown	-	-	NR_121638.1	-	-
1	2494574	1:2494574	1	-	C	T	0.000632111	0.001002	1	1	0.000116306	-	0.0001071	n.-1C>T	-	DOWNSTREAM	protein_coding	TNFRSF14	UC genes	-	-	-	-	-	-	-	-	unknown	unknown	-	-	NR_121638.1	-	-
1	2494785	1:2494785	63	rs8725	G	A	0.38622	0.476	8.38337e-06	7.98932e-06	-	0.5	-	c.*73G>A	-	DOWNSTREAM	protein_coding	TNFRSF14	UC genes	-	-	-	-	-	-	-	-	unknown	unknown	-	-	NM_003820.3	-	-
1	2522204	1:2522204	58	rs881640	G	T	0.159292	0.162	0.881297	0.868802	-	0.17	-	c.*1338G>T	-	DOWNSTREAM	processed_transcript	C1orf93	UC genes	-	-	-	-	-	-	-	-	unknown	unknown	-	rs881640	NM_001195736.1	-	-
1	2522356	1:2522356	9	rs142443982	G	A	0.00695322	0.006012	0.969721	1	-	0.01	-	c.*1490G>A	-	DOWNSTREAM	processed_transcript	C1orf93	UC genes	-	-	-	-	-	-	-	-	unknown	unknown	-	-	NM_001195736.1	yes	-
1	2522392	1:2522392	65	rs2296443	G	A	0.339444	0.374	0.0829729	0.0828236	0.331501	0.32	0.231	c.*1526G>A	-	DOWNSTREAM	processed_transcript	C1orf93	UC genes	-	-	-	-	-	-	-	-	unknown	unknown	-	rs2296443	NM_001195736.1	-	-
1	2523012	1:2523012	4	rs147088948	T	C	0.00442478	-	-	-	0.00116279	-	0.0003624	c.2224A>G	p.Ser742Gly	NON_SYNONYMOUS_CODING	processed_transcript	MMEL1	UC genes	-	-	-	-	-	-	-	-	0.999	unknown	Damaging	-	NM_033467.3	-	yes
1	2523344	1:2523344	20	rs143856922	T	A	0.017067	-	-	-	0.0174419	0.02	0.015	c.*787T>A	-	DOWNSTREAM	processed_transcript	C1orf93	UC genes	-	-	-	-	-	-	-	-	unknown	unknown	-	-	NM_001195736.1	-	-
1	2523412	1:2523412	1	rs144423087	C	T	0.000632111	-	-	-	0.000581395	-	0.002677	c.2122G>A	p.Asp708Asn	NON_SYNONYMOUS_CODING	processed_transcript	MMEL1	UC genes	-	-	-	-	-	-	-	-	0	unknown	Tolerated	-	NM_033467.3	-	-
1	2523494	1:2523494	1	-	C	T	0.000632111	-	-	-	-	-	-	c.*787C>T	-	DOWNSTREAM	processed_transcript	C1orf93	UC genes	-	-	-	-	-	-	-	-	unknown	unknown	-	-	NM_001195736.1	-	-
1	2523530	1:2523530	1	-	T	C	0.00126422	-	-	-	-	-	-	c.*787T>C	-	DOWNSTREAM	processed_transcript	C1orf93	UC genes	-	-	-	-	-	-	-	-	unknown	unknown	-	-	NM_001195736.1	-	-
1	2524098	1:2524098	1	-	T	C	0.000632111	-	-	-	-	-	-	c.2063A>G	p.Tyr688Cys	NON_SYNONYMOUS_CODING	processed_transcript	MMEL1	UC genes	-	-	-	-	-	-	-	-	1	unknown	Damaging	-	NM_033467.3	-	-
1	2524128	1:2524128	3	rs149776280	A	G	0.00189633	-	-	-	0.00302326	-	0.003131	c.2033T>C	p.Ile678Thr	NON_SYNONYMOUS_CODING	processed_transcript	MMEL1	UC genes	-	-	-	-	-	-	-	-	1	unknown	Damaging	-	NM_033467.3	-	yes
1	2524457	1:2524457	7	rs745367	T	C	0.0360303	-	-	-	0.329073	0.33	0.408	c.*787T>C	-	DOWNSTREAM	processed_transcript	C1orf93	UC genes	-	-	-	-	-	-	-	-	unknown	unknown	-	-	NM_001195736.1	-	-
1	2525208	1:2525208	17	rs78027076	C	T	0.0132743	0.02	0.239304	0.197439	0.0174419	0.02	0.016	c.*787C>T	-	DOWNSTREAM	processed_transcript	C1orf93	UC genes	-	-	-	-	-	-	-	-	unknown	unknown	-	-	NM_001195736.1	yes	-
1	2525378	1:2525378	2	rs183805733	C	T	0.00189633	-	-	-	0.00209302	0.0013	0.001937	c.1748-6G>A	-	DOWNSTREAM	processed_transcript	C1orf93	UC genes	-	-	-	-	-	-	-	-	unknown	unknown	Tolerated	-	NM_033467.3	-	-
1	2525891	1:2525891	22	-	G	A	0.0436157	-	-	-	-	-	-	c.*787G>A	-	DOWNSTREAM	processed_transcript	C1orf93	UC genes	DNase1/DNase1	H3K27me3/H3K27me3/H3K27me3/H3K27me3	-	-	DNase1 - HUVEC Enriched Site/DNase1 - HUVEC Enriched Site	H3K27me3 - K562 Enriched Site/H3K27me3 - NHEK Enriched Site/H3K27me3 - HepG2 Enriched Site/H3K27me3 - HepG2 Enriched Site	-	-	unknown	unknown	-	-	NM_001195736.1	-	-
1	2526171	1:2526171	1	-	G	A	0.000632111	-	-	-	-	-	-	c.*787G>A	-	DOWNSTREAM	processed_transcript	C1orf93	UC genes	-	-	-	-	-	-	-	-	unknown	unknown	-	-	NM_001195736.1	-	-
1	2526274	1:2526274	1	-	G	T	0.000632111	-	-	-	-	-	-	c.1643C>A	p.Ala548Asp	NON_SYNONYMOUS_CODING	processed_transcript	MMEL1	UC genes	-	-	-	-	-	-	-	-	0.996	unknown	Damaging	-	NM_033467.3	-	-
1	2526336	1:2526336	11	rs114330159	C	T	0.00884956	0.016	0.141874	0.129987	0.0163953	0.02	0.014	c.1585-4G>A	-	DOWNSTREAM	processed_transcript	C1orf93	UC genes	-	-	-	-	-	-	-	-	unknown	unknown	-	-	NM_033467.3	yes	-
1	2526746	1:2526746	65	rs3748816	A	G	0.312895	0.324	0.597381	0.572525	0.336279	0.33	0.413	c.1553T>C	p.Met518Thr	NON_SYNONYMOUS_CODING	processed_transcript	MMEL1	UC genes	-	-	-	-	-	-	-	-	0	http://www.ncbi.nlm.nih.gov/pubmed?term=20190752	Tolerated	rs3748816	NM_033467.3	-	-
1	2528133	1:2528133	65	rs2843401	T	C	0.300885	0.694	0.833287	0.825908	0.68	0.69	0.61	c.1273-5A>G	-	INTRON	processed_transcript	MMEL1	UC genes	-	-	-	-	-	-	-	-	unknown	unknown	-	rs2843401	NM_033467.3	-	-
1	2535397	1:2535397	2	rs150660153	C	G	0.00189633	0.002004	1	1	0.00209302	-	0.001812	c.967G>C	p.Glu323Gln	NON_SYNONYMOUS_CODING	processed_transcript	MMEL1	UC genes	-	-	-	-	-	-	-	-	1	unknown	Tolerated	-	NM_033467.3	yes	yes
1	2535425	1:2535425	1	-	T	C	0.000632111	-	-	-	0.000465116	-	0.0001565	c.952-13A>G	-	DOWNSTREAM	processed_transcript	MMEL1	UC genes	-	-	-	-	-	-	-	-	unknown	unknown	-	-	NM_033467.3	-	-
1	2535496	1:2535496	60	rs35642779	C	A	0.100506	-	-	-	-	0.08	-	c.952-84G>T	-	DOWNSTREAM	processed_transcript	MMEL1	UC genes	-	-	-	-	-	-	-	-	unknown	unknown	-	-	NM_033467.3	-	-
1	2535569	1:2535569	3	rs111970722	C	A	0.00252845	-	-	-	0.0012926	0.0026	0.006825	c.951+17G>T	-	DOWNSTREAM	processed_transcript	MMEL1	UC genes	-	-	-	-	-	-	-	-	unknown	unknown	-	-	NM_033467.3	-	-
1	2535613	1:2535613	65	rs4648562	C	A	0.297092	-	-	-	0.317632	0.31	0.385	c.924G>T	p.Val308Val	SPLICE_SITE_ACCEPTOR	processed_transcript	MMEL1	UC genes	-	-	-	-	-	-	-	-	unknown	unknown	Tolerated	rs4648562	NM_033467.3	-	-
1	2535661	1:2535661	1	-	T	G	0.000632111	-	-	-	-	-	0.000486	c.876A>C	p.Ala292Ala	SYNONYMOUS_CODING	processed_transcript	MMEL1	UC genes	-	-	-	-	-	-	-	-	unknown	unknown	Tolerated	-	NM_033467.3	-	-
1	2537041	1:2537041	1	rs138340138	T	G	0.000632111	-	-	-	0.00127907	-	0.001524	c.772A>C	p.Met258Leu	NON_SYNONYMOUS_CODING	processed_transcript	MMEL1	UC genes	-	-	-	-	-	-	-	-	0	unknown	Tolerated	-	NM_033467.3	-	-
1	2537072	1:2537072	44	rs4074787	C	T	0.0385588	-	-	-	0.0454651	0.06	0.037	c.751-10G>A	-	DOWNSTREAM	processed_transcript	MMEL1	UC genes	-	-	-	-	-	-	-	-	unknown	unknown	-	rs4074787	NM_033467.3	-	-
1	2537838	1:2537838	65	rs41300092	C	T	0.312895	-	-	-	0.314754	0.31	0.373	c.632-33G>A	-	INTRON	processed_transcript	MMEL1	UC genes	-	-	-	-	-	-	-	-	unknown	unknown	-	rs41300092	NM_033467.3	-	-
1	2537886	1:2537886	1	-	G	A	0.000632111	-	-	-	-	-	-	c.632-81C>T	-	INTRON	processed_transcript	MMEL1	UC genes	-	-	-	-	-	-	-	-	unknown	unknown	-	-	NM_033467.3	-	-
1	2538344	1:2538344	15	rs111654423	A	G	0.0126422	0.02	0.187611	0.143905	-	0.02	-	c.631+69T>C	-	INTRON	processed_transcript	MMEL1	UC genes	-	-	-	-	-	-	-	-	unknown	unknown	-	-	NM_033467.3	-	-
1	2538349	1:2538349	64	rs10797436	G	A	0.277497	0.302	0.202725	0.195044	-	0.31	-	c.631+64C>T	-	INTRON	processed_transcript	MMEL1	UC genes	-	-	-	-	-	-	-	-	unknown	unknown	-	rs10797436	NM_033467.3	-	-
1	2541089	1:2541089	8	-	C	A	0.005689	0.00501	1	1	0.00500116	-	0.002957	c.454+20G>T	-	INTRON	processed_transcript	MMEL1	UC genes	-	H3K27me3/H3K27me3/H3K27me3/H3K27me3/H3K27me3/H3K27me3/H3K36me3	-	USF1/USF1	-	H3K27me3 - NHEK Enriched Site/H3K27me3 - NHEK Enriched Site/H3K27me3 - K562 Enriched Site/H3K27me3 - HepG2 Enriched Site/H3K27me3 - HepG2 Enriched Site/H3K27me3 - NH-A Enriched Site/H3K36me3 - GM12878 Enriched Site	-	USF1 - K562 Enriched Site/USF1 - K562 Enriched Site	unknown	unknown	-	-	NM_033467.3	-	-
1	2541269	1:2541269	65	rs10797440	A	G	0.293932	0.322	0.148316	0.147258	0.331628	0.33	0.406	c.294T>C	p.Ala98Ala	SYNONYMOUS_CODING	processed_transcript	MMEL1	UC genes	-	H3K27me3/H3K27me3/H3K27me3/H3K27me3/H3K27me3/H3K27me3/H3K36me3	-	USF1/USF1	-	H3K27me3 - NHEK Enriched Site/H3K27me3 - NHEK Enriched Site/H3K27me3 - K562 Enriched Site/H3K27me3 - HepG2 Enriched Site/H3K27me3 - HepG2 Enriched Site/H3K27me3 - NH-A Enriched Site/H3K36me3 - GM12878 Enriched Site	-	USF1 - K562 Enriched Site/USF1 - K562 Enriched Site	unknown	unknown	Tolerated	rs10797440	NM_033467.3	-	-
1	2542823	1:2542823	1	-	G	A	0.000632111	-	-	-	-	-	-	c.233-44C>T	-	INTRON	processed_transcript	MMEL1	UC genes	DNase1/DNase1/DNase1/DNase1/DNase1/DNase1/DNase1/DNase1/DNase1/DNase1/DNase1/DNase1/DNase1/DNase1	H3K27me3/H3K27me3	-	-	DNase1 - K562 Enriched Site/DNase1 - K562 Enriched Site/DNase1 - NHEK Enriched Site/DNase1 - H1ESC Enriched Site/DNase1 - K562 Enriched Site/DNase1 - HUVEC Enriched Site/DNase1 - HepG2 Enriched Site/DNase1 - H1ESC Enriched Site/DNase1 - K562 Enriched Site/DNase1 - NHEK Enriched Site/DNase1 - HepG2 Enriched Site/DNase1 - HUVEC Enriched Site/DNase1 - H1ESC Enriched Site/DNase1 - H1ESC Enriched Site	H3K27me3 - HepG2 Enriched Site/H3K27me3 - HepG2 Enriched Site	-	-	unknown	unknown	-	-	NM_033467.3	-	-
1	2542865	1:2542865	2	-	T	G	0.00316056	-	-	-	-	-	-	c.233-86A>C	-	INTRON	processed_transcript	MMEL1	UC genes	DNase1/DNase1/DNase1/DNase1/DNase1/DNase1/DNase1/DNase1/DNase1/DNase1/DNase1/DNase1/DNase1/DNase1	H3K27me3/H3K27me3	-	-	DNase1 - K562 Enriched Site/DNase1 - K562 Enriched Site/DNase1 - NHEK Enriched Site/DNase1 - H1ESC Enriched Site/DNase1 - K562 Enriched Site/DNase1 - HUVEC Enriched Site/DNase1 - HepG2 Enriched Site/DNase1 - H1ESC Enriched Site/DNase1 - K562 Enriched Site/DNase1 - NHEK Enriched Site/DNase1 - HepG2 Enriched Site/DNase1 - HUVEC Enriched Site/DNase1 - H1ESC Enriched Site/DNase1 - H1ESC Enriched Site	H3K27me3 - HepG2 Enriched Site/H3K27me3 - HepG2 Enriched Site	-	-	unknown	unknown	-	-	NM_033467.3	-	-
1	2560735	1:2560735	59	rs4648657	A	G	0.304046	-	-	-	0.723551	0.68	0.468	c.154+35T>C	-	DOWNSTREAM	processed_transcript	MMEL1	UC genes	DNase1/DNase1/DNase1/DNase1	H3K27me3/H3K27me3/H3K27me3/H3K27me3/H3K27me3/H3K27me3/H3K27me3/H3K27me3/H3K27me3/H3K27me3/H3K27me3/H3K27me3/H3K27me3/H3K4me3	-	-	DNase1 - H1ESC Enriched Site/DNase1 - HUVEC Enriched Site/DNase1 - HUVEC Enriched Site/DNase1 - H1ESC Enriched Site	H3K27me3 - NHEK Enriched Site/H3K27me3 - NHEK Enriched Site/H3K27me3 - IMR9- Enriched Site/H3K27me3 - HepG2 Enriched Site/H3K27me3 - HepG2 Enriched Site/H3K27me3 - HMEC Enriched Site/H3K27me3 - HMEC Enriched Site/H3K27me3 - HUVEC Enriched Site/H3K27me3 - HUVEC Enriched Site/H3K27me3 - H1ESC Enriched Site/H3K27me3 - H1ESC Enriched Site/H3K27me3 - H1ESC Enriched Site/H3K27me3 - H1ESC Enriched Site/…	-	-	unknown	unknown	-	-	NM_033467.3	-	-
1	2560882	1:2560882	58	rs4648658	G	A	0.285714	-	-	-	0.706135	0.67	0.504	c.42C>T	p.Ala14Ala	SYNONYMOUS_CODING	processed_transcript	MMEL1	UC genes	DNase1/DNase1	H3K27me3/H3K27me3/H3K27me3/H3K27me3/H3K27me3/H3K27me3/H3K27me3/H3K27me3/H3K27me3/H3K27me3/H3K27me3/H3K27me3/H3K27me3/H3K4me3	-	-	DNase1 - H1ESC Enriched Site/DNase1 - H1ESC Enriched Site	H3K27me3 - NHEK Enriched Site/H3K27me3 - NHEK Enriched Site/H3K27me3 - IMR9- Enriched Site/H3K27me3 - HepG2 Enriched Site/H3K27me3 - HepG2 Enriched Site/H3K27me3 - HMEC Enriched Site/H3K27me3 - HMEC Enriched Site/H3K27me3 - HUVEC Enriched Site/H3K27me3 - HUVEC Enriched Site/H3K27me3 - H1ESC Enriched Site/H3K27me3 - H1ESC Enriched Site/H3K27me3 - H1ESC Enriched Site/H3K27me3 - H1ESC Enriched Site/…	-	-	unknown	unknown	Tolerated	-	NM_033467.3	-	-
1	2564465	1:2564465	65	rs12752515	T	C	0.313527	0.699	0.516642	0.511606	-	0.69	-	c.-198A>G	-	DOWNSTREAM	protein_coding	TTC34	UC genes	DNase1/DNase1	H3K27me3/H3K27me3/H3K27me3	-	-	DNase1 - H1ESC Enriched Site/DNase1 - H1ESC Enriched Site	H3K27me3 - K562 Enriched Site/H3K27me3 - NHEK Enriched Site/H3K27me3 - HepG2 Enriched Site	-	-	unknown	unknown	-	rs12752515	NM_033467.3	-	-
1	2564506	1:2564506	1	-	G	A	0.000632111	0.002004	0.687138	0.563448	-	-	-	c.-215C>T	-	DOWNSTREAM	protein_coding	TTC34	UC genes	DNase1/DNase1	H3K27me3/H3K27me3/H3K27me3/H3K27me3	-	-	DNase1 - H1ESC Enriched Site/DNase1 - H1ESC Enriched Site	H3K27me3 - K562 Enriched Site/H3K27me3 - NHEK Enriched Site/H3K27me3 - HepG2 Enriched Site/H3K27me3 - HepG2 Enriched Site	-	-	unknown	unknown	-	-	NM_033467.3	yes	-
1	7977526	1:7977526	1	rs145756660	C	T	0.00126422	0.001002	1	1	-	0.0013	-	c.*3369G>A	-	DOWNSTREAM	protein_coding	TNFRSF9	UC genes	-	-	-	-	-	-	-	-	unknown	unknown	-	-	NM_001561.5	yes	-
1	7977640	1:7977640	30	rs72633088	A	C	0.0353982	0.054	0.0284618	0.0273171	-	0.0013	-	c.*3255T>G	-	DOWNSTREAM	protein_coding	TNFRSF9	UC genes	-	-	-	-	-	-	-	-	unknown	unknown	-	rs72633088	NM_001561.5	-	-
1	7978402	1:7978402	16	rs226479	A	G	0.011378	0.022	0.0486003	0.0481138	-	0.03	-	c.*2493T>C	-	DOWNSTREAM	protein_coding	TNFRSF9	UC genes	-	-	-	-	-	-	-	-	unknown	unknown	-	rs226479	NM_001561.5	-	-
1	7978722	1:7978722	16	rs161824	C	T	0.0139064	0.023	0.115792	0.0906587	-	0.03	-	c.*2173G>A	-	DOWNSTREAM	protein_coding	TNFRSF9	UC genes	-	-	-	-	-	-	-	-	unknown	unknown	-	rs161824	NM_001561.5	-	-
1	7979136	1:7979136	1	-	T	C	0.000632111	-	-	-	-	-	-	c.*1759A>G	-	DOWNSTREAM	protein_coding	TNFRSF9	UC genes	-	-	-	-	-	-	-	-	unknown	unknown	-	-	NM_001561.5	-	-
1	7979193	1:7979193	1	-	A	G	0.000632111	-	-	-	-	-	-	c.*1702T>C	-	DOWNSTREAM	protein_coding	TNFRSF9	UC genes	-	-	-	-	-	-	-	-	unknown	unknown	-	-	NM_001561.5	-	-
1	7980338	1:7980338	18	rs161826	A	G	0.0183312	0.024	0.392822	0.32197	-	0.03	-	c.*557T>C	-	DOWNSTREAM	protein_coding	TNFRSF9	UC genes	-	-	-	-	-	-	-	-	unknown	unknown	-	rs161826	NM_001561.5	-	-
1	7980861	1:7980861	16	rs9658041	C	T	0.0126422	0.012	1	1	0.017907	0.02	0.017	c.*34G>A	-	DOWNSTREAM	protein_coding	TNFRSF9	UC genes	DNase1/DNase1/DNase1/DNase1/DNase1/DNase1/DNase1/DNase1/DNase1/DNase1	H3K36me3	-	-	DNase1 - K562 Enriched Site/DNase1 - IMR9- Enriched Site/DNase1 - IMR9- Enriched Site/DNase1 - NH-A Enriched Site/DNase1 - K562 Enriched Site/DNase1 - HSMM Enriched Site/DNase1 - HSMM Enriched Site/DNase1 - IMR9- Enriched Site/DNase1 - IMR9- Enriched Site/DNase1 - NH-A Enriched Site	H3K36me3 - GM12878 Enriched Site	-	-	unknown	unknown	-	rs9658041	NM_001561.5	-	-
1	7995033	1:7995033	22	rs9657980	A	G	0.0246523	0.031	0.394457	0.383851	0.025	0.03	0.018	c.544+40T>C	-	INTRON	protein_coding	TNFRSF9	UC genes	-	-	-	-	-	-	-	-	unknown	unknown	-	-	NM_001561.5	-	-
1	7995211	1:7995211	1	-	A	G	0.000632111	-	-	-	-	-	-	c.414-8T>C	-	INTRON	protein_coding	TNFRSF9	UC genes	-	-	-	-	-	-	-	-	unknown	unknown	-	-	NM_001561.5	-	-
1	7998823	1:7998823	5	rs9657963	C	T	0.00379267	0.004008	1	1	0.00430233	0.0026	0.003566	c.166G>A	p.Ala56Thr	NON_SYNONYMOUS_CODING	protein_coding	TNFRSF9	UC genes	-	-	-	-	-	-	-	-	0.001	unknown	Tolerated	-	NM_001561.5	-	-
1	7998963	1:7998963	27	rs226476	T	G	0.0221239	0.964	0.047072	0.0472388	-	0.96	-	c.101-75A>C	-	INTRON	protein_coding	TNFRSF9	UC genes	-	-	-	-	-	-	-	-	unknown	unknown	-	rs226476	NM_001561.5	-	-
1	8000906	1:8000906	1	-	A	G	0.000632111	-	-	-	-	-	-	c.-147T>C	-	UPSTREAM	protein_coding	TNFRSF9	UC genes	DNase1/DNase1/DNase1/DNase1/DNase1/DNase1/DNase1/DNase1/DNase1/DNase1/DNase1/DNase1/DNase1/DNase1/DNase1	H3K27me3/H3K27me3/H3K27me3/H3K27me3/H3K27me3/H3K27me3/H3K27me3/H3K27me3/H3K27me3/H3K27me3/H3K27me3/H3K27me3/H3K27me3/H3K27me3/H3K36me3/H3K27me3	-	Cjun/Cjun	DNase1 - HUVEC Enriched Site/DNase1 - HUVEC Enriched Site/DNase1 - CD4 Enriched Site/DNase1 - NH-A Enriched Site/DNase1 - HeLa-S3 Enriched Site/DNase1 - K562 Enriched Site/DNase1 - HUVEC Enriched Site/DNase1 - NH-A Enriched Site/DNase1 - GM-699- Enriched Site/DNase1 - HeLa-S3 Enriched Site/DNase1 - HUVEC Enriched Site/DNase1 - K562 Enriched Site/DNase1 - GM-699- Enriched Site/DNase1 - K562 Enrich…	H3K27me3 - NHEK Enriched Site/H3K27me3 - H1ESC Enriched Site/H3K27me3 - H1ESC Enriched Site/H3K27me3 - H1ESC Enriched Site/H3K27me3 - H1ESC Enriched Site/H3K27me3 - HUVEC Enriched Site/H3K27me3 - HUVEC Enriched Site/H3K27me3 - HMEC Enriched Site/H3K27me3 - HMEC Enriched Site/H3K27me3 - NH-A Enriched Site/H3K27me3 - HepG2 Enriched Site/H3K27me3 - HepG2 Enriched Site/H3K27me3 - IMR9- Enriched Site/…	-	Cjun - K562 Enriched Site/Cjun - K562 Enriched Site	unknown	unknown	-	-	NM_001561.5	-	yes
1	25226208	1:25226208	30	rs111628829	G	A	0.0303413	0.042	0.140745	0.12326	-	0.05	-	c.*2405C>T	-	DOWNSTREAM	protein_coding	RUNX3	Knockout mice	DNase1/DNase1	H3K27me3/H3K27me3/H3K27me3/H3K27me3/H3K27me3/H3K27me3/H3K27me3/H3K27me3/H3K27me3/H3K36me3/H3K36me3	PolII/PolII/PolII/PolII	BCLAF1/POU2F2/BCL3/BCLAF1	DNase1 - GM12878 Enriched Site/DNase1 - GM12878 Enriched Site	H3K27me3 - K562 Enriched Site/H3K27me3 - K562 Enriched Site/H3K27me3 - HUVEC Enriched Site/H3K27me3 - NH-A Enriched Site/H3K27me3 - HepG2 Enriched Site/H3K27me3 - HepG2 Enriched Site/H3K27me3 - IMR9- Enriched Site/H3K27me3 - HSMM Enriched Site/H3K27me3 - NHEK Enriched Site/H3K36me3 - GM12878 Enriched Site/H3K36me3 - GM12878 Enriched Site	PolII - CD4 Enriched Site/PolII - GM12878 Enriched Site/PolII - GM12878 Enriched Site/PolII - GM12878 Enriched Site	BCLAF1 - GM12878 Enriched Site/POU2F2 - GM12878 Enriched Site/BCL3 - GM12878 Enriched Site/BCLAF1 - GM12878 Enriched Site	unknown	unknown	-	-	NM_001031680.2	yes	-
1	25226420	1:25226420	1	-	G	A	0.000632111	-	-	-	-	-	-	c.*2193C>T	-	DOWNSTREAM	protein_coding	RUNX3	Knockout mice	-	H3K27me3/H3K27me3/H3K27me3/H3K27me3/H3K27me3/H3K27me3/H3K27me3/H3K27me3/H3K27me3/H3K36me3/H3K36me3	PolII/PolII/PolII/PolII	BCLAF1/POU2F2/BCL3/BCLAF1	-	H3K27me3 - K562 Enriched Site/H3K27me3 - K562 Enriched Site/H3K27me3 - HUVEC Enriched Site/H3K27me3 - NH-A Enriched Site/H3K27me3 - HepG2 Enriched Site/H3K27me3 - HepG2 Enriched Site/H3K27me3 - IMR9- Enriched Site/H3K27me3 - HSMM Enriched Site/H3K27me3 - NHEK Enriched Site/H3K36me3 - GM12878 Enriched Site/H3K36me3 - GM12878 Enriched Site	PolII - CD4 Enriched Site/PolII - GM12878 Enriched Site/PolII - GM12878 Enriched Site/PolII - GM12878 Enriched Site	BCLAF1 - GM12878 Enriched Site/POU2F2 - GM12878 Enriched Site/BCL3 - GM12878 Enriched Site/BCLAF1 - GM12878 Enriched Site	unknown	unknown	-	-	NM_001031680.2	-	-
1	25226824	1:25226824	2	rs184842155	G	C	0.00189633	-	-	-	-	0.0013	-	c.*1789C>G	-	DOWNSTREAM	protein_coding	RUNX3	Knockout mice	DNase1/DNase1	H3K27me3/H3K27me3/H3K27me3/H3K27me3/H3K27me3/H3K27me3/H3K27me3/H3K27me3/H3K27me3/H3K36me3/H3K36me3	PolII/PolII/PolII/PolII	BCLAF1/POU2F2/BCL3/BCLAF1	DNase1 - GM12878 Enriched Site/DNase1 - GM12878 Enriched Site	H3K27me3 - K562 Enriched Site/H3K27me3 - K562 Enriched Site/H3K27me3 - HUVEC Enriched Site/H3K27me3 - NH-A Enriched Site/H3K27me3 - HepG2 Enriched Site/H3K27me3 - HepG2 Enriched Site/H3K27me3 - IMR9- Enriched Site/H3K27me3 - HSMM Enriched Site/H3K27me3 - NHEK Enriched Site/H3K36me3 - GM12878 Enriched Site/H3K36me3 - GM12878 Enriched Site	PolII - CD4 Enriched Site/PolII - GM12878 Enriched Site/PolII - GM12878 Enriched Site/PolII - GM12878 Enriched Site	BCLAF1 - GM12878 Enriched Site/POU2F2 - GM12878 Enriched Site/BCL3 - GM12878 Enriched Site/BCLAF1 - GM12878 Enriched Site	unknown	unknown	-	-	NM_001031680.2	-	-
1	25226947	1:25226947	1	-	T	A	0.00126422	-	-	-	-	-	-	c.*1666A>T	-	DOWNSTREAM	protein_coding	RUNX3	Knockout mice	-	H3K27me3/H3K27me3/H3K27me3/H4K2-me1/H3K27me3/H3K27me3/H3K27me3/H3K27me3/H3K27me3/H3K27me3/H3K36me3/H3K36me3	PolII/PolII/PolII/PolII	BCLAF1/ELF1/POU2F2/BCL3/BCLAF1/ELF1	-	H3K27me3 - K562 Enriched Site/H3K27me3 - K562 Enriched Site/H3K27me3 - HUVEC Enriched Site/H4K2-me1 - CD4 Enriched Site/H3K27me3 - NH-A Enriched Site/H3K27me3 - HepG2 Enriched Site/H3K27me3 - HepG2 Enriched Site/H3K27me3 - IMR9- Enriched Site/H3K27me3 - HSMM Enriched Site/H3K27me3 - NHEK Enriched Site/H3K36me3 - GM12878 Enriched Site/H3K36me3 - GM12878 Enriched Site	PolII - CD4 Enriched Site/PolII - GM12878 Enriched Site/PolII - GM12878 Enriched Site/PolII - GM12878 Enriched Site	BCLAF1 - GM12878 Enriched Site/ELF1 - GM12878 Enriched Site/POU2F2 - GM12878 Enriched Site/BCL3 - GM12878 Enriched Site/BCLAF1 - GM12878 Enriched Site/ELF1 - GM12878 Enriched Site	unknown	unknown	-	-	NM_001031680.2	-	-
1	25226986	1:25226986	15	rs116010861	G	A	0.011378	0.023	0.031835	0.0238046	-	0.01	-	c.*1627C>T	-	DOWNSTREAM	protein_coding	RUNX3	Knockout mice	-	H3K27me3/H3K27me3/H3K27me3/H4K2-me1/H3K27me3/H3K27me3/H3K27me3/H3K27me3/H3K27me3/H3K27me3/H3K36me3/H3K36me3	PolII/PolII/PolII/PolII	BCLAF1/ELF1/POU2F2/BCL3/BCLAF1/ELF1	-	H3K27me3 - K562 Enriched Site/H3K27me3 - K562 Enriched Site/H3K27me3 - HUVEC Enriched Site/H4K2-me1 - CD4 Enriched Site/H3K27me3 - NH-A Enriched Site/H3K27me3 - HepG2 Enriched Site/H3K27me3 - HepG2 Enriched Site/H3K27me3 - IMR9- Enriched Site/H3K27me3 - HSMM Enriched Site/H3K27me3 - NHEK Enriched Site/H3K36me3 - GM12878 Enriched Site/H3K36me3 - GM12878 Enriched Site	PolII - CD4 Enriched Site/PolII - GM12878 Enriched Site/PolII - GM12878 Enriched Site/PolII - GM12878 Enriched Site	BCLAF1 - GM12878 Enriched Site/ELF1 - GM12878 Enriched Site/POU2F2 - GM12878 Enriched Site/BCL3 - GM12878 Enriched Site/BCLAF1 - GM12878 Enriched Site/ELF1 - GM12878 Enriched Site	unknown	unknown	-	-	NM_001031680.2	yes	-
1	25227230	1:25227230	16	rs112094569	G	A	0.017067	-	-	-	-	0.02	-	c.*1383C>T	-	DOWNSTREAM	protein_coding	RUNX3	Knockout mice	DNase1/DNase1/DNase1/DNase1	H3K27me3/H3K27me3/H3K27me3/H4K2-me1/H3K27me3/H3K27me3/H3K27me3/H3K27me3/H3K27me3/H3K36me3/H3K27me3/H3K36me3/H3K36me3	PolII/PolII/PolII/PolII	BCLAF1/ELF1/POU2F2/BCL3/BCLAF1/ELF1	DNase1 - GM12878 Enriched Site/DNase1 - GM-699- Enriched Site/DNase1 - GM-699- Enriched Site/DNase1 - GM12878 Enriched Site	H3K27me3 - K562 Enriched Site/H3K27me3 - K562 Enriched Site/H3K27me3 - HUVEC Enriched Site/H4K2-me1 - CD4 Enriched Site/H3K27me3 - NH-A Enriched Site/H3K27me3 - HepG2 Enriched Site/H3K27me3 - HepG2 Enriched Site/H3K27me3 - IMR9- Enriched Site/H3K27me3 - HSMM Enriched Site/H3K36me3 - GM-699- Enriched Site/H3K27me3 - NHEK Enriched Site/H3K36me3 - GM12878 Enriched Site/H3K36me3 - GM12878 Enriched Si…	PolII - CD4 Enriched Site/PolII - GM12878 Enriched Site/PolII - GM12878 Enriched Site/PolII - GM12878 Enriched Site	BCLAF1 - GM12878 Enriched Site/ELF1 - GM12878 Enriched Site/POU2F2 - GM12878 Enriched Site/BCL3 - GM12878 Enriched Site/BCLAF1 - GM12878 Enriched Site/ELF1 - GM12878 Enriched Site	unknown	unknown	-	-	NM_001031680.2	-	-
1	25227535	1:25227535	13	-	T	G	0.0120101	0.015	0.632749	0.595454	-	-	-	c.*1078A>C	-	DOWNSTREAM	protein_coding	RUNX3	Knockout mice	DNase1/DNase1	H3K27me3/H3K27me3/H3K27me3/H3K27me3/H3K36me3/H3K27me3/H3K36me3/H3K36me3	PolII	-	DNase1 - GM-699- Enriched Site/DNase1 - GM-699- Enriched Site	H3K27me3 - K562 Enriched Site/H3K27me3 - HepG2 Enriched Site/H3K27me3 - IMR9- Enriched Site/H3K27me3 - HSMM Enriched Site/H3K36me3 - GM-699- Enriched Site/H3K27me3 - NHEK Enriched Site/H3K36me3 - GM12878 Enriched Site/H3K36me3 - GM12878 Enriched Site	PolII - GM12878 Enriched Site	-	unknown	unknown	-	-	NM_001031680.2	yes	-
1	25227538	1:25227538	39	rs2003679	T	G	0.0461441	0.044	0.8829	0.846368	-	0.05	-	c.*1075A>C	-	DOWNSTREAM	protein_coding	RUNX3	Knockout mice	DNase1/DNase1	H3K27me3/H3K27me3/H3K27me3/H3K27me3/H3K36me3/H3K27me3/H3K36me3/H3K36me3	PolII/PolII	-	DNase1 - GM-699- Enriched Site/DNase1 - GM-699- Enriched Site	H3K27me3 - K562 Enriched Site/H3K27me3 - HepG2 Enriched Site/H3K27me3 - IMR9- Enriched Site/H3K27me3 - HSMM Enriched Site/H3K36me3 - GM-699- Enriched Site/H3K27me3 - NHEK Enriched Site/H3K36me3 - GM12878 Enriched Site/H3K36me3 - GM12878 Enriched Site	PolII - GM12878 Enriched Site/PolII - GM12878 Enriched Site	-	unknown	unknown	-	-	NM_001031680.2	yes	-
1	25227677	1:25227677	44	rs13157	G	A	0.0486726	-	-	-	-	0.05	-	c.*936C>T	-	DOWNSTREAM	protein_coding	RUNX3	Knockout mice	-	-	-	-	-	-	-	-	unknown	unknown	-	-	NM_001031680.2	-	-
1	25227837	1:25227837	2	rs72874389	A	T	0.00126422	-	-	-	-	-	-	c.*776T>A	-	DOWNSTREAM	protein_coding	RUNX3	Knockout mice	-	-	-	-	-	-	-	-	unknown	unknown	-	-	NM_001031680.2	-	-
1	25227999	1:25227999	3	-	G	A	0.00442478	-	-	-	-	-	-	c.*614C>T	-	DOWNSTREAM	protein_coding	RUNX3	Knockout mice	DNase1/DNase1	H3K27me3/H3K27me3/H3K27me3/H3K27me3/H3K36me3/H3K27me3/H3K27me3/H3K36me3/H3K36me3	PolII/PolII/PolII	EBF/BATF/IRF4/EBF/BATF/IRF4	DNase1 - GM-699- Enriched Site/DNase1 - GM-699- Enriched Site	H3K27me3 - K562 Enriched Site/H3K27me3 - K562 Enriched Site/H3K27me3 - NHEK Enriched Site/H3K27me3 - NHEK Enriched Site/H3K36me3 - GM-699- Enriched Site/H3K27me3 - IMR9- Enriched Site/H3K27me3 - HepG2 Enriched Site/H3K36me3 - GM12878 Enriched Site/H3K36me3 - GM12878 Enriched Site	PolII - CD4 Enriched Site/PolII - GM12878 Enriched Site/PolII - GM12878 Enriched Site	EBF - GM12878 Enriched Site/BATF - GM12878 Enriched Site/IRF4 - GM12878 Enriched Site/EBF - GM12878 Enriched Site/BATF - GM12878 Enriched Site/IRF4 - GM12878 Enriched Site	unknown	unknown	-	-	NM_001031680.2	-	-
1	25228393	1:25228393	1	-	C	G	0.000632111	-	-	-	-	-	-	c.*220G>C	-	DOWNSTREAM	protein_coding	RUNX3	Knockout mice	-	H3K27me3/H3K27me3/H3K27me3/H3K27me3/H3K36me3/H3K27me3/H4K2-me1/H3K36me3/H3K36me3	PolII/PolII	EBF/EBF	-	H3K27me3 - K562 Enriched Site/H3K27me3 - K562 Enriched Site/H3K27me3 - NHEK Enriched Site/H3K27me3 - NHEK Enriched Site/H3K36me3 - GM-699- Enriched Site/H3K27me3 - IMR9- Enriched Site/H4K2-me1 - CD4 Enriched Site/H3K36me3 - GM12878 Enriched Site/H3K36me3 - GM12878 Enriched Site	PolII - GM12878 Enriched Site/PolII - GM12878 Enriched Site	EBF - GM12878 Enriched Site/EBF - GM12878 Enriched Site	unknown	unknown	-	-	NM_001031680.2	-	-
1	25228419	1:25228419	2	rs72874391	G	A	0.00126422	-	-	-	-	-	-	c.*194C>T	-	DOWNSTREAM	protein_coding	RUNX3	Knockout mice	-	-	-	-	-	-	-	-	unknown	unknown	-	-	NM_001031680.2	-	-
1	25228529	1:25228529	11	rs181422943	G	A	0.00821745	-	-	-	-	0.01	-	c.*84C>T	-	DOWNSTREAM	protein_coding	RUNX3	Knockout mice	DNase1/DNase1	H3K27me3/H3K27me3/H3K27me3/H3K27me3/H3K36me3/H3K27me3/H4K2-me1/H3K36me3/H3K36me3	PolII/PolII	-	DNase1 - GM-699- Enriched Site/DNase1 - GM-699- Enriched Site	H3K27me3 - K562 Enriched Site/H3K27me3 - K562 Enriched Site/H3K27me3 - NHEK Enriched Site/H3K27me3 - NHEK Enriched Site/H3K36me3 - GM-699- Enriched Site/H3K27me3 - IMR9- Enriched Site/H4K2-me1 - CD4 Enriched Site/H3K36me3 - GM12878 Enriched Site/H3K36me3 - GM12878 Enriched Site	PolII - GM12878 Enriched Site/PolII - GM12878 Enriched Site	-	unknown	unknown	-	-	NM_001031680.2	-	-
1	25228634	1:25228634	1	-	C	T	0.000632111	-	-	-	-	-	-	c.1269G>A	p.Glu423Glu	SYNONYMOUS_CODING	protein_coding	RUNX3	Knockout mice	DNase1/DNase1	H3K27me3/H3K27me3/H3K27me3/H3K27me3/H3K36me3/H3K27me3/H4K2-me1/H3K36me3/H3K36me3	PolII/PolII	-	DNase1 - GM-699- Enriched Site/DNase1 - GM-699- Enriched Site	H3K27me3 - K562 Enriched Site/H3K27me3 - K562 Enriched Site/H3K27me3 - NHEK Enriched Site/H3K27me3 - NHEK Enriched Site/H3K36me3 - GM-699- Enriched Site/H3K27me3 - IMR9- Enriched Site/H4K2-me1 - CD4 Enriched Site/H3K36me3 - GM12878 Enriched Site/H3K36me3 - GM12878 Enriched Site	PolII - GM12878 Enriched Site/PolII - GM12878 Enriched Site	-	unknown	unknown	Tolerated	-	NM_001031680.2	-	-
1	25245678	1:25245678	6	rs16830167	G	A	0.00505689	0.001002	0.174305	0.166468	-	0.01	-	n.*72C>T	-	INTRON	protein_coding	RUNX3	Knockout mice	-	-	-	-	-	-	-	-	unknown	unknown	-	rs16830167	NR_106789.1	-	-
1	25256402	1:25256402	1	-	C	A	0.000632111	-	-	-	-	-	-	c.-43G>T	-	INTRON	protein_coding	RUNX3	Knockout mice	DNase1/DNase1/DNase1/DNase1/DNase1/DNase1/DNase1	H3K27me3/H3K27me3/H3K27me3/H3K27me3/H3K27me3/H3K27me3/H3K27me3/H3K27me3/H3K27me3/H3K4me3/H3K27me3/H3K27me3/H3K27me3/H3K27me3/H3K27me3/H3K36me3/H3K4me3/H3K27me3/H3K27me3/H3K4me3/H3K27ac	PolII/PolII/PolII	E2F6/E2F6	DNase1 - K562 Enriched Site/DNase1 - H1ESC Enriched Site/DNase1 - HUVEC Enriched Site/DNase1 - CD4 Enriched Site/DNase1 - H1ESC Enriched Site/DNase1 - HUVEC Enriched Site/DNase1 - K562 Enriched Site	H3K27me3 - K562 Enriched Site/H3K27me3 - H1ESC Enriched Site/H3K27me3 - H1ESC Enriched Site/H3K27me3 - H1ESC Enriched Site/H3K27me3 - H1ESC Enriched Site/H3K27me3 - HUVEC Enriched Site/H3K27me3 - HUVEC Enriched Site/H3K27me3 - HMEC Enriched Site/H3K27me3 - HMEC Enriched Site/H3K4me3 - CD4 Enriched Site/H3K27me3 - NH-A Enriched Site/H3K27me3 - HepG2 Enriched Site/H3K27me3 - HepG2 Enriched Site/H3K…	PolII - CD4 Enriched Site/PolII - GM12878 Enriched Site/PolII - GM12878 Enriched Site	E2F6 - K562 Enriched Site/E2F6 - K562 Enriched Site	unknown	unknown	-	-	NM_004350.2	-	-
1	25291006	1:25291006	3	rs143410594	G	T	0.00189633	0.014	0.000541052	0.000523651	0.00790698	0.01	0.006167	c.57C>A	p.Arg19Arg	SYNONYMOUS_CODING	protein_coding	RUNX3	Knockout mice	DNase1/DNase1	H3K27me3/H3K27me3/H3K27me3/H3K4me3/H3K27me3/H3K79me2/H3K4me3/H3K4me3/H3K27ac/H3K9ac/H3K4me2	PolII/PolII	-	DNase1 - GM12878 Enriched Site/DNase1 - GM12878 Enriched Site	H3K27me3 - HepG2 Enriched Site/H3K27me3 - HepG2 Enriched Site/H3K27me3 - IMR9- Enriched Site/H3K4me3 - GM-699- Enriched Site/H3K27me3 - NHEK Enriched Site/H3K79me2 - GM12878 Enriched Site/H3K4me3 - GM12878 Enriched Site/H3K4me3 - GM12878 Enriched Site/H3K27ac - GM12878 Enriched Site/H3K9ac - GM12878 Enriched Site/H3K4me2 - GM12878 Enriched Site	PolII - GM12878 Enriched Site/PolII - GM12878 Enriched Site	-	unknown	unknown	Tolerated	-	NM_001031680.2	-	-
1	25291010	1:25291010	62	rs6672420	A	T	0.384956	-	-	-	0.483953	0.49	0.543	c.53T>A	p.Ile18Asn	NON_SYNONYMOUS_CODING	protein_coding	RUNX3	Knockout mice	DNase1/DNase1	H3K27me3/H3K27me3/H3K27me3/H3K4me3/H3K27me3/H3K79me2/H3K4me3/H3K4me3/H3K27ac/H3K9ac/H3K4me2	PolII/PolII	-	DNase1 - GM12878 Enriched Site/DNase1 - GM12878 Enriched Site	H3K27me3 - HepG2 Enriched Site/H3K27me3 - HepG2 Enriched Site/H3K27me3 - IMR9- Enriched Site/H3K4me3 - GM-699- Enriched Site/H3K27me3 - NHEK Enriched Site/H3K79me2 - GM12878 Enriched Site/H3K4me3 - GM12878 Enriched Site/H3K4me3 - GM12878 Enriched Site/H3K27ac - GM12878 Enriched Site/H3K9ac - GM12878 Enriched Site/H3K4me2 - GM12878 Enriched Site	PolII - GM12878 Enriched Site/PolII - GM12878 Enriched Site	-	1	unknown	Damaging	-	NM_001031680.2	-	yes
1	25291487	1:25291487	2	rs80256975	G	A	0.00189633	0.001002	0.96125	1	-	0.0013	-	c.-425C>T	-	TRANSCRIPT	protein_coding	RUNX3	Knockout mice	DNase1/DNase1/DNase1/DNase1/DNase1/DNase1/DNase1/DNase1/DNase1	H3K27ac/H2BK12ac/H3K18ac/H2BK12-ac/H3K4ac/H4K91ac/H2BK2-ac/H3K9ac/H4K5ac/H3K27me3/H3K27me3/H3K4me3/H3K79me2/H3K4me3/H3K4me3/H3K27ac/H3K9ac/H3K4me2	PolII/PolII/PolII/PolII	EBF/POU2F2/Cmyc/Tcf12/EBF/POU2F2/Cmyc/Tcf12	DNase1 - CD4 Enriched Site/DNase1 - NH-A Enriched Site/DNase1 - HSMM Enriched Site/DNase1 - GM12878 Enriched Site/DNase1 - NH-A Enriched Site/DNase1 - HSMM Enriched Site/DNase1 - GM-699- Enriched Site/DNase1 - GM-699- Enriched Site/DNase1 - GM12878 Enriched Site	H3K27ac - CD4 Enriched Site/H2BK12ac - CD4 Enriched Site/H3K18ac - CD4 Enriched Site/H2BK12-ac - CD4 Enriched Site/H3K4ac - CD4 Enriched Site/H4K91ac - CD4 Enriched Site/H2BK2-ac - CD4 Enriched Site/H3K9ac - CD4 Enriched Site/H4K5ac - CD4 Enriched Site/H3K27me3 - HepG2 Enriched Site/H3K27me3 - IMR9- Enriched Site/H3K4me3 - GM-699- Enriched Site/H3K79me2 - GM12878 Enriched Site/H3K4me3 - GM12878 E…	PolII - CD4 Enriched Site/PolII - GM12878 Enriched Site/PolII - GM12878 Enriched Site/PolII - GM12878 Enriched Site	EBF - GM12878 Enriched Site/POU2F2 - GM12878 Enriched Site/Cmyc - GM12878 Enriched Site/Tcf12 - GM12878 Enriched Site/EBF - GM12878 Enriched Site/POU2F2 - GM12878 Enriched Site/Cmyc - GM12878 Enriched Site/Tcf12 - GM12878 Enriched Site	unknown	unknown	-	-	NM_001031680.2	yes	-
1	67632103	1:67632103	1	-	C	T	0.000632111	-	-	-	-	-	-	c.-86C>T	-	UPSTREAM	protein_coding	IL23R	UC genes	DNase1/DNase1/DNase1/DNase1/DNase1	H3K27me3	-	BATF/MEF2A/Yy1/BCL11A/PU1/BATF/MEF2A/Yy1/BCL11A/PU1	DNase1 - GM-699- Enriched Site/DNase1 - GM12878 Enriched Site/DNase1 - GM-699- Enriched Site/DNase1 - CD4 Enriched Site/DNase1 - GM12878 Enriched Site	H3K27me3 - HUVEC Enriched Site	-	BATF - GM12878 Enriched Site/MEF2A - GM12878 Enriched Site/Yy1 - GM12878 Enriched Site/BCL11A - GM12878 Enriched Site/PU1 - GM12878 Enriched Site/BATF - GM12878 Enriched Site/MEF2A - GM12878 Enriched Site/Yy1 - GM12878 Enriched Site/BCL11A - GM12878 Enriched Site/PU1 - GM12878 Enriched Site	unknown	unknown	-	-	NM_144701.2	-	yes
1	67633812	1:67633812	4	rs1884444	G	T	0.0221239	0.543	1.1301e-164	2.6198e-175	0.527907	0.53	0.528	c.9G>T	p.Gln3His	NON_SYNONYMOUS_CODING	protein_coding	IL23R	UC genes	-	-	-	-	-	-	-	-	0.002	unknown	Tolerated	rs1884444	NM_144701.2	-	-
1	67633963	1:67633963	33	rs11465770	C	T	0.0657396	0.122	1.1001e-06	1.39516e-06	-	0.09	-	c.70+90C>T	-	INTRON	protein_coding	IL23R	UC genes	-	-	-	-	-	-	-	-	unknown	unknown	-	rs11465770	NM_144701.2	-	-
1	67648460	1:67648460	61	rs6687620	T	C	0.109355	0.879	0.388781	0.373284	-	0.84	-	c.368-59T>C	-	INTRON	protein_coding	IL23R	UC genes	-	-	-	-	-	-	-	-	unknown	unknown	-	rs6687620	NM_144701.2	-	-
1	67672663	1:67672663	4	rs113009360	T	C	0.00316056	0.01	0.0492898	0.0328334	0.00930233	0.004	0.006672	c.723T>C	p.Tyr241Tyr	SYNONYMOUS_CODING	protein_coding	IL23R	UC genes	-	-	-	-	-	-	-	-	unknown	unknown	Tolerated	rs113009360	NM_144701.2	-	-
1	67672765	1:67672765	32	rs7539625	G	A	0.147282	0.255	1.73373e-11	2.15961e-11	0.295698	0.3	0.33	c.798+27G>A	-	INTRON	protein_coding	IL23R	UC genes	-	-	-	-	-	-	-	-	unknown	unknown	-	rs7539625	NM_144701.2	-	-
1	67685387	1:67685387	54	rs7530511	T	C	0.109355	0.86	0.0225358	0.0218811	0.870465	0.85	0.878	c.929T>C	p.Leu310Pro	NON_SYNONYMOUS_CODING	protein_coding	IL23R	UC genes	-	-	-	-	-	-	-	-	0	unknown	Tolerated	rs7530511	NM_144701.2	-	-
1	67685443	1:67685443	62	rs7518660	G	A	0.360303	0.466	1.22343e-07	1.25841e-07	0.459525	0.46	0.432	c.955+30G>A	-	INTRON	protein_coding	IL23R	UC genes	-	-	-	-	-	-	-	-	unknown	unknown	-	rs7518660	NM_144701.2	-	-
1	67702486	1:67702486	1	-	G	T	0.000632111	-	-	-	-	-	-	c.1045+1G>T	-	SPLICE_SITE_DONOR	protein_coding	IL23R	UC genes	-	-	-	-	-	-	-	-	unknown	unknown	-	-	NM_144701.2	-	yes
1	67705900	1:67705900	15	rs41313262	G	A	0.0107459	0.021	0.0515877	0.0431862	0.0148872	0.01	0.012	c.1084G>A	p.Val362Ile	NON_SYNONYMOUS_CODING	protein_coding	IL23R	UC genes	-	-	-	-	-	-	-	-	0.006	unknown	Tolerated	rs41313262	NM_144701.2	-	-
1	67705958	1:67705958	42	rs11209026	G	A	0.0467762	0.075	0.00347456	0.00314264	0.0637358	0.06	0.041	c.1142G>A	p.Arg381Gln	NON_SYNONYMOUS_CODING	protein_coding	IL23R	UC genes	-	-	-	-	-	-	-	-	1	http://www.ncbi.nlm.nih.gov/sites/varvu?gene=149233&amp;rs=11209026|http://omim.org/entry/607562#0001|http://www.ncbi.nlm.nih.gov/pubmed?term=17068223,17447842,18758464,19122664,19915572,20062062,20953190,21102463,21297633,21743469,22293688,22412388,22936669,23128233	Damaging	rs11209026	NM_144701.2	-	-
1	67721626	1:67721626	1	-	C	T	0.000632111	-	-	-	-	-	5.767e-05	c.1239+16C>T	-	INTRON	protein_coding	IL23R	UC genes	-	-	-	-	-	-	-	-	unknown	unknown	-	-	NM_144701.2	-	-
1	67724828	1:67724828	7	rs11465827	T	G	0.00695322	0.008016	0.943315	0.81487	0.00501399	0.01	0.006581	c.*17T>G	-	TRANSCRIPT	protein_coding	IL23R	UC genes	-	-	-	-	-	-	-	-	unknown	unknown	-	rs11465827	NM_144701.2	-	-
1	67725120	1:67725120	46	rs10889677	C	A	0.216182	0.27	0.0022341	0.00200466	-	0.29	-	c.*309C>A	-	TRANSCRIPT	protein_coding	IL23R	UC genes	-	-	-	-	-	-	-	-	unknown	http://www.ncbi.nlm.nih.gov/pubmed?term=19122664	-	rs10889677	NM_144701.2	-	-
1	67725207	1:67725207	13	rs78691454	C	T	0.0120101	0.008016	0.439931	0.42795	-	0.01	-	c.*396C>T	-	TRANSCRIPT	protein_coding	IL23R	UC genes	-	-	-	-	-	-	-	-	unknown	unknown	-	rs78691454	NM_144701.2	-	-
1	67725503	1:67725503	1	rs184922499	C	T	0.000632111	0.002004	0.687138	0.563448	-	0.0013	-	c.*692C>T	-	DOWNSTREAM	protein_coding	IL23R	UC genes	-	-	-	-	-	-	-	-	unknown	unknown	-	-	NM_144701.2	yes	-
1	151778899	1:151778899	63	rs9826	T	C	0.298357	0.362	0.000935302	0.000871107	-	0.35	-	c.*1049A>G	-	DOWNSTREAM	protein_coding	RORC	UC genes	-	-	-	-	-	-	-	-	unknown	unknown	-	-	NM_005060.3	-	-
1	151779175	1:151779175	3	rs111475996	T	C	0.00252845	-	-	-	-	0.0026	-	c.*773A>G	-	DOWNSTREAM	protein_coding	RORC	UC genes	-	-	-	-	-	-	-	-	unknown	unknown	-	-	NM_005060.3	-	-
1	151779568	1:151779568	1	rs79220927	A	G	0.000632111	-	-	-	-	-	-	c.*380T>C	-	TRANSCRIPT	protein_coding	RORC	UC genes	-	-	-	-	-	-	-	-	unknown	unknown	-	-	NM_005060.3	-	-
1	151779785	1:151779785	1	rs189477300	C	G	0.000632111	-	-	-	-	0.0026	-	c.*163G>C	-	TRANSCRIPT	protein_coding	RORC	UC genes	-	-	-	-	-	-	-	-	unknown	unknown	-	-	NM_005060.3	-	-
1	151779809	1:151779809	10	rs144075644	G	A	0.00758534	0.002004	0.108651	0.0951419	-	0.02	-	c.*139C>T	-	TRANSCRIPT	protein_coding	RORC	UC genes	-	-	-	-	-	-	-	-	unknown	unknown	-	-	NM_005060.3	yes	-
1	151779888	1:151779888	2	rs188238806	C	T	0.00126422	0.001002	1	1	-	-	-	c.*60G>A	-	TRANSCRIPT	protein_coding	RORC	UC genes	-	-	-	-	-	-	-	-	unknown	unknown	-	-	NM_005060.3	yes	-
1	151783736	1:151783736	50	rs2280471	G	A	0.079646	0.076	0.805307	0.764039	-	0.09	-	c.1395+65C>T	-	INTRON	protein_coding	RORC	UC genes	DNase1/DNase1	H3K27me3/H3K27me3/H3K27me3/H3K27me3/H3K36me3	-	-	DNase1 - HSMM Enriched Site/DNase1 - HSMM Enriched Site	H3K27me3 - K562 Enriched Site/H3K27me3 - GM-699- Enriched Site/H3K27me3 - IMR9- Enriched Site/H3K27me3 - HUVEC Enriched Site/H3K36me3 - GM12878 Enriched Site	-	-	unknown	unknown	-	-	NM_005060.3	-	-
1	151783754	1:151783754	1	rs139375758	G	C	0.00189633	-	-	-	0	-	0.0003542	c.1395+47C>G	-	INTRON	protein_coding	RORC	UC genes	DNase1/DNase1	H3K27me3/H3K27me3/H3K27me3/H3K27me3/H3K27me3/H3K36me3	-	-	DNase1 - HSMM Enriched Site/DNase1 - HSMM Enriched Site	H3K27me3 - K562 Enriched Site/H3K27me3 - GM-699- Enriched Site/H3K27me3 - IMR9- Enriched Site/H3K27me3 - NH-A Enriched Site/H3K27me3 - HUVEC Enriched Site/H3K36me3 - GM12878 Enriched Site	-	-	unknown	unknown	-	-	NM_005060.3	-	-
1	151785826	1:151785826	1	-	G	T	0.000632111	-	-	-	-	-	0.001919	c.1067-4C>A	-	INTRON	protein_coding	RORC	UC genes	-	-	-	-	-	-	-	-	unknown	unknown	-	-	NM_005060.3	-	-
1	151786040	1:151786040	1	rs61754474	G	A	0.000632111	0.002004	0.687138	0.563448	0.00244186	0.004	0.001911	c.990C>T	p.Tyr330Tyr	SYNONYMOUS_CODING	protein_coding	RORC	UC genes	-	-	-	-	-	-	-	-	unknown	unknown	Tolerated	-	NM_005060.3	-	-
1	151787219	1:151787219	1	rs118043804	G	A	0.000632111	-	-	-	0.000116306	-	0.004086	c.812-48C>T	-	INTRON	protein_coding	RORC	UC genes	-	-	-	-	-	-	-	-	unknown	unknown	-	-	NM_005060.3	-	-
1	151787711	1:151787711	1	rs146520783	C	T	0.000632111	-	-	-	0	-	0.0003047	c.489G>A	p.Ser163Ser	SYNONYMOUS_CODING	protein_coding	RORC	UC genes	-	-	-	-	-	-	-	-	unknown	unknown	Tolerated	-	NM_005060.3	-	-
1	151789159	1:151789159	1	-	C	T	0.000632111	-	-	-	-	-	5.767e-05	c.279G>A	p.Ala93Ala	SYNONYMOUS_CODING	protein_coding	RORC	UC genes	-	-	-	-	-	-	-	-	unknown	unknown	Tolerated	-	NM_005060.3	-	-
1	151789609	1:151789609	8	rs56273334	C	T	0.00189633	-	-	-	-	-	-	c.156+62G>A	-	INTRON	protein_coding	RORC	UC genes	DNase1/DNase1/DNase1/DNase1	H3K27me3/H3K27me3/H3K27me3/H3K36me3/H3K27me3	-	-	DNase1 - NHEK Enriched Site/DNase1 - NHEK Enriched Site/DNase1 - NHEK Enriched Site/DNase1 - NHEK Enriched Site	H3K27me3 - K562 Enriched Site/H3K27me3 - IMR9- Enriched Site/H3K27me3 - HUVEC Enriched Site/H3K36me3 - GM12878 Enriched Site/H3K27me3 - GM12878 Enriched Site	-	-	unknown	unknown	-	-	NM_005060.3	-	-
1	151789611	1:151789611	63	rs55841824	C	T	0.140961	-	-	-	-	-	-	c.156+60G>A	-	INTRON	protein_coding	RORC	UC genes	DNase1/DNase1/DNase1/DNase1	H3K27me3/H3K27me3/H3K27me3/H3K36me3/H3K27me3	-	-	DNase1 - NHEK Enriched Site/DNase1 - NHEK Enriched Site/DNase1 - NHEK Enriched Site/DNase1 - NHEK Enriched Site	H3K27me3 - K562 Enriched Site/H3K27me3 - IMR9- Enriched Site/H3K27me3 - HUVEC Enriched Site/H3K36me3 - GM12878 Enriched Site/H3K27me3 - GM12878 Enriched Site	-	-	unknown	unknown	-	-	NM_005060.3	-	-
1	151789613	1:151789613	42	-	C	T	0.0271808	-	-	-	-	-	-	c.156+58G>A	-	INTRON	protein_coding	RORC	UC genes	DNase1/DNase1/DNase1/DNase1	H3K27me3/H3K27me3/H3K27me3/H3K36me3/H3K27me3	-	-	DNase1 - NHEK Enriched Site/DNase1 - NHEK Enriched Site/DNase1 - NHEK Enriched Site/DNase1 - NHEK Enriched Site	H3K27me3 - K562 Enriched Site/H3K27me3 - IMR9- Enriched Site/H3K27me3 - HUVEC Enriched Site/H3K36me3 - GM12878 Enriched Site/H3K27me3 - GM12878 Enriched Site	-	-	unknown	unknown	-	-	NM_005060.3	-	-
1	151789614	1:151789614	1	-	G	A	0.000632111	-	-	-	-	-	-	c.156+57C>T	-	INTRON	protein_coding	RORC	UC genes	DNase1/DNase1/DNase1/DNase1	H3K27me3/H3K27me3/H3K27me3/H3K36me3/H3K27me3	-	-	DNase1 - NHEK Enriched Site/DNase1 - NHEK Enriched Site/DNase1 - NHEK Enriched Site/DNase1 - NHEK Enriched Site	H3K27me3 - K562 Enriched Site/H3K27me3 - IMR9- Enriched Site/H3K27me3 - HUVEC Enriched Site/H3K36me3 - GM12878 Enriched Site/H3K27me3 - GM12878 Enriched Site	-	-	unknown	unknown	-	-	NM_005060.3	-	-
1	151789616	1:151789616	1	-	G	A	0.000632111	-	-	-	-	-	-	c.156+55C>T	-	INTRON	protein_coding	RORC	UC genes	DNase1/DNase1/DNase1/DNase1	H3K27me3/H3K27me3/H3K27me3/H3K36me3/H3K27me3	-	-	DNase1 - NHEK Enriched Site/DNase1 - NHEK Enriched Site/DNase1 - NHEK Enriched Site/DNase1 - NHEK Enriched Site	H3K27me3 - K562 Enriched Site/H3K27me3 - IMR9- Enriched Site/H3K27me3 - HUVEC Enriched Site/H3K36me3 - GM12878 Enriched Site/H3K27me3 - GM12878 Enriched Site	-	-	unknown	unknown	-	-	NM_005060.3	-	-
1	151789647	1:151789647	65	rs12144914	T	G	0.398862	0.546	0.0065707	0.00608211	0.514419	0.55	0.452	c.156+24A>C	-	INTRON	protein_coding	RORC	UC genes	DNase1/DNase1/DNase1/DNase1	H3K27me3/H3K27me3/H3K27me3/H3K36me3/H3K27me3	-	-	DNase1 - NHEK Enriched Site/DNase1 - NHEK Enriched Site/DNase1 - NHEK Enriched Site/DNase1 - NHEK Enriched Site	H3K27me3 - K562 Enriched Site/H3K27me3 - IMR9- Enriched Site/H3K27me3 - HUVEC Enriched Site/H3K36me3 - GM12878 Enriched Site/H3K27me3 - GM12878 Enriched Site	-	-	unknown	unknown	-	-	NM_005060.3	-	-
1	151798295	1:151798295	65	rs12030974	G	A	0.204804	0.171	0.0402833	0.0354829	-	0.19	-	c.70+3610C>T	-	INTRON	protein_coding	RORC	UC genes	-	-	-	-	-	-	-	-	unknown	unknown	-	-	NM_005060.3	-	-
1	151798372	1:151798372	21	rs111882199	G	C	0.0208597	0.032	0.101071	0.0929535	0.0172093	0.02	0.013	c.70+3533C>G	-	INTRON	protein_coding	RORC	UC genes	-	-	-	-	-	-	-	-	unknown	unknown	-	-	NM_005060.3	-	-
1	151798381	1:151798381	5	rs116171003	C	A	0.00316056	0.007014	0.269613	0.23331	0.00430233	0.0026	0.003599	c.70+3524G>T	-	INTRON	protein_coding	RORC	UC genes	-	-	-	-	-	-	-	-	unknown	unknown	-	-	NM_005060.3	-	-
1	151801951	1:151801951	59	rs4845606	G	A	0.108723	0.106	0.892515	0.896295	0.117326	0.13	0.143	c.-142C>T	-	INTRON	protein_coding	RORC	UC genes	DNase1/DNase1/DNase1/DNase1	H3K4me1/H3K18ac/H3K27me3/H3K27me3	-	Nrsf/Nrsf	DNase1 - NHEK Enriched Site/DNase1 - HUVEC Enriched Site/DNase1 - HUVEC Enriched Site/DNase1 - NHEK Enriched Site	H3K4me1 - CD4 Enriched Site/H3K18ac - CD4 Enriched Site/H3K27me3 - IMR9- Enriched Site/H3K27me3 - GM-699- Enriched Site	-	Nrsf - H1ESC Enriched Site/Nrsf - H1ESC Enriched Site	unknown	unknown	-	-	NM_001001523.1	-	-
1	151801997	1:151801997	4	-	T	C	0.00252845	0.007014	0.163678	0.119907	-	-	-	c.-142A>G	-	INTRON	protein_coding	RORC	UC genes	-	H3K4me1/H3K18ac/H3K27me3/H3K27me3	-	Nrsf/Nrsf	-	H3K4me1 - CD4 Enriched Site/H3K18ac - CD4 Enriched Site/H3K27me3 - IMR9- Enriched Site/H3K27me3 - GM-699- Enriched Site	-	Nrsf - H1ESC Enriched Site/Nrsf - H1ESC Enriched Site	unknown	unknown	-	-	NM_001001523.1	-	-
1	160648481	1:160648481	35	rs12096589	T	G	0.0379267	0.029	0.275109	0.268094	-	0.03	-	c.*847A>C	-	DOWNSTREAM	protein_coding	CD48	UC genes	-	H3K36me3/H3K27me3/H3K27me3/H3K36me3/H3K27me3/H3K36me3	PolII/PolII	POU2F2/POU2F2	-	H3K36me3 - GM-699- Enriched Site/H3K27me3 - HepG2 Enriched Site/H3K27me3 - HeLa-S3 Enriched Site/H3K36me3 - CD4 Enriched Site/H3K27me3 - HUVEC Enriched Site/H3K36me3 - GM12878 Enriched Site	PolII - GM12878 Enriched Site/PolII - GM12878 Enriched Site	POU2F2 - GM12878 Enriched Site/POU2F2 - GM12878 Enriched Site	unknown	unknown	-	-	NM_001256030.1	yes	-
1	160648549	1:160648549	63	rs1126644	C	T	0.281922	0.747	0.111255	0.111243	-	0.78	-	c.*293G>A	-	DOWNSTREAM	protein_coding	CD48	UC genes	-	H3K36me3/H3K27me3/H3K27me3/H3K36me3/H3K27me3/H3K36me3	PolII/PolII	POU2F2/POU2F2	-	H3K36me3 - GM-699- Enriched Site/H3K27me3 - HepG2 Enriched Site/H3K27me3 - HeLa-S3 Enriched Site/H3K36me3 - CD4 Enriched Site/H3K27me3 - HUVEC Enriched Site/H3K36me3 - GM12878 Enriched Site	PolII - GM12878 Enriched Site/PolII - GM12878 Enriched Site	POU2F2 - GM12878 Enriched Site/POU2F2 - GM12878 Enriched Site	unknown	unknown	-	-	NM_001778.3	-	-
1	160648787	1:160648787	1	-	C	T	0.00126422	-	-	-	-	-	-	c.*55G>A	-	DOWNSTREAM	protein_coding	CD48	UC genes	-	-	-	-	-	-	-	-	unknown	unknown	-	-	NM_001778.3	-	-
1	160648875	1:160648875	12	rs150535390	C	T	0.00884956	0.007014	0.779168	0.66097	0.0105814	0.01	0.00565	c.699G>A	p.Thr233Thr	SYNONYMOUS_CODING	protein_coding	CD48	UC genes	-	-	-	-	-	-	-	-	unknown	unknown	Tolerated	-	NM_001778.3	-	-
1	160650505	1:160650505	4	-	C	T	0.00379267	0.001002	0.347948	0.259924	-	-	-	c.*380G>A	-	DOWNSTREAM	protein_coding	CD48	UC genes	-	-	-	-	-	-	-	-	unknown	unknown	-	-	NM_001256030.1	yes	-
1	160650613	1:160650613	65	rs36100172	A	G	0.192794	0.187	0.771974	0.757651	-	0.18	-	c.*272T>C	-	DOWNSTREAM	protein_coding	CD48	UC genes	-	-	-	-	-	-	-	-	unknown	unknown	-	-	NM_001256030.1	-	-
1	160650683	1:160650683	2	-	C	G	0.00126422	-	-	-	-	-	-	c.*202G>C	-	DOWNSTREAM	protein_coding	CD48	UC genes	-	-	-	-	-	-	-	-	unknown	unknown	-	-	NM_001256030.1	-	-
1	160650913	1:160650913	8	rs4656926	A	G	0.00695322	0.999	0.0619523	0.0357257	-	1	0.948	c.731T>C	p.Ile244Thr	DOWNSTREAM	protein_coding	CD48	UC genes	-	-	-	-	-	-	-	-	unknown	unknown	-	-	NM_001256030.1	-	-
1	160650919	1:160650919	3	rs190382630	C	A	0.00189633	0.042	0.0218946	0.0145352	-	0.02	0.007457	c.725G>T	p.Gly242Val	DOWNSTREAM	protein_coding	CD48	UC genes	-	-	-	-	-	-	-	-	unknown	unknown	-	-	NM_001256030.1	yes	-
1	160650938	1:160650938	58	rs6667145	C	T	0.0960809	0.104	0.545245	0.499826	-	0.12	0.094	c.706G>A	p.Glu236Lys	DOWNSTREAM	protein_coding	CD48	UC genes	-	-	-	-	-	-	-	-	unknown	unknown	-	-	NM_001256030.1	-	-
1	160651021	1:160651021	4	rs150735389	G	A	0.00316056	0.004008	0.989823	0.741197	0.00232558	0.0013	0.0009307	c.623C>T	p.Thr208Met	NON_SYNONYMOUS_CODING	protein_coding	CD48	UC genes	-	-	-	-	-	-	-	-	1	unknown	Damaging	-	NM_001256030.1	yes	yes
1	160654587	1:160654587	1	-	C	T	0.000632111	-	-	-	-	-	-	c.385+90G>A	-	NON_SYNONYMOUS_CODING	protein_coding	CD48	UC genes	-	-	-	-	-	-	-	-	unknown	unknown	Damaging	-	NM_001256030.1	-	-
1	160654656	1:160654656	1	-	T	C	0.000632111	-	-	-	0.000232558	-	-	c.385+21A>G	-	NON_SYNONYMOUS_CODING	protein_coding	CD48	UC genes	-	-	-	-	-	-	-	-	unknown	unknown	Tolerated	-	NM_001256030.1	-	-
1	160654758	1:160654758	54	rs2295615	C	G	0.116308	0.126	0.48743	0.456126	0.136744	0.09	0.097	c.304G>C	p.Glu102Gln	NON_SYNONYMOUS_CODING	protein_coding	CD48	UC genes	-	-	-	-	-	-	-	-	0.999	unknown	Damaging	-	NM_001256030.1	-	-
1	160654786	1:160654786	65	rs1980606	G	A	0.214286	0.204	0.582458	0.58549	0.222674	0.17	0.224	c.276C>T	p.Gly92Gly	SYNONYMOUS_CODING	protein_coding	CD48	UC genes	-	-	-	-	-	-	-	-	unknown	unknown	Tolerated	-	NM_001256030.1	-	-
1	160654790	1:160654790	1	-	C	T	0.000632111	-	-	-	-	-	-	c.272G>A	p.Ser91Asn	NON_SYNONYMOUS_CODING	protein_coding	CD48	UC genes	-	-	-	-	-	-	-	-	0.002	unknown	Tolerated	-	NM_001256030.1	-	-
1	160800126	1:160800126	7	rs148555185	G	T	0.005689	0.008016	0.644305	0.46687	-	0.01	-	c.*1011C>A	-	DOWNSTREAM	protein_coding	CD244	UC genes	DNase1/DNase1	H3K27me3/H3K36me3/H3K36me3	-	-	DNase1 - HSMM Enriched Site/DNase1 - HSMM Enriched Site	H3K27me3 - K562 Enriched Site/H3K36me3 - CD4 Enriched Site/H3K36me3 - GM12878 Enriched Site	-	-	unknown	unknown	-	-	NM_001166663.1	yes	-
1	160800461	1:160800461	1	-	T	C	0.000632111	-	-	-	-	-	-	c.*676A>G	-	DOWNSTREAM	protein_coding	CD244	UC genes	DNase1/DNase1/DNase1/DNase1/DNase1/DNase1/DNase1/DNase1/DNase1/DNase1/DNase1	H3K27me3/H3K36me3	-	CTCF/CTCF/Rad21/CTCF/CTCF/Rad21/CTCF/CTCF/CTCF/CTCF/CTCF/CTCF/CTCF/CTCF/CTCF/CTCF/CTCF/CTCF/CTCF/CTCF/CTCF/CTCF/CTCF/CTCF/CTCF/CTCF/CTCF/CTCF/CTCF/CTCF/CTCF/CTCF/Rad21/CTCF/Rad21/CTCF/CTCF/Rad21/CTCF/CTCF/CTCF/CTCF/CTCF/CTCF/Rad21/CTCF/CTCF/CTCF/CTCF/CTCF/CTCF/CTCF/CTCF/CTCF/CTCF/CTCF/CTCF/CTCF/CTCF/Rad21/Rad21/CTCF	DNase1 - K562 Enriched Site/DNase1 - H1ESC Enriched Site/DNase1 - CD4 Enriched Site/DNase1 - HSMM Enriched Site/DNase1 - HSMM Enriched Site/DNase1 - GM12878 Enriched Site/DNase1 - K562 Enriched Site/DNase1 - NHEK Enriched Site/DNase1 - H1ESC Enriched Site/DNase1 - NHEK Enriched Site/DNase1 - GM12878 Enriched Site	H3K27me3 - K562 Enriched Site/H3K36me3 - GM12878 Enriched Site	-	CTCF - K562 Enriched Site/CTCF - K562 Enriched Site/Rad21 - K562 Enriched Site/CTCF - K562 Enriched Site/CTCF - H1ESC Enriched Site/Rad21 - H1ESC Enriched Site/CTCF - H1ESC Enriched Site/CTCF - H1ESC Enriched Site/CTCF - HUVEC Enriched Site/CTCF - HUVEC Enriched Site/CTCF - HUVEC Enriched Site/CTCF - HMEC Enriched Site/CTCF - HMEC Enriched Site/CTCF - CD4 Enriched Site/CTCF - HeLa-S3 Enriched Sit…	unknown	unknown	-	-	NM_001166663.1	-	yes
1	160800480	1:160800480	65	rs485618	T	C	0.408344	0.469	0.00283208	0.00253937	-	0.47	-	c.*657A>G	-	DOWNSTREAM	protein_coding	CD244	UC genes	DNase1/DNase1/DNase1/DNase1/DNase1/DNase1/DNase1/DNase1/DNase1/DNase1/DNase1	H3K27me3/H3K36me3	-	CTCF/CTCF/Rad21/CTCF/CTCF/Rad21/CTCF/CTCF/CTCF/CTCF/CTCF/CTCF/CTCF/CTCF/CTCF/CTCF/CTCF/CTCF/CTCF/CTCF/CTCF/CTCF/CTCF/CTCF/CTCF/CTCF/CTCF/CTCF/CTCF/CTCF/CTCF/CTCF/Rad21/CTCF/Rad21/CTCF/CTCF/Rad21/CTCF/CTCF/CTCF/CTCF/CTCF/CTCF/Rad21/CTCF/CTCF/CTCF/CTCF/CTCF/CTCF/CTCF/CTCF/CTCF/CTCF/CTCF/CTCF/CTCF/CTCF/Rad21/Rad21/CTCF	DNase1 - K562 Enriched Site/DNase1 - H1ESC Enriched Site/DNase1 - CD4 Enriched Site/DNase1 - HSMM Enriched Site/DNase1 - HSMM Enriched Site/DNase1 - GM12878 Enriched Site/DNase1 - K562 Enriched Site/DNase1 - NHEK Enriched Site/DNase1 - H1ESC Enriched Site/DNase1 - NHEK Enriched Site/DNase1 - GM12878 Enriched Site	H3K27me3 - K562 Enriched Site/H3K36me3 - GM12878 Enriched Site	-	CTCF - K562 Enriched Site/CTCF - K562 Enriched Site/Rad21 - K562 Enriched Site/CTCF - K562 Enriched Site/CTCF - H1ESC Enriched Site/Rad21 - H1ESC Enriched Site/CTCF - H1ESC Enriched Site/CTCF - H1ESC Enriched Site/CTCF - HUVEC Enriched Site/CTCF - HUVEC Enriched Site/CTCF - HUVEC Enriched Site/CTCF - HMEC Enriched Site/CTCF - HMEC Enriched Site/CTCF - CD4 Enriched Site/CTCF - HeLa-S3 Enriched Sit…	unknown	unknown	-	rs485618	NM_001166663.1	-	-
1	160800559	1:160800559	64	rs3766377	A	G	0.265487	0.26	0.772319	0.748166	-	0.26	-	c.*578T>C	-	DOWNSTREAM	protein_coding	CD244	UC genes	DNase1/DNase1/DNase1/DNase1/DNase1/DNase1/DNase1/DNase1/DNase1/DNase1/DNase1/DNase1/DNase1	H3K27me3/H3K36me3	-	CTCF/CTCF/Rad21/CTCF/CTCF/Rad21/CTCF/CTCF/CTCF/CTCF/CTCF/CTCF/CTCF/CTCF/CTCF/CTCF/CTCF/CTCF/CTCF/CTCF/CTCF/CTCF/CTCF/CTCF/CTCF/CTCF/CTCF/CTCF/CTCF/CTCF/CTCF/CTCF/Rad21/CTCF/Rad21/CTCF/CTCF/Rad21/CTCF/CTCF/CTCF/CTCF/CTCF/CTCF/Rad21/CTCF/CTCF/CTCF/CTCF/CTCF/CTCF/CTCF/CTCF/CTCF/CTCF/CTCF/CTCF/CTCF/CTCF/Rad21/Rad21/CTCF	DNase1 - K562 Enriched Site/DNase1 - H1ESC Enriched Site/DNase1 - CD4 Enriched Site/DNase1 - HSMM Enriched Site/DNase1 - HSMM Enriched Site/DNase1 - GM12878 Enriched Site/DNase1 - K562 Enriched Site/DNase1 - NHEK Enriched Site/DNase1 - H1ESC Enriched Site/DNase1 - GM-699- Enriched Site/DNase1 - GM-699- Enriched Site/DNase1 - NHEK Enriched Site/DNase1 - GM12878 Enriched Site	H3K27me3 - K562 Enriched Site/H3K36me3 - GM12878 Enriched Site	-	CTCF - K562 Enriched Site/CTCF - K562 Enriched Site/Rad21 - K562 Enriched Site/CTCF - K562 Enriched Site/CTCF - H1ESC Enriched Site/Rad21 - H1ESC Enriched Site/CTCF - H1ESC Enriched Site/CTCF - H1ESC Enriched Site/CTCF - HUVEC Enriched Site/CTCF - HUVEC Enriched Site/CTCF - HUVEC Enriched Site/CTCF - HMEC Enriched Site/CTCF - HMEC Enriched Site/CTCF - CD4 Enriched Site/CTCF - HeLa-S3 Enriched Sit…	unknown	unknown	-	rs3766377	NM_001166663.1	-	-
1	160800852	1:160800852	7	rs12145141	A	G	0.00505689	0.004008	0.932832	0.775931	-	0.004	-	c.*285T>C	-	DOWNSTREAM	protein_coding	CD244	UC genes	-	-	-	-	-	-	-	-	unknown	unknown	-	rs12145141	NM_001166663.1	-	-
1	160801046	1:160801046	40	rs480104	C	G	0.121997	0.211	1.62342e-09	2.17668e-09	-	0.2	-	c.*91G>C	-	DOWNSTREAM	protein_coding	CD244	UC genes	-	-	-	-	-	-	-	-	unknown	unknown	-	rs480104	NM_001166663.1	-	-
1	160801069	1:160801069	8	rs187394747	C	T	0.00505689	0.00501	1	1	-	0.01	-	c.*68G>A	-	DOWNSTREAM	protein_coding	CD244	UC genes	-	-	-	-	-	-	-	-	unknown	unknown	-	-	NM_001166663.1	yes	-
1	160801070	1:160801070	1	rs151095158	G	A	0.000632111	0.001002	1	1	-	0.0013	-	c.*67C>T	-	DOWNSTREAM	protein_coding	CD244	UC genes	-	-	-	-	-	-	-	-	unknown	unknown	-	-	NM_001166663.1	yes	-
1	160803735	1:160803735	3	rs12061252	T	C	0.00252845	0.007014	0.163678	0.119907	-	0.0013	-	c.975+106A>G	-	INTRON	protein_coding	CD244	UC genes	-	-	-	-	-	-	-	-	unknown	unknown	-	rs12061252	NM_001166663.1	-	-
1	160803802	1:160803802	65	rs11265493	A	G	0.352086	0.626	0.282843	0.27381	0.611744	0.61	0.585	c.975+39T>C	-	INTRON	protein_coding	CD244	UC genes	-	-	-	-	-	-	-	-	unknown	unknown	-	rs11265493	NM_001166663.1	-	-
1	160803848	1:160803848	1	rs12064925	G	A	0.000632111	-	-	-	0.000232558	-	0.002232	c.968C>T	p.Ser323Phe	NON_SYNONYMOUS_CODING	protein_coding	CD244	UC genes	-	-	-	-	-	-	-	-	0.397	unknown	Tolerated	rs12064925	NM_001166663.1	-	-
1	160805914	1:160805914	11	rs151216658	G	A	0.011378	0.016	0.405216	0.375667	0.0100566	0.0026	-	c.909+71C>T	-	INTRON	protein_coding	CD244	UC genes	-	-	-	-	-	-	-	-	unknown	unknown	-	-	NM_001166663.1	-	-
1	160806019	1:160806019	22	rs35224927	C	G	0.0189633	0.02	0.962833	0.883846	0.025	0.03	0.019	c.875G>C	p.Gly292Ala	NON_SYNONYMOUS_CODING	protein_coding	CD244	UC genes	-	-	-	-	-	-	-	-	0.372	unknown	Tolerated	rs35224927	NM_001166663.1	yes	-
1	160806034	1:160806034	1	-	T	C	0.000632111	-	-	-	-	-	-	c.860A>G	p.Gln287Arg	NON_SYNONYMOUS_CODING	protein_coding	CD244	UC genes	-	-	-	-	-	-	-	-	0.998	unknown	Damaging	-	NM_001166663.1	-	-
1	160806123	1:160806123	2	-	A	G	0.00126422	-	-	-	-	-	-	c.850-79T>C	-	INTRON	protein_coding	CD244	UC genes	-	-	-	-	-	-	-	-	unknown	unknown	-	-	NM_001166663.1	-	-
1	160808388	1:160808388	1	-	C	T	0.000632111	-	-	-	-	-	-	c.782-80G>A	-	INTRON	protein_coding	CD244	UC genes	-	-	-	-	-	-	-	-	unknown	unknown	-	-	NM_001166663.1	-	-
1	160808390	1:160808390	2	rs140476430	C	T	0.00126422	0.001002	1	1	-	0.0026	-	c.782-82G>A	-	INTRON	protein_coding	CD244	UC genes	-	-	-	-	-	-	-	-	unknown	unknown	-	-	NM_001166663.1	-	-
1	160808668	1:160808668	2	rs10158850	G	A	0.00189633	0.00501	0.30685	0.274041	-	0.0026	-	c.781+61C>T	-	INTRON	protein_coding	CD244	UC genes	-	-	-	-	-	-	-	-	unknown	unknown	-	rs10158850	NM_001166663.1	-	-
1	160808796	1:160808796	6	rs34984882	G	A	0.0120101	0.00501	0.111096	0.0911616	0.00162791	0.0013	0.013	c.714C>T	p.Ser238Ser	SYNONYMOUS_CODING	protein_coding	CD244	UC genes	-	-	-	-	-	-	-	-	unknown	unknown	Tolerated	-	NM_001166663.1	-	-
1	160808824	1:160808824	1	-	G	A	0.000632111	-	-	-	-	-	-	c.686C>T	p.Pro229Leu	NON_SYNONYMOUS_CODING	protein_coding	CD244	UC genes	-	-	-	-	-	-	-	-	1	unknown	Tolerated	-	NM_001166663.1	-	-
1	160811374	1:160811374	5	rs115868021	C	G	0.00379267	0.00501	0.879204	0.758705	0.00465116	0.0013	0.00383	c.379G>C	p.Glu127Gln	NON_SYNONYMOUS_CODING	protein_coding	CD244	UC genes	-	-	-	-	-	-	-	-	1	unknown	Damaging	rs115868021	NM_001166663.1	yes	-
1	160811378	1:160811378	1	-	T	C	0.000632111	-	-	-	-	-	-	c.375A>G	p.Val125Val	SYNONYMOUS_CODING	protein_coding	CD244	UC genes	-	-	-	-	-	-	-	-	unknown	unknown	Tolerated	-	NM_001166663.1	-	-
1	160832622	1:160832622	2	rs181763130	C	T	0.00189633	0.003006	0.880543	0.682384	-	0.0026	-	c.-155G>A	-	UPSTREAM	protein_coding	CD244	UC genes	DNase1/DNase1/DNase1	H3K27me3/H3K27me3/H3K27me3/H3K18ac/H4K5ac/H3K27ac/H3K36me3	-	Tcf12/Tcf12	DNase1 - GM12878 Enriched Site/DNase1 - CD4 Enriched Site/DNase1 - GM12878 Enriched Site	H3K27me3 - K562 Enriched Site/H3K27me3 - NHEK Enriched Site/H3K27me3 - HeLa-S3 Enriched Site/H3K18ac - CD4 Enriched Site/H4K5ac - CD4 Enriched Site/H3K27ac - CD4 Enriched Site/H3K36me3 - GM12878 Enriched Site	-	Tcf12 - GM12878 Enriched Site/Tcf12 - GM12878 Enriched Site	unknown	unknown	-	rs181763130	NM_001166663.1	-	-
1	160832646	1:160832646	65	rs12036607	A	G	0.18268	0.187	0.804683	0.79447	-	0.2	-	c.-179T>C	-	UPSTREAM	protein_coding	CD244	UC genes	DNase1/DNase1/DNase1	H3K27me3/H3K27me3/H3K27me3/H3K18ac/H4K5ac/H3K27ac/H3K36me3	-	Tcf12/Tcf12	DNase1 - GM12878 Enriched Site/DNase1 - CD4 Enriched Site/DNase1 - GM12878 Enriched Site	H3K27me3 - K562 Enriched Site/H3K27me3 - NHEK Enriched Site/H3K27me3 - HeLa-S3 Enriched Site/H3K18ac - CD4 Enriched Site/H4K5ac - CD4 Enriched Site/H3K27ac - CD4 Enriched Site/H3K36me3 - GM12878 Enriched Site	-	Tcf12 - GM12878 Enriched Site/Tcf12 - GM12878 Enriched Site	unknown	unknown	-	rs12036607	NM_001166663.1	-	-
1	160832777	1:160832777	64	rs12037395	T	C	0.174463	0.187	0.435562	0.429498	-	0.2	-	c.-226A>G	-	UPSTREAM	protein_coding	CD244	UC genes	DNase1/DNase1/DNase1	H3K27me3/H3K27me3/H3K27me3/H4K5ac/H3K36me3	-	Tcf12/Tcf12	DNase1 - GM12878 Enriched Site/DNase1 - CD4 Enriched Site/DNase1 - GM12878 Enriched Site	H3K27me3 - K562 Enriched Site/H3K27me3 - NHEK Enriched Site/H3K27me3 - HeLa-S3 Enriched Site/H4K5ac - CD4 Enriched Site/H3K36me3 - GM12878 Enriched Site	-	Tcf12 - GM12878 Enriched Site/Tcf12 - GM12878 Enriched Site	unknown	unknown	-	rs12037395	NM_001166663.1	-	-
1	160832799	1:160832799	64	rs7410867	C	G	0.175727	0.187	0.48578	0.461887	-	0.2	-	c.-226G>C	-	UPSTREAM	protein_coding	CD244	UC genes	DNase1/DNase1/DNase1	H3K27me3/H3K27me3/H3K27me3/H4K5ac/H3K36me3	-	Tcf12/Tcf12	DNase1 - GM12878 Enriched Site/DNase1 - CD4 Enriched Site/DNase1 - GM12878 Enriched Site	H3K27me3 - K562 Enriched Site/H3K27me3 - NHEK Enriched Site/H3K27me3 - HeLa-S3 Enriched Site/H4K5ac - CD4 Enriched Site/H3K36me3 - GM12878 Enriched Site	-	Tcf12 - GM12878 Enriched Site/Tcf12 - GM12878 Enriched Site	unknown	unknown	-	rs7410867	NM_001166663.1	-	-
1	197871603	1:197871603	7	-	T	G	0.00884956	-	-	-	-	-	-	c.-99T>G	-	UPSTREAM	protein_coding	C1orf53	UC genes	DNase1/DNase1/DNase1/DNase1/DNase1/DNase1/DNase1/DNase1/DNase1/DNase1/DNase1/DNase1/DNase1/DNase1/DNase1/DNase1/DNase1/DNase1/DNase1/DNase1/DNase1/DNase1/DNase1/DNase1/DNase1/DNase1/DNase1/DNase1/DNase1	H3K9ac/H3K4me2/H3K4me3/H3K27ac/H3K4me3/H2AZ/H3K27me3/H3K27me3/H3K4me2/H3K4me3/H3K4me3/H3K4me2/H3K27me3/H3K4me3/H3K4me3/H3K9ac/H3K27me3/H3K4me2/H3K4me3/H3K4me3/H3K9ac/H3K4me3/H3K4me3/H3K4me2/H3K4me3/H3K18ac/H2AZ/H3K27ac/H3K4me3/H3K4me3/H3K9ac/H3K4me3/H3K27ac/H3K4me2/H3K4me3/H3K9ac/H3K4me3/H3K27ac/H3K4me2/H3K9ac/H3K4me3/H4K8ac/H4K5ac/H3K27ac/H3K4me3/H2AZ/H3K4me3/H3K4me2/H3K4me3/H3K9ac/H3K4me3/H3K27…	PolII/PolII/PolII/PolII/PolII/PolII/PolII/PolII/PolII/PolII	E2F6/Max/Cmyc/E2F6/TAF1/Cmyc/E2F1/Ap2gamma/Ap2alpha/HEY1/Yy1/TAF1/TAF1/HEY1/E2F6/Max/Cmyc/Cmyc/Yy1/TAF1/E2F6/E2F1/Yy1/Ap2gamma/Ap2alpha/TAF1/Yy1/TAF1	DNase1 - K562 Enriched Site/DNase1 - H1ESC Enriched Site/DNase1 - HUVEC Enriched Site/DNase1 - HUVEC Enriched Site/DNase1 - HMEC Enriched Site/DNase1 - CD4 Enriched Site/DNase1 - NH-A Enriched Site/DNase1 - HeLa-S3 Enriched Site/DNase1 - HepG2 Enriched Site/DNase1 - HepG2 Enriched Site/DNase1 - IMR9- Enriched Site/DNase1 - IMR9- Enriched Site/DNase1 - HUVEC Enriched Site/DNase1 - K562 Enriched Si…	H3K9ac - K562 Enriched Site/H3K4me2 - K562 Enriched Site/H3K4me3 - K562 Enriched Site/H3K27ac - K562 Enriched Site/H3K4me3 - K562 Enriched Site/H2AZ - K562 Enriched Site/H3K27me3 - H1ESC Enriched Site/H3K27me3 - H1ESC Enriched Site/H3K4me2 - H1ESC Enriched Site/H3K4me3 - H1ESC Enriched Site/H3K4me3 - H1ESC Enriched Site/H3K4me2 - H1ESC Enriched Site/H3K27me3 - H1ESC Enriched Site/H3K4me3 - H1ESC …	PolII - K562 Enriched Site/PolII - K562 Enriched Site/PolII - K562 Enriched Site/PolII - HUVEC Enriched Site/PolII - HeLa-S3 Enriched Site/PolII - HeLa-S3 Enriched Site/PolII - HeLa-S3 Enriched Site/PolII - HepG2 Enriched Site/PolII - HepG2 Enriched Site/PolII - GM12878 Enriched Site	E2F6 - K562 Enriched Site/Max - K562 Enriched Site/Cmyc - K562 Enriched Site/E2F6 - K562 Enriched Site/TAF1 - H1ESC Enriched Site/Cmyc - HeLa-S3 Enriched Site/E2F1 - HeLa-S3 Enriched Site/Ap2gamma - HeLa-S3 Enriched Site/Ap2alpha - HeLa-S3 Enriched Site/HEY1 - HepG2 Enriched Site/Yy1 - HepG2 Enriched Site/TAF1 - HepG2 Enriched Site/TAF1 - H1ESC Enriched Site/HEY1 - HepG2 Enriched Site/E2F6 - K562…	unknown	unknown	-	-	NM_001024594.2	-	yes
1	197874949	1:197874949	63	rs2270763	T	C	0.315424	0.329	0.510425	0.488567	0.350156	0.34	0.351	c.288T>C	p.Asp96Asp	SYNONYMOUS_CODING	protein_coding	C1orf53	UC genes	-	-	-	-	-	-	-	-	unknown	unknown	Tolerated	rs2270763	NM_001024594.2	-	-
1	197876573	1:197876573	2	rs147942877	T	C	0.00126422	0.002004	1	0.643124	-	0.0013	-	c.*536T>C	-	DOWNSTREAM	protein_coding	C1orf53	UC genes	-	-	-	-	-	-	-	-	unknown	unknown	-	-	NM_001024594.2	yes	-
1	200938474	1:200938474	65	rs4915210	G	T	0.32048	0.307	0.487111	0.486366	-	0.37	-	c.*5231C>A	-	DOWNSTREAM	nonsense_mediated_decay	KIF21B	UC genes	-	-	-	-	-	-	-	-	unknown	unknown	-	rs4915210	NM_001252100.1	-	-
1	200938519	1:200938519	1	-	T	G	0.000632111	-	-	-	-	-	-	c.*4704A>C	-	DOWNSTREAM	nonsense_mediated_decay	KIF21B	UC genes	-	-	-	-	-	-	-	-	unknown	unknown	-	-	NM_001252100.1	-	-
1	200938662	1:200938662	2	-	G	A	0.00189633	0.003006	0.880543	0.682384	-	-	-	c.*4561C>T	-	DOWNSTREAM	nonsense_mediated_decay	KIF21B	UC genes	-	-	-	-	-	-	-	-	unknown	unknown	-	-	NM_001252100.1	yes	-
1	200938790	1:200938790	1	rs190958203	G	C	0.000632111	-	-	-	-	0.0013	-	c.*4433C>G	-	DOWNSTREAM	nonsense_mediated_decay	KIF21B	UC genes	-	-	-	-	-	-	-	-	unknown	unknown	-	-	NM_001252100.1	-	-
1	200938888	1:200938888	1	-	A	T	0.000632111	-	-	-	-	-	-	c.*4335T>A	-	DOWNSTREAM	nonsense_mediated_decay	KIF21B	UC genes	-	-	-	-	-	-	-	-	unknown	unknown	-	-	NM_001252100.1	-	-
1	200938978	1:200938978	1	-	G	A	0.000632111	-	-	-	-	-	-	c.*4245C>T	-	DOWNSTREAM	nonsense_mediated_decay	KIF21B	UC genes	-	-	-	-	-	-	-	-	unknown	unknown	-	-	NM_001252100.1	-	-
1	200939509	1:200939509	4	rs59587246	C	T	0.00316056	0.001002	0.490855	0.415256	-	0.0013	-	c.*3714G>A	-	DOWNSTREAM	nonsense_mediated_decay	KIF21B	UC genes	DNase1/DNase1/DNase1/DNase1	H3K27me3/H3K27me3/H3K36me3/H3K27me3/H3K27me3/H3K36me3/H3K36me3	-	EBF/Tcf12/Pax5/Rad21/EBF/Tcf12/Pax5/Rad21	DNase1 - GM12878 Enriched Site/DNase1 - HSMM Enriched Site/DNase1 - HSMM Enriched Site/DNase1 - GM12878 Enriched Site	H3K27me3 - NHEK Enriched Site/H3K27me3 - NHEK Enriched Site/H3K36me3 - GM-699- Enriched Site/H3K27me3 - IMR9- Enriched Site/H3K27me3 - HepG2 Enriched Site/H3K36me3 - H1ESC Enriched Site/H3K36me3 - GM12878 Enriched Site	-	EBF - GM12878 Enriched Site/Tcf12 - GM12878 Enriched Site/Pax5 - GM12878 Enriched Site/Rad21 - GM12878 Enriched Site/EBF - GM12878 Enriched Site/Tcf12 - GM12878 Enriched Site/Pax5 - GM12878 Enriched Site/Rad21 - GM12878 Enriched Site	unknown	unknown	-	-	NM_001252100.1	yes	-
1	200939642	1:200939642	65	rs3208703	C	T	0.262958	0.318	0.00313351	0.00308282	-	0.27	-	c.*3581G>A	-	DOWNSTREAM	nonsense_mediated_decay	KIF21B	UC genes	-	-	-	-	-	-	-	-	unknown	unknown	-	rs3208703	NM_001252100.1	-	-
1	200939654	1:200939654	1	-	C	T	0.000632111	-	-	-	-	-	-	c.*3569G>A	-	DOWNSTREAM	nonsense_mediated_decay	KIF21B	UC genes	-	-	-	-	-	-	-	-	unknown	unknown	-	-	NM_001252100.1	-	-
1	200939800	1:200939800	7	rs147759878	A	G	0.00505689	0.003006	0.639472	0.545642	-	0.01	-	c.*3423T>C	-	DOWNSTREAM	nonsense_mediated_decay	KIF21B	UC genes	-	-	-	-	-	-	-	-	unknown	unknown	-	-	NM_001252100.1	yes	-
1	200940180	1:200940180	65	rs3198583	G	A	0.324905	0.305	0.300421	0.297211	-	0.37	-	c.*3043C>T	-	DOWNSTREAM	nonsense_mediated_decay	KIF21B	UC genes	-	-	-	-	-	-	-	-	unknown	unknown	-	rs3198583	NM_001252100.1	-	-
1	200940189	1:200940189	4	rs3738254	C	T	0.00379267	0.001002	0.347948	0.259924	-	0.01	-	c.*3034G>A	-	DOWNSTREAM	nonsense_mediated_decay	KIF21B	UC genes	-	-	-	-	-	-	-	-	unknown	unknown	-	rs3738254	NM_001252100.1	-	-
1	200940567	1:200940567	2	rs149081045	C	T	0.00126422	-	-	-	-	0.0013	-	c.*2656G>A	-	DOWNSTREAM	nonsense_mediated_decay	KIF21B	UC genes	DNase1/DNase1	H3K36me3/H3K27me3/H3K27me3/H3K36me3/H3K27me3/H3K36me3	-	Tcf12/EBF/Tcf12/EBF	DNase1 - GM12878 Enriched Site/DNase1 - GM12878 Enriched Site	H3K36me3 - H1ESC Enriched Site/H3K27me3 - HepG2 Enriched Site/H3K27me3 - IMR9- Enriched Site/H3K36me3 - GM-699- Enriched Site/H3K27me3 - NHEK Enriched Site/H3K36me3 - GM12878 Enriched Site	-	Tcf12 - GM12878 Enriched Site/EBF - GM12878 Enriched Site/Tcf12 - GM12878 Enriched Site/EBF - GM12878 Enriched Site	unknown	unknown	-	-	NM_001252100.1	-	-
1	200940747	1:200940747	1	-	G	A	0.000632111	-	-	-	-	-	-	c.*2476C>T	-	DOWNSTREAM	nonsense_mediated_decay	KIF21B	UC genes	DNase1/DNase1	H3K36me3/H3K27me3/H3K27me3/H3K36me3/H3K27me3/H3K36me3	-	Tcf12/EBF/Tcf12/EBF	DNase1 - GM12878 Enriched Site/DNase1 - GM12878 Enriched Site	H3K36me3 - H1ESC Enriched Site/H3K27me3 - HepG2 Enriched Site/H3K27me3 - IMR9- Enriched Site/H3K36me3 - GM-699- Enriched Site/H3K27me3 - NHEK Enriched Site/H3K36me3 - GM12878 Enriched Site	-	Tcf12 - GM12878 Enriched Site/EBF - GM12878 Enriched Site/Tcf12 - GM12878 Enriched Site/EBF - GM12878 Enriched Site	unknown	unknown	-	-	NM_001252100.1	-	-
1	200940815	1:200940815	1	-	T	C	0.000632111	-	-	-	-	-	-	c.*2408A>G	-	DOWNSTREAM	nonsense_mediated_decay	KIF21B	UC genes	-	H3K36me3/H4K2-me1/H3K27me3/H3K27me3/H3K36me3/H3K27me3/H3K36me3	-	Tcf12/EBF/Tcf12/EBF	-	H3K36me3 - H1ESC Enriched Site/H4K2-me1 - CD4 Enriched Site/H3K27me3 - HepG2 Enriched Site/H3K27me3 - IMR9- Enriched Site/H3K36me3 - GM-699- Enriched Site/H3K27me3 - NHEK Enriched Site/H3K36me3 - GM12878 Enriched Site	-	Tcf12 - GM12878 Enriched Site/EBF - GM12878 Enriched Site/Tcf12 - GM12878 Enriched Site/EBF - GM12878 Enriched Site	unknown	unknown	-	-	NM_001252100.1	-	-
1	200941083	1:200941083	30	rs148277892	T	C	0.0278129	0.031	0.720248	0.632227	-	0.03	-	c.*2140A>G	-	DOWNSTREAM	nonsense_mediated_decay	KIF21B	UC genes	DNase1/DNase1/DNase1/DNase1/DNase1/DNase1/DNase1/DNase1/DNase1/DNase1	H3K36me3/H4K2-me1/H3K27me3/H3K36me3/H3K27me3/H3K36me3	-	CTCF/CTCF/CTCF/CTCF/CTCF/CTCF/CTCF/CTCF/CTCF/CTCF/CTCF/CTCF/CTCF/CTCF/CTCF/CTCF/CTCF/CTCF	DNase1 - K562 Enriched Site/DNase1 - HUVEC Enriched Site/DNase1 - HeLa-S3 Enriched Site/DNase1 - HepG2 Enriched Site/DNase1 - HeLa-S3 Enriched Site/DNase1 - K562 Enriched Site/DNase1 - HepG2 Enriched Site/DNase1 - NHEK Enriched Site/DNase1 - HUVEC Enriched Site/DNase1 - NHEK Enriched Site	H3K36me3 - H1ESC Enriched Site/H4K2-me1 - CD4 Enriched Site/H3K27me3 - IMR9- Enriched Site/H3K36me3 - GM-699- Enriched Site/H3K27me3 - NHEK Enriched Site/H3K36me3 - GM12878 Enriched Site	-	CTCF - K562 Enriched Site/CTCF - H1ESC Enriched Site/CTCF - HUVEC Enriched Site/CTCF - HMEC Enriched Site/CTCF - CD4 Enriched Site/CTCF - HeLa-S3 Enriched Site/CTCF - HepG2 Enriched Site/CTCF - HMEC Enriched Site/CTCF - K562 Enriched Site/CTCF - GM-699- Enriched Site/CTCF - HeLa-S3 Enriched Site/CTCF - GM12878 Enriched Site/CTCF - H1ESC Enriched Site/CTCF - HepG2 Enriched Site/CTCF - CD4 Enriched…	unknown	unknown	-	-	NM_001252100.1	yes	-
1	200941274	1:200941274	6	-	A	C	0.00442478	-	-	-	-	-	-	c.*1949T>G	-	DOWNSTREAM	nonsense_mediated_decay	KIF21B	UC genes	DNase1/DNase1/DNase1/DNase1/DNase1/DNase1/DNase1/DNase1/DNase1/DNase1/DNase1/DNase1/DNase1/DNase1/DNase1	H3K36me3/H3K36me3/H3K27me3/H3K36me3/H3K36me3	-	CTCF/CTCF/Rad21/Rad21/CTCF/CTCF/Rad21/CTCF/CTCF/CTCF/CTCF/CTCF/CTCF/CTCF/CTCF/CTCF/Ap2alpha/CTCF/Ap2gamma/CTCF/CTCF/CTCF/Rad21/CTCF/CTCF/CTCF/CTCF/CTCF/CTCF/CTCF/CTCF/CTCF/CTCF/CTCF/CTCF/CTCF/CTCF/CTCF/Ap2alpha/Rad21/CTCF/CTCF/CTCF/Rad21/CTCF/Rad21/CTCF/Rad21/Rad21/CTCF/Rad21/CTCF/Ap2gamma/CTCF/CTCF/CTCF/CTCF/CTCF/CTCF/CTCF/CTCF/CTCF/Rad21/CTCF/CTCF/Rad21	DNase1 - K562 Enriched Site/DNase1 - H1ESC Enriched Site/DNase1 - H1ESC Enriched Site/DNase1 - HUVEC Enriched Site/DNase1 - CD4 Enriched Site/DNase1 - HeLa-S3 Enriched Site/DNase1 - IMR9- Enriched Site/DNase1 - HeLa-S3 Enriched Site/DNase1 - K562 Enriched Site/DNase1 - NHEK Enriched Site/DNase1 - HUVEC Enriched Site/DNase1 - H1ESC Enriched Site/DNase1 - H1ESC Enriched Site/DNase1 - IMR9- Enriched…	H3K36me3 - H1ESC Enriched Site/H3K36me3 - H1ESC Enriched Site/H3K27me3 - IMR9- Enriched Site/H3K36me3 - GM-699- Enriched Site/H3K36me3 - GM12878 Enriched Site	-	CTCF - K562 Enriched Site/CTCF - K562 Enriched Site/Rad21 - K562 Enriched Site/Rad21 - K562 Enriched Site/CTCF - K562 Enriched Site/CTCF - H1ESC Enriched Site/Rad21 - H1ESC Enriched Site/CTCF - H1ESC Enriched Site/CTCF - HUVEC Enriched Site/CTCF - HUVEC Enriched Site/CTCF - HUVEC Enriched Site/CTCF - HMEC Enriched Site/CTCF - CD4 Enriched Site/CTCF - NH-A Enriched Site/CTCF - HeLa-S3 Enriched Sit…	unknown	unknown	-	-	NM_001252100.1	-	-
1	200941318	1:200941318	7	-	C	T	0.00695322	-	-	-	-	-	-	c.*1905G>A	-	DOWNSTREAM	nonsense_mediated_decay	KIF21B	UC genes	DNase1/DNase1/DNase1/DNase1/DNase1/DNase1/DNase1/DNase1/DNase1/DNase1/DNase1/DNase1/DNase1/DNase1/DNase1/DNase1/DNase1	H3K36me3/H3K36me3/H3K36me3/H3K36me3	-	CTCF/CTCF/Rad21/Rad21/CTCF/CTCF/Rad21/CTCF/CTCF/CTCF/CTCF/CTCF/CTCF/CTCF/CTCF/CTCF/Ap2alpha/CTCF/Ap2gamma/Ap2alpha:MA---3.1/Ap2alpha:MA---3.1/CTCF/CTCF/CTCF/Rad21/CTCF/CTCF/CTCF/CTCF/CTCF/CTCF/CTCF/CTCF/CTCF/CTCF/CTCF/CTCF/CTCF/CTCF/CTCF/Ap2alpha/Rad21/CTCF/CTCF/CTCF/Rad21/CTCF/Rad21/CTCF/Rad21/Rad21/CTCF/Rad21/CTCF/Ap2gamma/CTCF/CTCF/CTCF/CTCF/Ap2alpha:MA---3.1/Ap2alpha:MA---3.1/CTCF/CTCF/CTCF/C…	DNase1 - K562 Enriched Site/DNase1 - H1ESC Enriched Site/DNase1 - H1ESC Enriched Site/DNase1 - HUVEC Enriched Site/DNase1 - CD4 Enriched Site/DNase1 - HeLa-S3 Enriched Site/DNase1 - HepG2 Enriched Site/DNase1 - IMR9- Enriched Site/DNase1 - HeLa-S3 Enriched Site/DNase1 - K562 Enriched Site/DNase1 - NHEK Enriched Site/DNase1 - HUVEC Enriched Site/DNase1 - H1ESC Enriched Site/DNase1 - H1ESC Enriched…	H3K36me3 - H1ESC Enriched Site/H3K36me3 - H1ESC Enriched Site/H3K36me3 - GM-699- Enriched Site/H3K36me3 - GM12878 Enriched Site	-	CTCF - K562 Enriched Site/CTCF - K562 Enriched Site/Rad21 - K562 Enriched Site/Rad21 - K562 Enriched Site/CTCF - K562 Enriched Site/CTCF - H1ESC Enriched Site/Rad21 - H1ESC Enriched Site/CTCF - H1ESC Enriched Site/CTCF - HUVEC Enriched Site/CTCF - HUVEC Enriched Site/CTCF - HUVEC Enriched Site/CTCF - HMEC Enriched Site/CTCF - CD4 Enriched Site/CTCF - NH-A Enriched Site/CTCF - HeLa-S3 Enriched Sit…	unknown	unknown	-	-	NM_001252100.1	-	yes
1	200941423	1:200941423	64	rs56368827	C	A	0.180784	-	-	-	-	0.16	-	c.*1800G>T	-	DOWNSTREAM	nonsense_mediated_decay	KIF21B	UC genes	DNase1/DNase1/DNase1/DNase1/DNase1/DNase1/DNase1/DNase1/DNase1/DNase1/DNase1/DNase1/DNase1/DNase1/DNase1/DNase1/DNase1	H3K36me3/H3K36me3/H3K27me3/H3K36me3/H3K27me3/H3K36me3	-	CTCF/CTCF/Rad21/Rad21/CTCF/Rad21/CTCF/CTCF/CTCF/CTCF/CTCF/CTCF/Ap2alpha/CTCF/Ap2gamma/CTCF/Rad21/CTCF/CTCF/CTCF/CTCF/CTCF/CTCF/CTCF/CTCF/CTCF/Ap2alpha/Rad21/CTCF/CTCF/Rad21/CTCF/Rad21/CTCF/Rad21/Rad21/CTCF/Rad21/CTCF/Ap2gamma/CTCF/CTCF/CTCF/CTCF/CTCF/CTCF/Rad21/CTCF/CTCF/Rad21	DNase1 - K562 Enriched Site/DNase1 - H1ESC Enriched Site/DNase1 - H1ESC Enriched Site/DNase1 - HUVEC Enriched Site/DNase1 - CD4 Enriched Site/DNase1 - HeLa-S3 Enriched Site/DNase1 - HepG2 Enriched Site/DNase1 - IMR9- Enriched Site/DNase1 - HeLa-S3 Enriched Site/DNase1 - K562 Enriched Site/DNase1 - NHEK Enriched Site/DNase1 - HUVEC Enriched Site/DNase1 - H1ESC Enriched Site/DNase1 - H1ESC Enriched…	H3K36me3 - H1ESC Enriched Site/H3K36me3 - H1ESC Enriched Site/H3K27me3 - HepG2 Enriched Site/H3K36me3 - GM-699- Enriched Site/H3K27me3 - NHEK Enriched Site/H3K36me3 - GM12878 Enriched Site	-	CTCF - K562 Enriched Site/CTCF - K562 Enriched Site/Rad21 - K562 Enriched Site/Rad21 - K562 Enriched Site/CTCF - K562 Enriched Site/Rad21 - H1ESC Enriched Site/CTCF - HUVEC Enriched Site/CTCF - HUVEC Enriched Site/CTCF - HUVEC Enriched Site/CTCF - HMEC Enriched Site/CTCF - NH-A Enriched Site/CTCF - HeLa-S3 Enriched Site/Ap2alpha - HeLa-S3 Enriched Site/CTCF - HeLa-S3 Enriched Site/Ap2gamma - HeLa…	unknown	unknown	-	rs56368827	NM_001252100.1	-	-
1	200941452	1:200941452	1	-	C	T	0.000632111	-	-	-	-	-	-	c.*1771G>A	-	DOWNSTREAM	nonsense_mediated_decay	KIF21B	UC genes	DNase1/DNase1/DNase1/DNase1/DNase1/DNase1/DNase1/DNase1/DNase1/DNase1/DNase1/DNase1/DNase1	H3K36me3/H3K36me3/H3K27me3/H3K36me3/H3K27me3/H3K36me3	-	CTCF/Rad21/CTCF/Rad21/CTCF/CTCF/CTCF/Ap2alpha/CTCF/Ap2gamma/Rad21/CTCF/CTCF/CTCF/CTCF/Ap2alpha/Rad21/CTCF/CTCF/CTCF/Rad21/CTCF/Rad21/Rad21/CTCF/Ap2gamma/CTCF/CTCF/CTCF/Rad21/CTCF/CTCF	DNase1 - K562 Enriched Site/DNase1 - H1ESC Enriched Site/DNase1 - HUVEC Enriched Site/DNase1 - CD4 Enriched Site/DNase1 - HeLa-S3 Enriched Site/DNase1 - HepG2 Enriched Site/DNase1 - HeLa-S3 Enriched Site/DNase1 - K562 Enriched Site/DNase1 - NHEK Enriched Site/DNase1 - HUVEC Enriched Site/DNase1 - H1ESC Enriched Site/DNase1 - HepG2 Enriched Site/DNase1 - NHEK Enriched Site	H3K36me3 - H1ESC Enriched Site/H3K36me3 - H1ESC Enriched Site/H3K27me3 - HepG2 Enriched Site/H3K36me3 - GM-699- Enriched Site/H3K27me3 - NHEK Enriched Site/H3K36me3 - GM12878 Enriched Site	-	CTCF - K562 Enriched Site/Rad21 - K562 Enriched Site/CTCF - K562 Enriched Site/Rad21 - H1ESC Enriched Site/CTCF - HUVEC Enriched Site/CTCF - HUVEC Enriched Site/CTCF - HMEC Enriched Site/Ap2alpha - HeLa-S3 Enriched Site/CTCF - HeLa-S3 Enriched Site/Ap2gamma - HeLa-S3 Enriched Site/Rad21 - HepG2 Enriched Site/CTCF - HMEC Enriched Site/CTCF - K562 Enriched Site/CTCF - GM12878 Enriched Site/CTCF - H…	unknown	unknown	-	-	NM_001252100.1	-	-
1	200941549	1:200941549	18	rs296570	T	C	0.0126422	-	-	-	-	0.99	-	c.*1674A>G	-	DOWNSTREAM	nonsense_mediated_decay	KIF21B	UC genes	DNase1/DNase1/DNase1/DNase1/DNase1/DNase1	H3K36me3/H3K36me3/H3K27me3/H3K36me3/H3K27me3/H3K36me3	-	CTCF/CTCF/CTCF/CTCF	DNase1 - H1ESC Enriched Site/DNase1 - HeLa-S3 Enriched Site/DNase1 - HeLa-S3 Enriched Site/DNase1 - NHEK Enriched Site/DNase1 - H1ESC Enriched Site/DNase1 - NHEK Enriched Site	H3K36me3 - H1ESC Enriched Site/H3K36me3 - H1ESC Enriched Site/H3K27me3 - HepG2 Enriched Site/H3K36me3 - GM-699- Enriched Site/H3K27me3 - NHEK Enriched Site/H3K36me3 - GM12878 Enriched Site	-	CTCF - HMEC Enriched Site/CTCF - HMEC Enriched Site/CTCF - NHEK Enriched Site/CTCF - NHEK Enriched Site	unknown	unknown	-	rs296570	NM_001252100.1	-	-
1	200941594	1:200941594	2	rs141800771	G	A	0.00252845	-	-	-	-	0.01	-	c.*1629C>T	-	DOWNSTREAM	nonsense_mediated_decay	KIF21B	UC genes	DNase1/DNase1/DNase1/DNase1	H3K36me3/H3K36me3/H3K27me3/H3K36me3/H3K27me3/H3K36me3	-	CTCF/CTCF	DNase1 - H1ESC Enriched Site/DNase1 - HeLa-S3 Enriched Site/DNase1 - HeLa-S3 Enriched Site/DNase1 - H1ESC Enriched Site	H3K36me3 - H1ESC Enriched Site/H3K36me3 - H1ESC Enriched Site/H3K27me3 - HepG2 Enriched Site/H3K36me3 - GM-699- Enriched Site/H3K27me3 - NHEK Enriched Site/H3K36me3 - GM12878 Enriched Site	-	CTCF - HMEC Enriched Site/CTCF - HMEC Enriched Site	unknown	unknown	-	-	NM_001252100.1	-	-
1	200941716	1:200941716	65	rs3738255	G	A	0.318584	-	-	-	-	0.36	-	c.*1507C>T	-	DOWNSTREAM	nonsense_mediated_decay	KIF21B	UC genes	-	-	-	-	-	-	-	-	unknown	unknown	-	rs3738255	NM_001252100.1	-	-
1	200941755	1:200941755	63	rs296569	G	A	0.17952	-	-	-	-	0.18	-	c.*1468C>T	-	DOWNSTREAM	nonsense_mediated_decay	KIF21B	UC genes	-	-	-	-	-	-	-	-	unknown	unknown	-	rs296569	NM_001252100.1	-	-
1	200941825	1:200941825	63	rs296568	C	A	0.181416	-	-	-	-	0.17	-	c.*1398G>T	-	DOWNSTREAM	nonsense_mediated_decay	KIF21B	UC genes	-	-	-	-	-	-	-	-	unknown	unknown	-	rs296568	NM_001252100.1	-	-
1	200941934	1:200941934	60	rs296567	T	C	0.177623	0.171	0.722181	0.709852	-	0.17	-	c.*1289A>G	-	DOWNSTREAM	nonsense_mediated_decay	KIF21B	UC genes	-	-	-	-	-	-	-	-	unknown	unknown	-	rs296567	NM_001252100.1	-	-
1	200942385	1:200942385	59	rs11586032	G	A	0.106195	0.125	0.15502	0.143062	-	0.12	-	c.*838C>T	-	DOWNSTREAM	nonsense_mediated_decay	KIF21B	UC genes	-	-	-	-	-	-	-	-	unknown	unknown	-	rs11586032	NM_001252100.1	-	-
1	200942434	1:200942434	16	rs2297913	C	T	0.0120101	0.00501	0.111096	0.0911616	-	0.01	-	c.*789G>A	-	DOWNSTREAM	nonsense_mediated_decay	KIF21B	UC genes	-	-	-	-	-	-	-	-	unknown	unknown	-	-	NM_001252100.1	yes	-
1	200942539	1:200942539	3	-	C	T	0.00189633	-	-	-	-	-	-	c.*684G>A	-	DOWNSTREAM	nonsense_mediated_decay	KIF21B	UC genes	-	-	-	-	-	-	-	-	unknown	unknown	-	-	NM_001252100.1	-	-
1	200942947	1:200942947	9	-	G	T	0.00758534	0.011	0.49055	0.394012	-	-	-	c.*276C>A	-	DOWNSTREAM	nonsense_mediated_decay	KIF21B	UC genes	-	-	-	-	-	-	-	-	unknown	unknown	-	-	NM_001252100.1	yes	-
1	200942972	1:200942972	1	-	A	G	0.000632111	-	-	-	-	-	-	c.*251T>C	-	DOWNSTREAM	nonsense_mediated_decay	KIF21B	UC genes	-	-	-	-	-	-	-	-	unknown	unknown	-	-	NM_001252100.1	-	-
1	200943011	1:200943011	10	rs78403160	C	T	0.00948167	-	-	-	-	0.01	-	c.*212G>A	-	DOWNSTREAM	nonsense_mediated_decay	KIF21B	UC genes	-	-	-	-	-	-	-	-	unknown	unknown	-	-	NM_001252100.1	-	-
1	200943265	1:200943265	1	rs144008675	G	A	0.000632111	-	-	-	0.000116279	-	0.0001236	c.4872C>T	p.Arg1624Arg	SYNONYMOUS_CODING	nonsense_mediated_decay	KIF21B	UC genes	-	-	-	-	-	-	-	-	unknown	unknown	Tolerated	-	NM_001252100.1	-	-
1	200943341	1:200943341	2	-	G	A	0.00189633	0.001002	0.96125	1	0.000813953	0.0013	0.0004346	c.4815-19C>T	-	INTRON	nonsense_mediated_decay	KIF21B	UC genes	-	-	-	-	-	-	-	-	unknown	unknown	-	-	NM_001252100.1	-	-
1	200943832	1:200943832	1	-	C	A	0.000632111	-	-	-	-	-	-	c.4814+10G>T	-	INTRON	nonsense_mediated_decay	KIF21B	UC genes	-	-	-	-	-	-	-	-	unknown	unknown	-	-	NM_001252100.1	-	-
1	200944044	1:200944044	1	-	G	A	0.000632111	-	-	-	0.00116279	0.0013	0.001021	c.4615-3C>T	-	INTRON	nonsense_mediated_decay	KIF21B	UC genes	-	-	-	-	-	-	-	-	unknown	unknown	-	-	NM_001252100.1	-	-
1	200944057	1:200944057	63	rs296565	G	A	0.173831	0.171	0.912958	0.914876	0.171395	0.17	0.147	c.4615-16C>T	-	INTRON	nonsense_mediated_decay	KIF21B	UC genes	-	-	-	-	-	-	-	-	unknown	unknown	-	rs296565	NM_001252100.1	-	-
1	200944536	1:200944536	4	rs2271144	C	T	0.00379267	0.002004	0.665523	0.718604	-	0.01	-	c.4614+91G>A	-	INTRON	nonsense_mediated_decay	KIF21B	UC genes	DNase1/DNase1	H3K36me3/H3K36me3/H3K36me3	-	-	DNase1 - IMR9- Enriched Site/DNase1 - IMR9- Enriched Site	H3K36me3 - GM-699- Enriched Site/H3K36me3 - H1ESC Enriched Site/H3K36me3 - GM12878 Enriched Site	-	-	unknown	unknown	-	-	NM_001252100.1	-	-
1	200944840	1:200944840	65	rs296563	T	G	0.273704	0.657	0.000234811	0.000212437	0.687951	0.7	0.724	c.4444-43A>C	-	INTRON	nonsense_mediated_decay	KIF21B	UC genes	-	-	-	-	-	-	-	-	unknown	unknown	-	rs296563	NM_001252100.1	-	-
1	200945854	1:200945854	9	rs150961063	T	C	0.00758534	0.011	0.49055	0.394012	0.00523256	0.01	0.003172	c.4443+50A>G	-	INTRON	nonsense_mediated_decay	KIF21B	UC genes	-	-	-	-	-	-	-	-	unknown	unknown	-	-	NM_001252100.1	-	-
1	200945910	1:200945910	5	rs61740477	G	A	0.005689	0.002004	0.276219	0.220507	0.00255814	0.01	0.042	c.4437C>T	p.Tyr1479Tyr	SYNONYMOUS_CODING	nonsense_mediated_decay	KIF21B	UC genes	-	-	-	-	-	-	-	-	unknown	unknown	Tolerated	-	NM_001252100.1	-	-
1	200945931	1:200945931	1	-	C	A	0.000632111	-	-	-	-	-	-	c.4416G>T	p.Val1472Val	SYNONYMOUS_CODING	nonsense_mediated_decay	KIF21B	UC genes	-	-	-	-	-	-	-	-	unknown	unknown	Tolerated	-	NM_001252100.1	-	-
1	200946396	1:200946396	1	-	C	G	0.000632111	-	-	-	-	-	0.000313	c.4269G>C	p.Ser1423Ser	SYNONYMOUS_CODING	nonsense_mediated_decay	KIF21B	UC genes	-	-	-	-	-	-	-	-	unknown	unknown	Tolerated	-	NM_001252100.1	-	-
1	200948663	1:200948663	1	-	G	A	0.00126422	-	-	-	-	-	-	c.4160C>T	p.Thr1387Met	NON_SYNONYMOUS_CODING	nonsense_mediated_decay	KIF21B	UC genes	-	H3K36me3/H3K36me3/H3K36me3/H3K36me3/H3K36me3/H3K36me3/H3K36me3	-	CTCF/CTCF/CTCF/CTCF/CTCF/CTCF/CTCF/CTCF/CTCF/CTCF/CTCF/CTCF	-	H3K36me3 - K562 Enriched Site/H3K36me3 - K562 Enriched Site/H3K36me3 - H1ESC Enriched Site/H3K36me3 - H1ESC Enriched Site/H3K36me3 - CD4 Enriched Site/H3K36me3 - GM-699- Enriched Site/H3K36me3 - GM12878 Enriched Site	-	CTCF - K562 Enriched Site/CTCF - K562 Enriched Site/CTCF - H1ESC Enriched Site/CTCF - HeLa-S3 Enriched Site/CTCF - H1ESC Enriched Site/CTCF - K562 Enriched Site/CTCF - K562 Enriched Site/CTCF - GM-699- Enriched Site/CTCF - HeLa-S3 Enriched Site/CTCF - NHEK Enriched Site/CTCF - GM-699- Enriched Site/CTCF - NHEK Enriched Site	1	unknown	Tolerated	-	NM_001252100.1	-	-
1	200948852	1:200948852	2	rs186853909	G	A	0.00189633	-	-	-	0.00104651	0.004	0.001801	c.3980-9C>T	-	INTRON	nonsense_mediated_decay	KIF21B	UC genes	DNase1/DNase1/DNase1/DNase1/DNase1/DNase1/DNase1/DNase1/DNase1/DNase1/DNase1/DNase1/DNase1/DNase1/DNase1/DNase1/DNase1/DNase1/DNase1	H3K36me3/H3K36me3/H3K36me3/H3K36me3/H3K36me3/H3K36me3/H3K36me3	-	CTCF/CTCF/CTCF/Rad21/Rad21/CTCFL/CTCF/CTCF/Rad21/CTCF/CTCF/CTCF/CTCF/CTCF/CTCF/CTCF/CTCF/CTCF/CTCF/CTCF/CTCF/CTCF/CTCF/Rad21/CTCF/CTCF/CTCF/CTCF/CTCF/CTCF/CTCF/CTCF/CTCF/CTCF/CTCF/CTCF/CTCF/CTCF/CTCF/CTCF/CTCF/CTCF/CTCF/CTCF/Rad21/CTCF/CTCF/CTCF/CTCF/CTCF/CTCF/Rad21/Rad21/CTCF/Rad21/CTCFL/CTCF/Rad21/CTCF/CTCF/CTCF/CTCF/CTCF/CTCF/CTCF/Rad21	DNase1 - K562 Enriched Site/DNase1 - K562 Enriched Site/DNase1 - H1ESC Enriched Site/DNase1 - H1ESC Enriched Site/DNase1 - HUVEC Enriched Site/DNase1 - CD4 Enriched Site/DNase1 - HeLa-S3 Enriched Site/DNase1 - HepG2 Enriched Site/DNase1 - HeLa-S3 Enriched Site/DNase1 - K562 Enriched Site/DNase1 - NHEK Enriched Site/DNase1 - HepG2 Enriched Site/DNase1 - H1ESC Enriched Site/DNase1 - H1ESC Enriched …	H3K36me3 - K562 Enriched Site/H3K36me3 - K562 Enriched Site/H3K36me3 - H1ESC Enriched Site/H3K36me3 - H1ESC Enriched Site/H3K36me3 - CD4 Enriched Site/H3K36me3 - GM-699- Enriched Site/H3K36me3 - GM12878 Enriched Site	-	CTCF - K562 Enriched Site/CTCF - K562 Enriched Site/CTCF - K562 Enriched Site/Rad21 - K562 Enriched Site/Rad21 - K562 Enriched Site/CTCFL - K562 Enriched Site/CTCF - H1ESC Enriched Site/CTCF - H1ESC Enriched Site/Rad21 - H1ESC Enriched Site/CTCF - H1ESC Enriched Site/CTCF - HUVEC Enriched Site/CTCF - HUVEC Enriched Site/CTCF - HUVEC Enriched Site/CTCF - HMEC Enriched Site/CTCF - HMEC Enriched Sit…	unknown	unknown	-	-	NM_001252100.1	-	-
1	200952089	1:200952089	4	rs4304621	G	A	0.00316056	0.002004	0.871739	0.713232	-	0.0013	-	c.3842+95C>T	-	INTRON	nonsense_mediated_decay	KIF21B	UC genes	-	-	-	-	-	-	-	-	unknown	unknown	-	rs4304621	NM_001252100.1	-	-
1	200954186	1:200954186	64	rs12141466	T	C	0.185209	0.181	0.846584	0.834684	-	0.16	-	c.3690-86A>G	-	INTRON	nonsense_mediated_decay	KIF21B	UC genes	-	-	-	-	-	-	-	-	unknown	unknown	-	rs12141466	NM_001252100.1	-	-
1	200956288	1:200956288	61	rs2275485	A	G	0.175727	0.18	0.804834	0.79144	0.178837	0.16	0.202	c.3450T>C	p.Ala1150Ala	SYNONYMOUS_CODING	nonsense_mediated_decay	KIF21B	UC genes	-	-	-	-	-	-	-	-	unknown	unknown	Tolerated	rs2275485	NM_001252100.1	-	-
1	200957412	1:200957412	26	rs76094226	G	A	0.0221239	0.028	0.412311	0.360668	0.0172093	0.02	0.011	c.3408+12C>T	-	INTRON	nonsense_mediated_decay	KIF21B	UC genes	-	-	-	-	-	-	-	-	unknown	unknown	-	rs76094226	NM_001252100.1	-	-
1	200957691	1:200957691	65	rs2297912	G	C	0.290771	0.207	3.10767e-06	2.39901e-06	0.234795	0.18	0.269	c.3299-19C>G	-	INTRON	nonsense_mediated_decay	KIF21B	UC genes	-	-	-	-	-	-	-	-	unknown	unknown	-	rs2297912	NM_001252100.1	-	-
1	200957697	1:200957697	65	rs12142704	A	G	0.243363	0.319	3.5201e-05	3.54154e-05	0.225966	0.27	0.154	c.3299-25T>C	-	INTRON	nonsense_mediated_decay	KIF21B	UC genes	-	-	-	-	-	-	-	-	unknown	unknown	-	rs12142704	NM_001252100.1	-	-
1	200957958	1:200957958	2	rs147184601	G	A	0.00126422	-	-	-	0.000465116	-	7.414e-05	c.3234C>T	p.Asp1078Asp	SYNONYMOUS_CODING	nonsense_mediated_decay	KIF21B	UC genes	-	-	-	-	-	-	-	-	unknown	unknown	Tolerated	-	NM_001252100.1	-	-
1	200958066	1:200958066	1	-	G	A	0.000632111	-	-	-	0.000581395	-	0.0005931	c.3133-7C>T	-	INTRON	nonsense_mediated_decay	KIF21B	UC genes	-	-	-	-	-	-	-	-	unknown	unknown	-	-	NM_001252100.1	-	-
1	200958081	1:200958081	1	-	T	C	0.000632111	-	-	-	-	-	-	c.3133-22A>G	-	INTRON	nonsense_mediated_decay	KIF21B	UC genes	-	-	-	-	-	-	-	-	unknown	unknown	-	-	NM_001252100.1	-	-
1	200958101	1:200958101	2	-	G	C	0.00126422	-	-	-	0.000465224	0.0013	0.0004705	c.3133-42C>G	-	INTRON	nonsense_mediated_decay	KIF21B	UC genes	-	-	-	-	-	-	-	-	unknown	unknown	-	-	NM_001252100.1	-	-
1	200958111	1:200958111	63	rs12143520	A	C	0.164349	0.18	0.317602	0.307276	0.180165	0.16	0.185	c.3133-52T>G	-	INTRON	nonsense_mediated_decay	KIF21B	UC genes	-	-	-	-	-	-	-	-	unknown	unknown	-	rs12143520	NM_001252100.1	-	-
1	200958970	1:200958970	10	rs148620450	G	A	0.00695322	0.004008	0.488652	0.431085	-	0.01	-	c.3132+100C>T	-	INTRON	nonsense_mediated_decay	KIF21B	UC genes	-	-	-	-	-	-	-	-	unknown	unknown	-	-	NM_001252100.1	-	-
1	200959052	1:200959052	64	rs57758014	T	G	0.168774	0.181	0.442032	0.423659	0.178372	0.16	0.202	c.3132+18A>C	-	INTRON	nonsense_mediated_decay	KIF21B	UC genes	-	-	-	-	-	-	-	-	unknown	unknown	-	-	NM_001252100.1	-	-
1	200959302	1:200959302	64	rs2297911	G	A	0.184576	0.181	0.878221	0.875496	0.178488	0.16	0.203	c.2994C>T	p.Asp998Asp	SYNONYMOUS_CODING	nonsense_mediated_decay	KIF21B	UC genes	-	-	-	-	-	-	-	-	unknown	unknown	Tolerated	rs2297911	NM_001252100.1	-	-
1	200959305	1:200959305	6	rs2297910	G	A	0.00505689	0.002004	0.3734	0.333573	0.00372093	0.01	0.042	c.2991C>T	p.Thr997Thr	SYNONYMOUS_CODING	nonsense_mediated_decay	KIF21B	UC genes	-	-	-	-	-	-	-	-	unknown	unknown	Tolerated	-	NM_001252100.1	-	-
1	200959482	1:200959482	7	rs115384272	G	A	0.005689	-	-	-	0.00174419	0.01	0.001694	c.2836-22C>T	-	INTRON	nonsense_mediated_decay	KIF21B	UC genes	-	H3K36me3/H3K36me3/H3K27me3/H3K36me3/H4K2-me1/H3K27me3/H3K36me3/H3K36me3/H3K36me3	-	CTCF/CTCF	-	H3K36me3 - K562 Enriched Site/H3K36me3 - GM-699- Enriched Site/H3K27me3 - IMR9- Enriched Site/H3K36me3 - CD4 Enriched Site/H4K2-me1 - CD4 Enriched Site/H3K27me3 - HMEC Enriched Site/H3K36me3 - H1ESC Enriched Site/H3K36me3 - H1ESC Enriched Site/H3K36me3 - GM12878 Enriched Site	-	CTCF - H1ESC Enriched Site/CTCF - H1ESC Enriched Site	unknown	unknown	-	-	NM_001252100.1	-	-
1	200959629	1:200959629	5	-	A	G	0.00316056	0.002004	0.871739	0.713232	-	-	-	c.2835+75T>C	-	INTRON	nonsense_mediated_decay	KIF21B	UC genes	-	-	-	-	-	-	-	-	unknown	unknown	-	-	NM_001252100.1	-	-
1	200959728	1:200959728	2	rs61740468	C	T	0.00252845	0.001002	0.689885	0.654692	0.00267442	0.0013	0.009101	c.2811G>A	p.Glu937Glu	SYNONYMOUS_CODING	nonsense_mediated_decay	KIF21B	UC genes	-	-	-	-	-	-	-	-	unknown	unknown	Tolerated	-	NM_001252100.1	-	-
1	200959829	1:200959829	1	-	C	T	0.000632111	-	-	-	-	-	-	c.2710G>A	p.Ala904Thr	NON_SYNONYMOUS_CODING	nonsense_mediated_decay	KIF21B	UC genes	-	-	-	-	-	-	-	-	0.073	unknown	Tolerated	-	NM_001252100.1	-	-
1	200960180	1:200960180	1	rs149878626	G	A	0.000632111	-	-	-	0.000232558	-	-	c.2552C>T	p.Ser851Leu	NON_SYNONYMOUS_CODING	nonsense_mediated_decay	KIF21B	UC genes	-	-	-	-	-	-	-	-	0.975	unknown	Damaging	-	NM_001252100.1	-	-
1	200960307	1:200960307	65	rs2297909	G	A	0.292668	0.344	0.0073721	0.00685724	0.297008	0.3	0.253	c.2455-30C>T	-	INTRON	nonsense_mediated_decay	KIF21B	UC genes	-	-	-	-	-	-	-	-	unknown	http://www.ncbi.nlm.nih.gov/pubmed?term=21743469,23453885	-	rs2297909	NM_001252100.1	-	-
1	200960362	1:200960362	32	rs2297908	G	A	0.028445	0.025	0.694682	0.709201	-	0.03	-	c.2455-85C>T	-	INTRON	nonsense_mediated_decay	KIF21B	UC genes	-	-	-	-	-	-	-	-	unknown	unknown	-	rs2297908	NM_001252100.1	-	-
1	200960915	1:200960915	63	rs12142447	T	C	0.180152	0.181	0.979789	0.958111	0.185732	0.16	-	c.2386-62A>G	-	INTRON	nonsense_mediated_decay	KIF21B	UC genes	-	-	-	-	-	-	-	-	unknown	unknown	-	rs12142447	NM_001252100.1	-	-
1	200961441	1:200961441	3	rs138837432	G	A	0.00252845	0.001002	0.689885	0.654692	0.000697674	0.0013	0.0002224	c.2354C>T	p.Ala785Val	NON_SYNONYMOUS_CODING	nonsense_mediated_decay	KIF21B	UC genes	-	-	-	-	-	-	-	-	0.999	unknown	Damaging	-	NM_001252100.1	yes	yes
1	200965378	1:200965378	12	rs80251189	G	A	0.00948167	0.009018	1	1	0.00430233	0.01	0.005074	c.2223C>T	p.Tyr741Tyr	SYNONYMOUS_CODING	nonsense_mediated_decay	KIF21B	UC genes	-	-	-	-	-	-	-	-	unknown	unknown	Tolerated	rs80251189	NM_001252100.1	-	-
1	200965407	1:200965407	1	-	C	T	0.00126422	-	-	-	-	-	5.765e-05	c.2194G>A	p.Ala732Thr	NON_SYNONYMOUS_CODING	nonsense_mediated_decay	KIF21B	UC genes	-	-	-	-	-	-	-	-	0.004	unknown	Tolerated	-	NM_001252100.1	-	-
1	200965601	1:200965601	65	rs10920088	G	A	0.383059	0.525	4.95213e-06	4.42241e-06	-	0.46	-	c.2078-78C>T	-	DOWNSTREAM	nonsense_mediated_decay	KIF21B	UC genes	-	-	-	-	-	-	-	-	unknown	unknown	-	rs10920088	NM_001252100.1	-	-
1	200967429	1:200967429	3	rs149259877	C	T	0.00316056	-	-	-	-	-	-	c.2077+83G>A	-	DOWNSTREAM	nonsense_mediated_decay	KIF21B	UC genes	-	-	-	-	-	-	-	-	unknown	unknown	-	-	NM_001252100.1	-	-
1	200967490	1:200967490	64	rs10920089	A	G	0.383692	0.525	5.7734e-06	5.36562e-06	0.477326	0.46	0.514	c.2077+22T>C	-	DOWNSTREAM	nonsense_mediated_decay	KIF21B	UC genes	-	-	-	-	-	-	-	-	unknown	unknown	-	rs10920089	NM_001252100.1	-	-
1	200967687	1:200967687	5	rs61740473	C	G	0.00316056	0.001002	0.490855	0.415256	0.00488372	-	0.027	c.1902G>C	p.Ala634Ala	SYNONYMOUS_CODING	nonsense_mediated_decay	KIF21B	UC genes	-	-	-	-	-	-	-	-	unknown	unknown	Tolerated	-	NM_001252100.1	-	-
1	200969743	1:200969743	1	rs16847518	A	G	0.000632111	-	-	-	0.000232558	0.0013	0.007464	c.1467-7T>C	-	DOWNSTREAM	nonsense_mediated_decay	KIF21B	UC genes	-	-	-	-	-	-	-	-	unknown	unknown	-	rs16847518	NM_001252100.1	-	-
1	200969766	1:200969766	62	rs6692235	G	A	0.121365	0.135	0.330455	0.302339	0.127093	0.1	0.136	c.1467-30C>T	-	DOWNSTREAM	nonsense_mediated_decay	KIF21B	UC genes	-	-	-	-	-	-	-	-	unknown	unknown	-	-	NM_001252100.1	-	-
1	200969921	1:200969921	51	rs6692427	G	A	0.11378	0.135	0.11827	0.10863	0.128605	0.1	0.138	c.1403-13C>T	-	DOWNSTREAM	nonsense_mediated_decay	KIF21B	UC genes	-	-	-	-	-	-	-	-	unknown	unknown	-	rs6692427	NM_001252100.1	-	-
1	200971353	1:200971353	4	rs61740482	A	G	0.00379267	0.001002	0.347948	0.259924	0.00255814	0.01	0.042	c.1338T>C	p.Asp446Asp	SYNONYMOUS_CODING	nonsense_mediated_decay	KIF21B	UC genes	-	-	-	-	-	-	-	-	unknown	unknown	Tolerated	-	NM_001252100.1	-	-
1	200972729	1:200972729	3	rs139054178	C	A	0.00252845	-	-	-	0.00244186	-	0.00154	c.1197G>T	p.Leu399Leu	SYNONYMOUS_CODING	nonsense_mediated_decay	KIF21B	UC genes	-	-	-	-	-	-	-	-	unknown	unknown	Tolerated	-	NM_001252100.1	-	-
1	200972983	1:200972983	18	rs74846840	G	T	0.0126422	0.00501	0.0852456	0.0631133	-	0.01	-	c.1017-74C>A	-	INTRON	nonsense_mediated_decay	KIF21B	UC genes	-	-	-	-	-	-	-	-	unknown	unknown	-	rs74846840	NM_001252100.1	-	-
1	200973450	1:200973450	18	rs75337780	G	T	0.0139064	0.02	0.298666	0.263904	0.0122664	0.02	0.011	c.1016+18C>A	-	INTRON	nonsense_mediated_decay	KIF21B	UC genes	-	-	-	-	-	-	-	-	unknown	unknown	-	rs75337780	NM_001252100.1	-	-
1	200973527	1:200973527	3	rs146712800	G	A	0.00252845	-	-	-	0.000930882	0.004	0.001549	c.957C>T	p.His319His	SYNONYMOUS_CODING	nonsense_mediated_decay	KIF21B	UC genes	-	-	-	-	-	-	-	-	unknown	unknown	Tolerated	-	NM_001252100.1	-	-
1	200974138	1:200974138	12	-	G	A	0.00948167	0.013	0.514935	0.437473	-	-	-	c.733-77C>T	-	INTRON	nonsense_mediated_decay	KIF21B	UC genes	DNase1/DNase1	H3K36me3/H3K27me3/H3K36me3/H4K2-me1/H3K36me3/H3K36me3/H3K36me3	-	-	DNase1 - NHEK Enriched Site/DNase1 - NHEK Enriched Site	H3K36me3 - GM-699- Enriched Site/H3K27me3 - IMR9- Enriched Site/H3K36me3 - CD4 Enriched Site/H4K2-me1 - CD4 Enriched Site/H3K36me3 - H1ESC Enriched Site/H3K36me3 - H1ESC Enriched Site/H3K36me3 - GM12878 Enriched Site	-	-	unknown	unknown	-	-	NM_001252100.1	-	-
1	200974836	1:200974836	1	-	A	G	0.000632111	-	-	-	0	-	0.0004036	c.448-14T>C	-	INTRON	nonsense_mediated_decay	KIF21B	UC genes	-	-	-	-	-	-	-	-	unknown	unknown	-	-	NM_001252100.1	-	-
1	200974888	1:200974888	19	rs11584527	C	T	0.0132743	0.00501	0.0651109	0.0435107	-	0.01	-	c.448-66G>A	-	INTRON	nonsense_mediated_decay	KIF21B	UC genes	-	-	-	-	-	-	-	-	unknown	unknown	-	rs11584527	NM_001252100.1	-	-
1	200978027	1:200978027	34	rs140589352	G	A	0.0322377	0.021	0.119049	0.110215	0.0224419	0.02	0.015	c.317C>T	p.Ser106Leu	NON_SYNONYMOUS_CODING	nonsense_mediated_decay	KIF21B	UC genes	-	-	-	-	-	-	-	-	0.774	unknown	Tolerated	rs140589352	NM_001252100.1	-	-
1	200978071	1:200978071	1	-	G	A	0.000632111	-	-	-	0.000116279	-	0.0002718	c.273C>T	p.Ala91Ala	SYNONYMOUS_CODING	nonsense_mediated_decay	KIF21B	UC genes	-	-	-	-	-	-	-	-	unknown	unknown	Tolerated	-	NM_001252100.1	-	-
1	200978379	1:200978379	20	rs35918012	G	C	0.0176991	0.027	0.143675	0.123765	0.0251163	0.03	0.019	c.264+15C>G	-	INTRON	nonsense_mediated_decay	KIF21B	UC genes	-	-	-	-	-	-	-	-	unknown	unknown	-	rs35918012	NM_001252100.1	-	-
1	200978412	1:200978412	4	rs7556510	C	T	0.00252845	0.001002	0.689885	0.654692	0.00488372	-	0.028	c.246G>A	p.Thr82Thr	SYNONYMOUS_CODING	nonsense_mediated_decay	KIF21B	UC genes	-	-	-	-	-	-	-	-	unknown	unknown	Tolerated	-	NM_001252100.1	-	-
1	200978442	1:200978442	1	-	G	A	0.00126422	-	-	-	-	-	-	c.216C>T	p.Ile72Ile	SYNONYMOUS_CODING	nonsense_mediated_decay	KIF21B	UC genes	-	-	-	-	-	-	-	-	unknown	unknown	Tolerated	-	NM_001252100.1	-	-
1	200992575	1:200992575	6	rs10920096	G	A	0.0132743	-	-	-	-	0.01	-	c.-64C>T	-	UPSTREAM	nonsense_mediated_decay	KIF21B	UC genes	DNase1/DNase1/DNase1/DNase1/DNase1/DNase1/DNase1/DNase1/DNase1/DNase1/DNase1/DNase1/DNase1	H3K4me3/H3K27me3/H3K27me3/H3K4me3/H3K4me3/H3K9ac/H3K4me3/H3K27me3/H3K27me3/H3K4me2/H3K4me3/H3K4me3/H3K27me3/H3K27me3/H3K4me3/H3K27me3/H3K27me3/H3K4me3/H3K4me3/H3K27me3/H3K27me3/H3K4me2/H3K4me3/H3K4me3/H3K9ac	PolII/PolII/PolII	ZBTB7A/E2F6/E2F6/E2F1/ZBTB7A/Sin3Ak2-/E2F6/E2F6/E2F1/Sin3Ak2-	DNase1 - K562 Enriched Site/DNase1 - H1ESC Enriched Site/DNase1 - HUVEC Enriched Site/DNase1 - CD4 Enriched Site/DNase1 - HeLa-S3 Enriched Site/DNase1 - HepG2 Enriched Site/DNase1 - H1ESC Enriched Site/DNase1 - HUVEC Enriched Site/DNase1 - HeLa-S3 Enriched Site/DNase1 - K562 Enriched Site/DNase1 - HepG2 Enriched Site/DNase1 - NHEK Enriched Site/DNase1 - NHEK Enriched Site	H3K4me3 - K562 Enriched Site/H3K27me3 - H1ESC Enriched Site/H3K27me3 - H1ESC Enriched Site/H3K4me3 - H1ESC Enriched Site/H3K4me3 - H1ESC Enriched Site/H3K9ac - H1ESC Enriched Site/H3K4me3 - HUVEC Enriched Site/H3K27me3 - HMEC Enriched Site/H3K27me3 - HMEC Enriched Site/H3K4me2 - HMEC Enriched Site/H3K4me3 - HeLa-S3 Enriched Site/H3K4me3 - HeLa-S3 Enriched Site/H3K27me3 - HepG2 Enriched Site/H3K27…	PolII - K562 Enriched Site/PolII - HeLa-S3 Enriched Site/PolII - GM12878 Enriched Site	ZBTB7A - K562 Enriched Site/E2F6 - K562 Enriched Site/E2F6 - K562 Enriched Site/E2F1 - HeLa-S3 Enriched Site/ZBTB7A - K562 Enriched Site/Sin3Ak2- - GM12878 Enriched Site/E2F6 - K562 Enriched Site/E2F6 - K562 Enriched Site/E2F1 - HeLa-S3 Enriched Site/Sin3Ak2- - GM12878 Enriched Site	unknown	unknown	-	-	NM_001252100.1	-	-
1	206941529	1:206941529	59	rs3024498	T	C	0.242099	0.297	0.00256641	0.00244205	-	0.23	-	c.*452A>G	-	DOWNSTREAM	protein_coding	IL10	UC genes	DNase1/DNase1/DNase1/DNase1/DNase1/DNase1	H3K27me3/H3K27me3/H3K27me3	-	MEF2A/MEF2A	DNase1 - NH-A Enriched Site/DNase1 - HSMM Enriched Site/DNase1 - GM12878 Enriched Site/DNase1 - HSMM Enriched Site/DNase1 - NH-A Enriched Site/DNase1 - GM12878 Enriched Site	H3K27me3 - HepG2 Enriched Site/H3K27me3 - HUVEC Enriched Site/H3K27me3 - HUVEC Enriched Site	-	MEF2A - GM12878 Enriched Site/MEF2A - GM12878 Enriched Site	unknown	unknown	-	rs3024498	NM_000572.2	-	-
1	206941636	1:206941636	8	rs3024510	T	A	0.00632111	0.004008	0.614426	0.585429	-	0.01	-	c.*345A>T	-	DOWNSTREAM	protein_coding	IL10	UC genes	DNase1/DNase1/DNase1/DNase1	H3K27me3/H3K27me3/H3K27me3	-	-	DNase1 - NH-A Enriched Site/DNase1 - GM12878 Enriched Site/DNase1 - NH-A Enriched Site/DNase1 - GM12878 Enriched Site	H3K27me3 - HepG2 Enriched Site/H3K27me3 - HUVEC Enriched Site/H3K27me3 - HUVEC Enriched Site	-	-	unknown	unknown	-	rs3024510	NM_000572.2	yes	-
1	206941864	1:206941864	61	rs3024496	A	G	0.36536	0.511	6.85843e-10	6.96056e-10	-	0.46	-	c.*117T>C	-	DOWNSTREAM	protein_coding	IL10	UC genes	-	-	-	-	-	-	-	-	unknown	unknown	-	rs3024496	NM_000572.2	-	-
1	206943297	1:206943297	46	rs3024509	A	G	0.05689	0.056	1	1	0.0666248	0.06	-	c.379-58T>C	-	INTRON	protein_coding	IL10	UC genes	DNase1/DNase1/DNase1/DNase1	H3K27me3/H3K27me3/H3K27me3/H3K27me3/H3K27me3/H3K4me1/H3K27me3/H3K27me3/H3K4me3/H3K27me3/H3K27ac/H3K36me3/H3K9ac/H3K4me2/H3K4me1	-	-	DNase1 - GM-699- Enriched Site/DNase1 - GM12878 Enriched Site/DNase1 - GM-699- Enriched Site/DNase1 - GM12878 Enriched Site	H3K27me3 - K562 Enriched Site/H3K27me3 - H1ESC Enriched Site/H3K27me3 - HUVEC Enriched Site/H3K27me3 - HUVEC Enriched Site/H3K27me3 - HMEC Enriched Site/H3K4me1 - CD4 Enriched Site/H3K27me3 - NH-A Enriched Site/H3K27me3 - HepG2 Enriched Site/H3K4me3 - GM-699- Enriched Site/H3K27me3 - NHEK Enriched Site/H3K27ac - GM12878 Enriched Site/H3K36me3 - GM12878 Enriched Site/H3K9ac - GM12878 Enriched Site…	-	-	unknown	unknown	-	rs3024509	NM_000572.2	-	-
1	206944233	1:206944233	63	rs1554286	A	G	0.157396	0.814	0.062801	0.0588452	0.827442	0.82	0.717	c.378+19T>C	-	INTRON	protein_coding	IL10	UC genes	DNase1/DNase1/DNase1/DNase1/DNase1/DNase1/DNase1	H3K27me3/H3K27me3/H3K27me3/H3K27me3/H3K27me3/H3K27me3/H3K27me3/H3K4me3/H3K27me3/H3K27ac/H3K36me3/H3K9ac/H3K4me2/H3K4me3	PolII/PolII	POU2F2/POU2F2	DNase1 - CD4 Enriched Site/DNase1 - HSMM Enriched Site/DNase1 - GM12878 Enriched Site/DNase1 - HSMM Enriched Site/DNase1 - GM-699- Enriched Site/DNase1 - GM-699- Enriched Site/DNase1 - GM12878 Enriched Site	H3K27me3 - K562 Enriched Site/H3K27me3 - HUVEC Enriched Site/H3K27me3 - HUVEC Enriched Site/H3K27me3 - NH-A Enriched Site/H3K27me3 - HepG2 Enriched Site/H3K27me3 - HepG2 Enriched Site/H3K27me3 - IMR9- Enriched Site/H3K4me3 - GM-699- Enriched Site/H3K27me3 - NHEK Enriched Site/H3K27ac - GM12878 Enriched Site/H3K36me3 - GM12878 Enriched Site/H3K9ac - GM12878 Enriched Site/H3K4me2 - GM12878 Enriched…	PolII - GM12878 Enriched Site/PolII - GM12878 Enriched Site	POU2F2 - GM12878 Enriched Site/POU2F2 - GM12878 Enriched Site	unknown	unknown	-	rs1554286	NM_000572.2	-	-
1	206944525	1:206944525	1	-	C	T	0.000632111	-	-	-	-	-	-	c.226-121G>A	-	INTRON	protein_coding	IL10	UC genes	DNase1/DNase1/DNase1/DNase1	H3K27me3/H3K27me3/H3K27me3/H3K4me1/H3K27me3/H3K27me3/H3K27me3/H3K27me3/H3K4me3/H3K27me3/H3K27ac/H3K36me3/H3K9ac/H3K4me2/H3K4me3	-	SP1/PU1/SP1/SP1/PU1/PU1/SP1/PU1	DNase1 - K562 Enriched Site/DNase1 - GM-699- Enriched Site/DNase1 - K562 Enriched Site/DNase1 - GM-699- Enriched Site	H3K27me3 - K562 Enriched Site/H3K27me3 - HUVEC Enriched Site/H3K27me3 - HUVEC Enriched Site/H3K4me1 - CD4 Enriched Site/H3K27me3 - NH-A Enriched Site/H3K27me3 - HepG2 Enriched Site/H3K27me3 - HepG2 Enriched Site/H3K27me3 - IMR9- Enriched Site/H3K4me3 - GM-699- Enriched Site/H3K27me3 - NHEK Enriched Site/H3K27ac - GM12878 Enriched Site/H3K36me3 - GM12878 Enriched Site/H3K9ac - GM12878 Enriched Sit…	-	SP1 - K562 Enriched Site/PU1 - K562 Enriched Site/SP1 - K562 Enriched Site/SP1 - GM12878 Enriched Site/PU1 - GM12878 Enriched Site/PU1 - K562 Enriched Site/SP1 - GM12878 Enriched Site/PU1 - GM12878 Enriched Site	unknown	unknown	-	-	NM_000572.2	-	-
1	206944736	1:206944736	1	-	A	G	0.000632111	-	-	-	-	-	-	c.190T>C	p.Leu64Leu	SYNONYMOUS_CODING	protein_coding	IL10	UC genes	DNase1/DNase1	H3K27me3/H3K27me3/H3K27me3/H3K27me3/H3K27me3/H3K27me3/H3K27me3/H3K4me3/H3K27me3/H3K27ac/H3K36me3/H3K9ac/H3K4me2/H3K4me3	-	SP1/SP1/SP1/PU1/SP1/PU1	DNase1 - K562 Enriched Site/DNase1 - K562 Enriched Site	H3K27me3 - K562 Enriched Site/H3K27me3 - HUVEC Enriched Site/H3K27me3 - HUVEC Enriched Site/H3K27me3 - NH-A Enriched Site/H3K27me3 - HepG2 Enriched Site/H3K27me3 - HepG2 Enriched Site/H3K27me3 - IMR9- Enriched Site/H3K4me3 - GM-699- Enriched Site/H3K27me3 - NHEK Enriched Site/H3K27ac - GM12878 Enriched Site/H3K36me3 - GM12878 Enriched Site/H3K9ac - GM12878 Enriched Site/H3K4me2 - GM12878 Enriched…	-	SP1 - K562 Enriched Site/SP1 - K562 Enriched Site/SP1 - GM12878 Enriched Site/PU1 - GM12878 Enriched Site/SP1 - GM12878 Enriched Site/PU1 - GM12878 Enriched Site	unknown	unknown	Tolerated	-	NM_000572.2	-	-
1	206945898	1:206945898	3	-	A	C	0.00189633	-	-	-	-	-	-	c.-60T>G	-	UPSTREAM	protein_coding	IL10	UC genes	-	-	-	-	-	-	-	-	unknown	unknown	-	-	NM_000572.2	-	-
1	223282954	1:223282954	1	-	C	T	0.000632111	-	-	-	-	-	-	c.*843G>A	-	DOWNSTREAM	protein_coding	TLR5	Knockout mice	DNase1/DNase1	H3K27me3/H3K27me3/H3K27me3/H3K36me3	-	HNF4A/FOSL2/HNF4A/FOSL2	DNase1 - HepG2 Enriched Site/DNase1 - HepG2 Enriched Site	H3K27me3 - NHEK Enriched Site/H3K27me3 - NH-A Enriched Site/H3K27me3 - IMR9- Enriched Site/H3K36me3 - GM12878 Enriched Site	-	HNF4A - HepG2 Enriched Site/FOSL2 - HepG2 Enriched Site/HNF4A - HepG2 Enriched Site/FOSL2 - HepG2 Enriched Site	unknown	unknown	-	-	NM_003268.5	-	-
1	223283234	1:223283234	64	rs1861172	T	C	0.378635	0.455	0.00014589	0.000130912	-	0.41	-	c.*563A>G	-	DOWNSTREAM	protein_coding	TLR5	Knockout mice	DNase1/DNase1/DNase1/DNase1/DNase1/DNase1	H3K27me3/H3K27me3/H3K27me3/H3K27me3/H3K36me3	-	FOSL2/FOSL2	DNase1 - HUVEC Enriched Site/DNase1 - HMEC Enriched Site/DNase1 - HeLa-S3 Enriched Site/DNase1 - HUVEC Enriched Site/DNase1 - HMEC Enriched Site/DNase1 - HeLa-S3 Enriched Site	H3K27me3 - NHEK Enriched Site/H3K27me3 - NH-A Enriched Site/H3K27me3 - IMR9- Enriched Site/H3K27me3 - GM-699- Enriched Site/H3K36me3 - GM12878 Enriched Site	-	FOSL2 - HepG2 Enriched Site/FOSL2 - HepG2 Enriched Site	unknown	unknown	-	-	NM_003268.5	yes	-
1	223283365	1:223283365	1	-	G	A	0.000632111	-	-	-	-	-	-	c.*432C>T	-	DOWNSTREAM	protein_coding	TLR5	Knockout mice	DNase1/DNase1/DNase1/DNase1	H3K27me3/H3K27me3/H3K27me3/H3K27me3	-	FOSL2/FOSL2	DNase1 - HMEC Enriched Site/DNase1 - HeLa-S3 Enriched Site/DNase1 - HMEC Enriched Site/DNase1 - HeLa-S3 Enriched Site	H3K27me3 - NH-A Enriched Site/H3K27me3 - IMR9- Enriched Site/H3K27me3 - GM-699- Enriched Site/H3K27me3 - GM12878 Enriched Site	-	FOSL2 - HepG2 Enriched Site/FOSL2 - HepG2 Enriched Site	unknown	unknown	-	-	NM_003268.5	-	yes
1	223283407	1:223283407	1	rs917949	G	A	0.000632111	-	-	-	-	0.0013	-	c.*390C>T	-	DOWNSTREAM	protein_coding	TLR5	Knockout mice	-	H3K27me3/H3K4me1/H3K27me3/H3K27me3/H3K27me3/H3K27me3	-	FOSL2/FOSL2	-	H3K27me3 - NHEK Enriched Site/H3K4me1 - HUVEC Enriched Site/H3K27me3 - NH-A Enriched Site/H3K27me3 - IMR9- Enriched Site/H3K27me3 - GM-699- Enriched Site/H3K27me3 - GM12878 Enriched Site	-	FOSL2 - HepG2 Enriched Site/FOSL2 - HepG2 Enriched Site	unknown	unknown	-	-	NM_003268.5	-	yes
1	223283507	1:223283507	1	-	T	A	0.000632111	-	-	-	-	-	-	c.*290A>T	-	DOWNSTREAM	protein_coding	TLR5	Knockout mice	-	-	-	-	-	-	-	-	unknown	unknown	-	-	NM_003268.5	-	-
1	223283837	1:223283837	14	rs5744177	T	C	0.0107459	0.008016	0.629068	0.54274	0.0101163	0.01	0.006696	c.2537A>G	p.Asp846Gly	NON_SYNONYMOUS_CODING	protein_coding	TLR5	Knockout mice	-	-	-	-	-	-	-	-	0.212	unknown	Tolerated	-	NM_003268.5	yes	-
1	223283851	1:223283851	54	rs1053954	T	C	0.120733	0.091	0.0227208	0.019679	0.102326	0.1	0.072	c.2523A>G	p.Lys841Lys	SYNONYMOUS_CODING	protein_coding	TLR5	Knockout mice	-	-	-	-	-	-	-	-	unknown	unknown	Tolerated	-	NM_003268.5	-	-
1	223283881	1:223283881	14	rs75283814	T	C	0.0101138	0.008016	0.741387	0.677161	0.01	0.01	0.00626	c.2493A>G	p.Lys831Lys	SYNONYMOUS_CODING	protein_coding	TLR5	Knockout mice	-	-	-	-	-	-	-	-	unknown	unknown	Tolerated	-	NM_003268.5	-	-
1	223284069	1:223284069	8	rs56243703	G	A	0.00695322	0.006012	0.969721	1	0.00546512	0.01	0.003212	c.2305C>T	p.Leu769Phe	NON_SYNONYMOUS_CODING	protein_coding	TLR5	Knockout mice	-	-	-	-	-	-	-	-	0.997	unknown	Damaging	-	NM_003268.5	yes	yes
1	223284091	1:223284091	1	rs55773023	G	T	0.000632111	-	-	-	-	-	0.001285	c.2283C>A	p.His761Gln	NON_SYNONYMOUS_CODING	protein_coding	TLR5	Knockout mice	-	-	-	-	-	-	-	-	0.019	unknown	Tolerated	-	NM_003268.5	-	-
1	223284214	1:223284214	2	rs142143294	A	T	0.00126422	0.002004	1	0.643124	0.00360465	0.0026	0.001244	c.2160T>A	p.Ser720Arg	NON_SYNONYMOUS_CODING	protein_coding	TLR5	Knockout mice	-	-	-	-	-	-	-	-	0.979	unknown	Tolerated	-	NM_003268.5	yes	yes
1	223284444	1:223284444	14	rs5744175	T	A	0.00884956	0.008016	0.996465	1	0.0101163	0.01	0.00668	c.1930A>T	p.Ile644Phe	NON_SYNONYMOUS_CODING	protein_coding	TLR5	Knockout mice	-	-	-	-	-	-	-	-	0.396	unknown	Damaging	-	NM_003268.5	yes	yes
1	223284528	1:223284528	65	rs5744174	A	G	0.379899	0.455	0.000189036	0.000181859	0.419767	0.41	0.39	c.1846T>C	p.Phe616Leu	NON_SYNONYMOUS_CODING	protein_coding	TLR5	Knockout mice	-	-	-	-	-	-	-	-	0	unknown	Tolerated	-	NM_003268.5	yes	yes
1	223284599	1:223284599	65	rs2072493	T	C	0.141593	0.153	0.445392	0.423313	0.159651	0.17	0.149	c.1775A>G	p.Asn592Ser	NON_SYNONYMOUS_CODING	protein_coding	TLR5	Knockout mice	-	-	-	-	-	-	-	-	0	http://www.ncbi.nlm.nih.gov/sites/varvu?gene=7100&amp;rs=2072493|http://www.ncbi.nlm.nih.gov/omim/603031,608556|http://omim.org/entry/603031#0002	Tolerated	-	NM_003268.5	yes	-
1	223284915	1:223284915	13	rs5744171	G	T	0.0101138	0.008016	0.741387	0.677161	0.00988372	0.01	0.006474	c.1459C>A	p.Leu487Ile	NON_SYNONYMOUS_CODING	protein_coding	TLR5	Knockout mice	-	-	-	-	-	-	-	-	0.017	unknown	Tolerated	-	NM_003268.5	yes	-
1	223285200	1:223285200	41	rs5744168	G	A	0.05689	0.065	0.439662	0.396016	0.0546512	0.06	0.056	c.1174C>T	p.Arg392*	STOP_GAINED	protein_coding	TLR5	Knockout mice	-	-	-	-	-	-	-	-	unknown	http://www.ncbi.nlm.nih.gov/sites/varvu?gene=7100&amp;rs=5744168|http://www.ncbi.nlm.nih.gov/omim/603031,608556|http://omim.org/entry/603031#0001	NA	rs5744168	NM_003268.5	-	-
1	223285333	1:223285333	1	-	A	G	0.000632111	-	-	-	-	-	0.0001812	c.1041T>C	p.Leu347Leu	SYNONYMOUS_CODING	protein_coding	TLR5	Knockout mice	-	-	-	-	-	-	-	-	unknown	unknown	Tolerated	-	NM_003268.5	-	-
1	223285833	1:223285833	46	rs45528236	G	T	0.05689	0.065	0.439662	0.396016	0.0544186	0.06	0.056	c.541C>A	p.Gln181Lys	NON_SYNONYMOUS_CODING	protein_coding	TLR5	Knockout mice	-	-	-	-	-	-	-	-	0	unknown	Tolerated	-	NM_003268.5	yes	-
1	223285918	1:223285918	1	rs147636573	T	G	0.000632111	-	-	-	0.000581395	-	0.0004283	c.456A>C	p.Leu152Leu	SYNONYMOUS_CODING	protein_coding	TLR5	Knockout mice	-	-	-	-	-	-	-	-	unknown	unknown	Tolerated	-	NM_003268.5	-	-
1	223286129	1:223286129	7	rs764535	G	A	0.00505689	0.009018	0.336384	0.317254	0.00604651	0.01	0.005856	c.245C>T	p.Thr82Ile	NON_SYNONYMOUS_CODING	protein_coding	TLR5	Knockout mice	-	-	-	-	-	-	-	-	0.008	unknown	Tolerated	-	NM_003268.5	yes	-
1	223286191	1:223286191	36	rs5744165	G	A	0.0322377	0.032	1	1	0.0317442	0.03	0.023	c.183C>T	p.Val61Val	SYNONYMOUS_CODING	protein_coding	TLR5	Knockout mice	-	-	-	-	-	-	-	-	unknown	unknown	Tolerated	-	NM_003268.5	-	-
1	223305758	1:223305758	27	rs851184	C	T	0.164349	0.544	4.1817e-58	1.82926e-57	-	0.59	-	c.-5+59G>A	-	DOWNSTREAM	protein_coding	TLR5	Knockout mice	-	-	-	-	-	-	-	-	unknown	unknown	-	-	NM_003268.5	yes	-
1	223305781	1:223305781	27	rs851183	G	C	0.164349	0.543	1.91208e-58	9.25763e-58	-	0.59	-	c.-5+36C>G	-	DOWNSTREAM	protein_coding	TLR5	Knockout mice	-	-	-	-	-	-	-	-	unknown	unknown	-	-	NM_003268.5	yes	-
1	223305916	1:223305916	10	rs851182	T	A	0.00948167	-	-	-	-	-	-	c.-104A>T	-	DOWNSTREAM	protein_coding	TLR5	Knockout mice	-	-	-	-	-	-	-	-	unknown	unknown	-	-	NM_003268.5	-	-
1	223308196	1:223308196	2	rs5744147	G	A	0.00189633	-	-	-	-	-	-	c.-342C>T	-	TRANSCRIPT	protein_coding	TLR5	Knockout mice	-	-	-	-	-	-	-	-	unknown	unknown	-	-	NM_003268.5	-	-
1	223310546	1:223310546	11	rs55866312	C	T	0.00758534	0.008016	1	1	-	0.01	-	c.-379G>A	-	START_GAINED	protein_coding	TLR5	Knockout mice	-	-	-	-	-	-	-	-	unknown	unknown	-	-	NM_003268.5	yes	-
1	223310618	1:223310618	5	rs5744135	A	G	0.00442478	-	-	-	-	0.0026	-	c.-438-13T>C	-	DOWNSTREAM	protein_coding	TLR5	Knockout mice	-	-	-	-	-	-	-	-	unknown	unknown	-	-	NM_003268.5	-	-
1	223316560	1:223316560	1	-	G	T	0.000632111	-	-	-	-	-	-	c.-577C>A	-	TRANSCRIPT	protein_coding	TLR5	Knockout mice	DNase1/DNase1/DNase1/DNase1/DNase1/DNase1/DNase1/DNase1/DNase1/DNase1/DNase1/DNase1/DNase1/DNase1/DNase1/DNase1/DNase1/DNase1/DNase1/DNase1/DNase1/DNase1/DNase1/DNase1/DNase1/DNase1/DNase1/DNase1/DNase1/DNase1/DNase1	H3K4me3/H3K27me3/H3K27me3/H3K4me3/H3K4me3/H3K4me3/H3K4me2/H3K4me3/H3K4me3/H3K4me3/H3K4me3/H3K27me3/H3K27me3/H3K27me3/H3K4me3/H3K4me3/H3K4me3/H3K4me2/H3K4me3/H3K4me3	PolII/PolII/PolII	CTCF/CTCF/CTCF/Rad21/CTCF/CTCF/CTCF/CTCF/CTCF/CTCF/E2F1/E2F6/E2F6/CTCF/CTCF/CTCF/CTCF/Max/CTCF/Cmyc/CTCF/CTCF/CTCF/CTCF/CTCF/CTCF/CTCF/CTCF/CTCF/Rad21/CTCFL/ZBTB7A/Znf263/Rad21/E2F4/E2F1/Egr1/CTCF/E2F6/E2F6/CTCF/Max/Cmyc/CTCF/CTCF/CTCFL/ZBTB7A/Rad21/Znf263/E2F4/Egr1/CTCF	DNase1 - NHEK Enriched Site/DNase1 - NHEK Enriched Site/DNase1 - H1ESC Enriched Site/DNase1 - H1ESC Enriched Site/DNase1 - HUVEC Enriched Site/DNase1 - HUVEC Enriched Site/DNase1 - HMEC Enriched Site/DNase1 - CD4 Enriched Site/DNase1 - NH-A Enriched Site/DNase1 - HeLa-S3 Enriched Site/DNase1 - HepG2 Enriched Site/DNase1 - K562 Enriched Site/DNase1 - H1ESC Enriched Site/DNase1 - HeLa-S3 Enriched S…	H3K4me3 - NHEK Enriched Site/H3K27me3 - H1ESC Enriched Site/H3K27me3 - H1ESC Enriched Site/H3K4me3 - H1ESC Enriched Site/H3K4me3 - H1ESC Enriched Site/H3K4me3 - HUVEC Enriched Site/H3K4me2 - HMEC Enriched Site/H3K4me3 - HMEC Enriched Site/H3K4me3 - HMEC Enriched Site/H3K4me3 - CD4 Enriched Site/H3K4me3 - HeLa-S3 Enriched Site/H3K27me3 - HepG2 Enriched Site/H3K27me3 - HepG2 Enriched Site/H3K27me3 …	PolII - K562 Enriched Site/PolII - K562 Enriched Site/PolII - K562 Enriched Site	CTCF - NHEK Enriched Site/CTCF - NHEK Enriched Site/CTCF - H1ESC Enriched Site/Rad21 - H1ESC Enriched Site/CTCF - HUVEC Enriched Site/CTCF - HUVEC Enriched Site/CTCF - HMEC Enriched Site/CTCF - CD4 Enriched Site/CTCF - HeLa-S3 Enriched Site/CTCF - HeLa-S3 Enriched Site/E2F1 - HeLa-S3 Enriched Site/E2F6 - K562 Enriched Site/E2F6 - K562 Enriched Site/CTCF - NHEK Enriched Site/CTCF - HMEC Enriched S…	unknown	unknown	-	-	NM_003268.5	-	-
1	223316613	1:223316613	5	rs2302597	C	A	0.00442478	-	-	-	-	-	-	c.-630G>T	-	UPSTREAM	protein_coding	TLR5	Knockout mice	DNase1/DNase1/DNase1/DNase1/DNase1/DNase1/DNase1/DNase1/DNase1/DNase1/DNase1/DNase1/DNase1/DNase1/DNase1/DNase1/DNase1/DNase1/DNase1/DNase1/DNase1/DNase1/DNase1/DNase1/DNase1/DNase1/DNase1/DNase1/DNase1/DNase1/DNase1	H3K4me3/H3K27me3/H3K27me3/H3K4me3/H3K4me3/H3K4me3/H3K4me2/H3K4me3/H3K4me3/H3K4me3/H3K4me3/H3K27me3/H3K27me3/H3K4me3/H3K4me3/H3K4me3/H3K4me2/H3K4me3/H3K4me3	PolII/PolII/PolII/PolII	CTCF/CTCF/CTCF/CTCF/CTCF/CTCF/E2F1/E2F6/E2F6/CTCF/CTCF/CTCF/CTCF/Max/CTCF/Cmyc/CTCF/CTCF/CTCF/CTCF/CTCF/ZBTB7A/Znf263/E2F4/E2F1/Egr1/HEY1/E2F6/E2F6/CTCF/Max/Cmyc/CTCF/CTCF/ZBTB7A/Znf263/E2F4/Egr1/HEY1/CTCF	DNase1 - NHEK Enriched Site/DNase1 - NHEK Enriched Site/DNase1 - H1ESC Enriched Site/DNase1 - H1ESC Enriched Site/DNase1 - HUVEC Enriched Site/DNase1 - HUVEC Enriched Site/DNase1 - HMEC Enriched Site/DNase1 - CD4 Enriched Site/DNase1 - NH-A Enriched Site/DNase1 - HeLa-S3 Enriched Site/DNase1 - HepG2 Enriched Site/DNase1 - K562 Enriched Site/DNase1 - H1ESC Enriched Site/DNase1 - HeLa-S3 Enriched S…	H3K4me3 - NHEK Enriched Site/H3K27me3 - H1ESC Enriched Site/H3K27me3 - H1ESC Enriched Site/H3K4me3 - H1ESC Enriched Site/H3K4me3 - H1ESC Enriched Site/H3K4me3 - HUVEC Enriched Site/H3K4me2 - HMEC Enriched Site/H3K4me3 - HMEC Enriched Site/H3K4me3 - HMEC Enriched Site/H3K4me3 - CD4 Enriched Site/H3K4me3 - HeLa-S3 Enriched Site/H3K27me3 - HepG2 Enriched Site/H3K27me3 - HepG2 Enriched Site/H3K4me3 -…	PolII - K562 Enriched Site/PolII - K562 Enriched Site/PolII - K562 Enriched Site/PolII - GM12878 Enriched Site	CTCF - NHEK Enriched Site/CTCF - NHEK Enriched Site/CTCF - HUVEC Enriched Site/CTCF - HUVEC Enriched Site/CTCF - HMEC Enriched Site/CTCF - CD4 Enriched Site/E2F1 - HeLa-S3 Enriched Site/E2F6 - K562 Enriched Site/E2F6 - K562 Enriched Site/CTCF - NHEK Enriched Site/CTCF - HMEC Enriched Site/CTCF - HUVEC Enriched Site/CTCF - K562 Enriched Site/Max - K562 Enriched Site/CTCF - NHEK Enriched Site/Cmyc …	unknown	unknown	-	-	NM_003268.5	-	yes
1	223316615	1:223316615	46	rs5744101	C	T	0.0518331	-	-	-	-	0.07	-	c.-632G>A	-	UPSTREAM	protein_coding	TLR5	Knockout mice	DNase1/DNase1/DNase1/DNase1/DNase1/DNase1/DNase1/DNase1/DNase1/DNase1/DNase1/DNase1/DNase1/DNase1/DNase1/DNase1/DNase1/DNase1/DNase1/DNase1/DNase1/DNase1/DNase1/DNase1/DNase1/DNase1/DNase1/DNase1/DNase1/DNase1/DNase1	H3K4me3/H3K27me3/H3K27me3/H3K4me3/H3K4me3/H3K4me3/H3K4me2/H3K4me3/H3K4me3/H3K4me3/H3K4me3/H3K27me3/H3K27me3/H3K4me3/H3K4me3/H3K4me3/H3K4me2/H3K4me3/H3K4me3/H3K4me2	PolII/PolII/PolII/PolII	CTCF/CTCF/CTCF/CTCF/CTCF/CTCF/E2F1/E2F6/E2F6/CTCF/CTCF/CTCF/CTCF/Max/CTCF/Cmyc/CTCF/CTCF/CTCF/CTCF/ZBTB7A/Znf263/E2F4/E2F1/Egr1/HEY1/E2F6/E2F6/CTCF/Max/Cmyc/CTCF/CTCF/ZBTB7A/Znf263/E2F4/Egr1/HEY1	DNase1 - NHEK Enriched Site/DNase1 - NHEK Enriched Site/DNase1 - H1ESC Enriched Site/DNase1 - H1ESC Enriched Site/DNase1 - HUVEC Enriched Site/DNase1 - HUVEC Enriched Site/DNase1 - HMEC Enriched Site/DNase1 - CD4 Enriched Site/DNase1 - NH-A Enriched Site/DNase1 - HeLa-S3 Enriched Site/DNase1 - HepG2 Enriched Site/DNase1 - K562 Enriched Site/DNase1 - H1ESC Enriched Site/DNase1 - HeLa-S3 Enriched S…	H3K4me3 - NHEK Enriched Site/H3K27me3 - H1ESC Enriched Site/H3K27me3 - H1ESC Enriched Site/H3K4me3 - H1ESC Enriched Site/H3K4me3 - H1ESC Enriched Site/H3K4me3 - HUVEC Enriched Site/H3K4me2 - HMEC Enriched Site/H3K4me3 - HMEC Enriched Site/H3K4me3 - HMEC Enriched Site/H3K4me3 - CD4 Enriched Site/H3K4me3 - HeLa-S3 Enriched Site/H3K27me3 - HepG2 Enriched Site/H3K27me3 - HepG2 Enriched Site/H3K4me3 -…	PolII - K562 Enriched Site/PolII - K562 Enriched Site/PolII - K562 Enriched Site/PolII - GM12878 Enriched Site	CTCF - NHEK Enriched Site/CTCF - NHEK Enriched Site/CTCF - HUVEC Enriched Site/CTCF - HUVEC Enriched Site/CTCF - HMEC Enriched Site/CTCF - CD4 Enriched Site/E2F1 - HeLa-S3 Enriched Site/E2F6 - K562 Enriched Site/E2F6 - K562 Enriched Site/CTCF - NHEK Enriched Site/CTCF - HMEC Enriched Site/CTCF - HUVEC Enriched Site/CTCF - K562 Enriched Site/Max - K562 Enriched Site/CTCF - NHEK Enriched Site/Cmyc …	unknown	unknown	-	-	NM_003268.5	-	yes
2	25042434	2:25042434	8	-	C	T	0.00632111	0.006012	1	1	-	-	-	c.*247C>T	-	DOWNSTREAM	protein_coding	ADCY3	UC genes	-	-	-	-	-	-	-	-	unknown	unknown	-	-	NM_024322.2	yes	-
2	25042606	2:25042606	2	-	G	T	0.00189633	-	-	-	-	-	-	c.*419G>T	-	DOWNSTREAM	protein_coding	ADCY3	UC genes	-	-	-	-	-	-	-	-	unknown	unknown	-	-	NM_024322.2	-	-
2	25042622	2:25042622	64	rs7945	A	G	0.219975	0.264	0.0128938	0.0117662	-	0.23	-	c.*435A>G	-	DOWNSTREAM	protein_coding	ADCY3	UC genes	-	-	-	-	-	-	-	-	unknown	unknown	-	-	NM_024322.2	-	-
2	25042625	2:25042625	61	rs1044040	C	G	0.0998736	0.89	0.43971	0.42669	-	0.9	-	c.*438C>G	-	DOWNSTREAM	protein_coding	ADCY3	UC genes	-	-	-	-	-	-	-	-	unknown	unknown	-	-	NM_024322.2	-	-
2	25042744	2:25042744	2	-	C	T	0.00126422	-	-	-	-	-	-	c.*557C>T	-	DOWNSTREAM	protein_coding	ADCY3	UC genes	-	-	-	-	-	-	-	-	unknown	unknown	-	-	NM_024322.2	-	-
2	25044285	2:25044285	11	-	T	C	0.00884956	0.013	0.414127	0.325491	-	-	-	c.*2098T>C	-	DOWNSTREAM	protein_coding	ADCY3	UC genes	-	-	-	-	-	-	-	-	unknown	unknown	-	-	NM_024322.2	yes	-
2	25044288	2:25044288	1	-	C	A	0.000632111	-	-	-	-	-	-	c.*2101C>A	-	DOWNSTREAM	protein_coding	ADCY3	UC genes	-	-	-	-	-	-	-	-	unknown	unknown	-	-	NM_024322.2	-	-
2	25045416	2:25045416	1	rs139344556	G	A	0.000632111	-	-	-	0	-	9.06e-05	c.2967C>T	p.Pro989Pro	SYNONYMOUS_CODING	protein_coding	ADCY3	UC genes	-	-	-	-	-	-	-	-	unknown	unknown	Tolerated	-	NM_004036.3	-	-
2	25045434	2:25045434	2	rs146622426	C	T	0.00189633	-	-	-	0.000116279	-	8.236e-05	c.2949G>A	p.Ala983Ala	SYNONYMOUS_CODING	protein_coding	ADCY3	UC genes	-	-	-	-	-	-	-	-	unknown	unknown	Tolerated	-	NM_004036.3	-	-
2	25046090	2:25046090	65	rs1127568	T	C	0.31732	0.626	0.00366285	0.00368005	0.666163	0.67	0.68	c.2871A>G	p.Ser957Ser	SYNONYMOUS_CODING	protein_coding	ADCY3	UC genes	-	-	-	-	-	-	-	-	unknown	unknown	Tolerated	-	NM_004036.3	-	-
2	25047408	2:25047408	65	rs7604576	A	G	0.404551	0.489	3.05099e-05	2.69836e-05	0.520116	0.53	0.537	c.2578-3T>C	-	DOWNSTREAM	protein_coding	ADCY3	UC genes	-	-	-	-	-	-	-	-	unknown	unknown	-	-	NM_004036.3	-	-
2	25048947	2:25048947	1	-	G	A	0.000632111	-	-	-	-	-	-	c.2544C>T	p.Leu848Leu	SYNONYMOUS_CODING	protein_coding	ADCY3	UC genes	DNase1/DNase1	H3K36me3/H3K36me3/H3K36me3/H3K36me3/H4K91ac/H3K36me3/H3K36me3/H3K36me3/H3K36me3/H3K36me3/H3K36me3/H3K36me3	-	-	DNase1 - H1ESC Enriched Site/DNase1 - H1ESC Enriched Site	H3K36me3 - K562 Enriched Site/H3K36me3 - K562 Enriched Site/H3K36me3 - H1ESC Enriched Site/H3K36me3 - H1ESC Enriched Site/H4K91ac - CD4 Enriched Site/H3K36me3 - HeLa-S3 Enriched Site/H3K36me3 - HepG2 Enriched Site/H3K36me3 - IMR9- Enriched Site/H3K36me3 - GM-699- Enriched Site/H3K36me3 - NHEK Enriched Site/H3K36me3 - NHEK Enriched Site/H3K36me3 - GM12878 Enriched Site	-	-	unknown	unknown	Tolerated	-	NM_004036.3	-	-
2	25049009	2:25049009	1	-	C	T	0.000632111	-	-	-	-	-	-	c.*1030C>T	-	DOWNSTREAM	protein_coding	ADCY3	UC genes	DNase1/DNase1	H3K36me3/H3K36me3/H3K36me3/H3K36me3/H4K91ac/H3K36me3/H3K36me3/H3K36me3/H3K36me3/H3K36me3/H3K36me3/H3K36me3	-	-	DNase1 - H1ESC Enriched Site/DNase1 - H1ESC Enriched Site	H3K36me3 - K562 Enriched Site/H3K36me3 - K562 Enriched Site/H3K36me3 - H1ESC Enriched Site/H3K36me3 - H1ESC Enriched Site/H4K91ac - CD4 Enriched Site/H3K36me3 - HeLa-S3 Enriched Site/H3K36me3 - HepG2 Enriched Site/H3K36me3 - IMR9- Enriched Site/H3K36me3 - GM-699- Enriched Site/H3K36me3 - NHEK Enriched Site/H3K36me3 - NHEK Enriched Site/H3K36me3 - GM12878 Enriched Site	-	-	unknown	unknown	-	-	NM_024322.2	-	-
2	25050336	2:25050336	23	rs2289091	G	A	0.0246523	0.017	0.24826	0.214071	-	0.03	-	c.2495+79C>T	-	DOWNSTREAM	protein_coding	ADCY3	UC genes	-	-	-	-	-	-	-	-	unknown	unknown	-	-	NM_004036.3	yes	-
2	25050349	2:25050349	1	rs187117013	G	C	0.000632111	-	-	-	-	0.004	-	c.2495+66C>G	-	DOWNSTREAM	protein_coding	ADCY3	UC genes	-	-	-	-	-	-	-	-	unknown	unknown	-	-	NM_004036.3	-	-
2	25050353	2:25050353	4	rs191642974	T	C	0.00252845	0.002004	1	1	0.00502828	0.0026	-	c.2495+62A>G	-	DOWNSTREAM	protein_coding	ADCY3	UC genes	-	-	-	-	-	-	-	-	unknown	unknown	-	-	NM_004036.3	yes	-
2	25050404	2:25050404	3	-	G	A	0.00252845	0.001002	0.689885	0.654692	0.000232721	-	8.323e-05	c.2495+11C>T	-	DOWNSTREAM	protein_coding	ADCY3	UC genes	DNase1/DNase1/DNase1/DNase1/DNase1/DNase1/DNase1/DNase1	H3K36me3/H3K36me3/H3K36me3/H3K36me3/H3K36me3/H3K36me3	-	CTCF/CTCF/CTCF/CTCF	DNase1 - H1ESC Enriched Site/DNase1 - HUVEC Enriched Site/DNase1 - HepG2 Enriched Site/DNase1 - HepG2 Enriched Site/DNase1 - H1ESC Enriched Site/DNase1 - HUVEC Enriched Site/DNase1 - HepG2 Enriched Site/DNase1 - HepG2 Enriched Site	H3K36me3 - K562 Enriched Site/H3K36me3 - H1ESC Enriched Site/H3K36me3 - GM-699- Enriched Site/H3K36me3 - NHEK Enriched Site/H3K36me3 - NHEK Enriched Site/H3K36me3 - GM12878 Enriched Site	-	CTCF - K562 Enriched Site/CTCF - HUVEC Enriched Site/CTCF - HUVEC Enriched Site/CTCF - K562 Enriched Site	unknown	unknown	-	-	NM_004036.3	-	yes
2	25050847	2:25050847	1	rs78678013	C	A	0.000632111	-	-	-	0.000116279	-	-	c.2356G>T	p.Ala786Ser	NON_SYNONYMOUS_CODING	protein_coding	ADCY3	UC genes	DNase1/DNase1/DNase1/DNase1/DNase1/DNase1/DNase1/DNase1/DNase1/DNase1/DNase1/DNase1/DNase1/DNase1/DNase1/DNase1/DNase1/DNase1/DNase1/DNase1/DNase1/DNase1/DNase1/DNase1/DNase1	H3K36me3/H3K36me3/H3K27me3/H3K4me2/H3K4me3/H3K36me3/H3K36me3/H3K36me3/H3K36me3/H3K36me3	PolII	CTCF/CTCF/Znf263/CTCF/CTCF/CTCF/CTCF/CTCF/CTCF/CTCF/CTCF/CTCF/CTCF/CTCF/CTCF/CTCF/CTCF/CTCF/CTCF/CTCF/CTCF/CTCF/CTCF/CTCF/CTCF/CTCF/CTCF/CTCF/Znf263/CTCF/CTCF/CTCF/CTCF/CTCF/CTCF/CTCF/CTCF/CTCF/CTCF/CTCF/CTCF/CTCF/CTCF/CTCF/CTCF/CTCF	DNase1 - K562 Enriched Site/DNase1 - H1ESC Enriched Site/DNase1 - H1ESC Enriched Site/DNase1 - HUVEC Enriched Site/DNase1 - CD4 Enriched Site/DNase1 - NH-A Enriched Site/DNase1 - HeLa-S3 Enriched Site/DNase1 - HepG2 Enriched Site/DNase1 - HepG2 Enriched Site/DNase1 - IMR9- Enriched Site/DNase1 - HSMM Enriched Site/DNase1 - H1ESC Enriched Site/DNase1 - HepG2 Enriched Site/DNase1 - HepG2 Enriched S…	H3K36me3 - K562 Enriched Site/H3K36me3 - H1ESC Enriched Site/H3K27me3 - HepG2 Enriched Site/H3K4me2 - HepG2 Enriched Site/H3K4me3 - HepG2 Enriched Site/H3K36me3 - IMR9- Enriched Site/H3K36me3 - GM-699- Enriched Site/H3K36me3 - NHEK Enriched Site/H3K36me3 - NHEK Enriched Site/H3K36me3 - GM12878 Enriched Site	PolII - GM12878 Enriched Site	CTCF - K562 Enriched Site/CTCF - K562 Enriched Site/Znf263 - K562 Enriched Site/CTCF - K562 Enriched Site/CTCF - H1ESC Enriched Site/CTCF - H1ESC Enriched Site/CTCF - HUVEC Enriched Site/CTCF - HUVEC Enriched Site/CTCF - HMEC Enriched Site/CTCF - NH-A Enriched Site/CTCF - HeLa-S3 Enriched Site/CTCF - HeLa-S3 Enriched Site/CTCF - HepG2 Enriched Site/CTCF - HepG2 Enriched Site/CTCF - HepG2 Enriched…	0.938	unknown	Tolerated	-	NM_004036.3	-	-
2	25050977	2:25050977	65	rs7566416	T	C	0.322377	0.627	0.00975923	0.00933149	0.667791	0.67	0.671	c.2226A>G	p.Glu742Glu	SYNONYMOUS_CODING	protein_coding	ADCY3	UC genes	DNase1/DNase1/DNase1/DNase1/DNase1/DNase1/DNase1/DNase1	H3K36me3/H3K27me3/H3K4me2/H3K4me3/H3K36me3/H3K36me3/H3K36me3/H3K36me3/H3K36me3	PolII	Znf263/CTCF/CTCF/Znf263/CTCF/CTCF/CTCF/CTCF	DNase1 - H1ESC Enriched Site/DNase1 - H1ESC Enriched Site/DNase1 - HepG2 Enriched Site/DNase1 - HSMM Enriched Site/DNase1 - H1ESC Enriched Site/DNase1 - HepG2 Enriched Site/DNase1 - HSMM Enriched Site/DNase1 - H1ESC Enriched Site	H3K36me3 - H1ESC Enriched Site/H3K27me3 - HepG2 Enriched Site/H3K4me2 - HepG2 Enriched Site/H3K4me3 - HepG2 Enriched Site/H3K36me3 - IMR9- Enriched Site/H3K36me3 - GM-699- Enriched Site/H3K36me3 - NHEK Enriched Site/H3K36me3 - NHEK Enriched Site/H3K36me3 - GM12878 Enriched Site	PolII - GM12878 Enriched Site	Znf263 - K562 Enriched Site/CTCF - NHEK Enriched Site/CTCF - NHEK Enriched Site/Znf263 - K562 Enriched Site/CTCF - NHEK Enriched Site/CTCF - NHEK Enriched Site/CTCF - NHEK Enriched Site/CTCF - NHEK Enriched Site	unknown	unknown	Tolerated	-	NM_004036.3	-	-
2	25051113	2:25051113	6	-	C	A	0.00379267	0.001002	0.347948	0.259924	-	-	-	c.2173-83G>T	-	INTRON	protein_coding	ADCY3	UC genes	DNase1/DNase1/DNase1/DNase1	H3K36me3/H3K27me3/H3K4me2/H3K4me3/H3K36me3/H3K36me3/H3K36me3/H3K36me3/H3K36me3	PolII	-	DNase1 - H1ESC Enriched Site/DNase1 - HSMM Enriched Site/DNase1 - HSMM Enriched Site/DNase1 - H1ESC Enriched Site	H3K36me3 - H1ESC Enriched Site/H3K27me3 - HepG2 Enriched Site/H3K4me2 - HepG2 Enriched Site/H3K4me3 - HepG2 Enriched Site/H3K36me3 - IMR9- Enriched Site/H3K36me3 - GM-699- Enriched Site/H3K36me3 - NHEK Enriched Site/H3K36me3 - NHEK Enriched Site/H3K36me3 - GM12878 Enriched Site	PolII - GM12878 Enriched Site	-	unknown	unknown	-	-	NM_004036.3	-	-
2	25057298	2:25057298	44	rs2278486	C	G	0.184576	-	-	-	-	0.23	-	c.1967+56G>C	-	DOWNSTREAM	protein_coding	ADCY3	UC genes	-	-	-	-	-	-	-	-	unknown	unknown	-	-	NM_004036.3	-	-
2	25062634	2:25062634	61	rs11125810	A	G	0.0973451	0.886	0.19269	0.185142	-	0.88	-	c.1355+108T>C	-	DOWNSTREAM	protein_coding	ADCY3	UC genes	-	-	-	-	-	-	-	-	unknown	unknown	-	-	NM_004036.3	-	-
2	25064027	2:25064027	1	-	C	T	0.000632111	-	-	-	-	-	-	c.1196+101G>A	-	DOWNSTREAM	protein_coding	ADCY3	UC genes	-	-	-	-	-	-	-	-	unknown	unknown	-	-	NM_004036.3	-	-
2	25064037	2:25064037	16	rs77271048	G	C	0.0189633	0.011	0.158756	0.145304	-	0.03	-	c.1196+91C>G	-	DOWNSTREAM	protein_coding	ADCY3	UC genes	-	-	-	-	-	-	-	-	unknown	unknown	-	-	NM_004036.3	yes	-
2	25064079	2:25064079	56	rs2241757	G	A	0.280025	0.365	7.60823e-06	7.03041e-06	0.336582	0.38	0.238	c.1196+49C>T	-	DOWNSTREAM	protein_coding	ADCY3	UC genes	-	-	-	-	-	-	-	-	unknown	unknown	-	-	NM_004036.3	-	-
2	25064193	2:25064193	62	rs2241759	G	A	0.394437	0.456	0.00235004	0.00212276	0.48825	0.48	0.478	c.1131C>T	p.Pro377Pro	SYNONYMOUS_CODING	protein_coding	ADCY3	UC genes	-	-	-	-	-	-	-	-	unknown	unknown	Tolerated	-	NM_004036.3	-	-
2	25064537	2:25064537	1	-	C	A	0.000632111	-	-	-	-	-	-	c.957-1G>T	-	SPLICE_SITE_ACCEPTOR	protein_coding	ADCY3	UC genes	-	-	-	-	-	-	-	-	unknown	unknown	-	-	NM_004036.3	-	yes
2	25065185	2:25065185	2	-	G	A	0.00189633	-	-	-	-	-	-	c.894C>T	p.Asp298Asp	SYNONYMOUS_CODING	protein_coding	ADCY3	UC genes	-	-	-	-	-	-	-	-	unknown	unknown	Tolerated	-	NM_004036.3	-	-
2	25065212	2:25065212	2	-	G	A	0.00189633	0.001002	0.96125	1	0.000232558	-	0.0002883	c.867C>T	p.Asp289Asp	SYNONYMOUS_CODING	protein_coding	ADCY3	UC genes	-	-	-	-	-	-	-	-	unknown	unknown	Tolerated	-	NM_004036.3	-	-
2	25095489	2:25095489	2	-	G	A	0.00189633	-	-	-	-	-	-	c.775C>T	p.Arg259Cys	NON_SYNONYMOUS_CODING	protein_coding	ADCY3	UC genes	-	-	-	-	-	-	-	-	0.953	unknown	Damaging	-	NM_004036.3	-	yes
2	25141228	2:25141228	1	-	G	A	0.000632111	-	-	-	-	-	-	c.629C>T	p.Ala210Val	NON_SYNONYMOUS_CODING	protein_coding	ADCY3	UC genes	-	-	-	-	-	-	-	-	0.43	unknown	Damaging	-	NM_004036.3	-	-
2	25141434	2:25141434	55	rs61732745	G	A	0.085335	0.08	0.696516	0.661489	0.0909302	0.08	0.077	c.423C>T	p.Tyr141Tyr	SYNONYMOUS_CODING	protein_coding	ADCY3	UC genes	-	-	-	-	-	-	-	-	unknown	unknown	Tolerated	-	NM_004036.3	-	-
2	25141538	2:25141538	65	rs11676272	A	G	0.396966	0.458	0.00258348	0.00244248	0.471977	0.45	0.479	c.319T>C	p.Ser107Pro	NON_SYNONYMOUS_CODING	protein_coding	ADCY3	UC genes	-	-	-	-	-	-	-	-	0	unknown	Tolerated	-	NM_004036.3	-	-
2	25141982	2:25141982	16	rs41289506	C	G	0.0132743	0.023	0.0870969	0.0846277	-	0.01	-	c.-126G>C	-	UTR_5_PRIME	protein_coding	ADCY3	UC genes	DNase1/DNase1/DNase1/DNase1/DNase1/DNase1/DNase1/DNase1/DNase1	H3K36me3/H3K36me3/H3K36me3/H3K36me3/H3K27me3/H3K4me2/H4K2-me1/H3K4me1/H3K9me1/H3K4me3/H3K4me3/H3K4me3/H3K9ac/H3K27me3/H3K27me3/H3K36me3/H3K4me2/H3K36me3/H3K4me3/H3K36me3/H3K36me3/H3K4me3/H3K4me2/H3K4me3/H3K36me3/H3K4me2/H3K4me3	PolII	-	DNase1 - NHEK Enriched Site/DNase1 - CD4 Enriched Site/DNase1 - HeLa-S3 Enriched Site/DNase1 - HepG2 Enriched Site/DNase1 - K562 Enriched Site/DNase1 - HepG2 Enriched Site/DNase1 - NHEK Enriched Site/DNase1 - HeLa-S3 Enriched Site/DNase1 - K562 Enriched Site	H3K36me3 - NHEK Enriched Site/H3K36me3 - NHEK Enriched Site/H3K36me3 - H1ESC Enriched Site/H3K36me3 - H1ESC Enriched Site/H3K27me3 - H1ESC Enriched Site/H3K4me2 - HUVEC Enriched Site/H4K2-me1 - CD4 Enriched Site/H3K4me1 - CD4 Enriched Site/H3K9me1 - CD4 Enriched Site/H3K4me3 - CD4 Enriched Site/H3K4me3 - HeLa-S3 Enriched Site/H3K4me3 - HeLa-S3 Enriched Site/H3K9ac - HeLa-S3 Enriched Site/H3K27me3…	PolII - GM12878 Enriched Site	-	unknown	unknown	-	-	NM_004036.3	yes	-
2	28113543	2:28113543	1	-	G	T	0.000632111	-	-	-	-	-	-	c.-191G>T	-	INTRON	protein_coding	BRE	UC genes	DNase1/DNase1/DNase1/DNase1/DNase1/DNase1/DNase1/DNase1/DNase1/DNase1/DNase1/DNase1/DNase1/DNase1/DNase1/DNase1/DNase1/DNase1/DNase1/DNase1/DNase1/DNase1/DNase1/DNase1/DNase1/DNase1/DNase1/DNase1/DNase1/DNase1/DNase1/DNase1/DNase1/DNase1/DNase1/DNase1/DNase1	H3K4me3/H3K4me2/H3K4me3/H2AZ/H3K27ac/H3K9ac/H3K4me3/H3K4me2/H3K4me2/H3K4me3/H3K4me3/H3K4me3/H3K9ac/H3K27ac/H3K9ac/H3K9ac/H4K5ac/H3K9ac/H3K4me3/H3K27ac/H3K9ac/H3K4me3/H3K4me2/H3K4me3/H3K9ac/H3K27ac/H3K4me3/H2BK2-ac/H2BK12-ac/H3K4me3/H3K18ac/H2BK5ac/H4K91ac/H3K27ac/H3K4ac/H3K36ac/H4K5ac/H3K9ac/H4K8ac/H4K16ac/H2BK12ac/H3K27ac/H3K4me3/H3K27ac/H3K4me3/H3K9ac/H3K27me3/H3K4me3/H3K4me3/H3K9ac/H3K27ac/H3K…	PolII/PolII/PolII/PolII/PolII/PolII/PolII/PolII/PolII/PolII/PolII/PolII/PolII/PolII	E2F6/E2F4/Egr1/Cmyc/Max/Cjun/Egr1:PB--1-.1/Egr1:MA-162.1/TAF1/CBP/Cmyc/Max/E2F1/Sin3Ak2-/TAF1/Yy1/HNF4A/HEY1/Cmyc/Sin3Ak2-/TAF1/Yy1/HNF4A/Cmyc/ZEB1/HEY1/Cmyc/ELF1/E2F6/E2F4/Egr1/Cmyc/Max/Max/Egr1/CBP/Cjun/E2F1/TAF1/Egr1:PB--1-.1/Egr1:MA-162.1/ZEB1/ELF1/Egr1/Egr1:PB--1-.1/Egr1:MA-162.1	DNase1 - K562 Enriched Site/DNase1 - K562 Enriched Site/DNase1 - H1ESC Enriched Site/DNase1 - H1ESC Enriched Site/DNase1 - HUVEC Enriched Site/DNase1 - HUVEC Enriched Site/DNase1 - HMEC Enriched Site/DNase1 - CD4 Enriched Site/DNase1 - NH-A Enriched Site/DNase1 - HeLa-S3 Enriched Site/DNase1 - HepG2 Enriched Site/DNase1 - HepG2 Enriched Site/DNase1 - IMR9- Enriched Site/DNase1 - IMR9- Enriched Si…	H3K4me3 - K562 Enriched Site/H3K4me2 - K562 Enriched Site/H3K4me3 - K562 Enriched Site/H2AZ - K562 Enriched Site/H3K27ac - K562 Enriched Site/H3K9ac - K562 Enriched Site/H3K4me3 - H1ESC Enriched Site/H3K4me2 - H1ESC Enriched Site/H3K4me2 - H1ESC Enriched Site/H3K4me3 - H1ESC Enriched Site/H3K4me3 - H1ESC Enriched Site/H3K4me3 - H1ESC Enriched Site/H3K9ac - H1ESC Enriched Site/H3K27ac - H1ESC Enri…	PolII - K562 Enriched Site/PolII - K562 Enriched Site/PolII - H1ESC Enriched Site/PolII - HUVEC Enriched Site/PolII - HUVEC Enriched Site/PolII - CD4 Enriched Site/PolII - HeLa-S3 Enriched Site/PolII - HeLa-S3 Enriched Site/PolII - HeLa-S3 Enriched Site/PolII - HepG2 Enriched Site/PolII - HepG2 Enriched Site/PolII - GM12878 Enriched Site/PolII - GM12878 Enriched Site/PolII - GM12878 Enriched Site	E2F6 - K562 Enriched Site/E2F4 - K562 Enriched Site/Egr1 - K562 Enriched Site/Cmyc - K562 Enriched Site/Max - K562 Enriched Site/Cjun - K562 Enriched Site/Egr1:PB--1-.1/Egr1:MA-162.1/TAF1 - H1ESC Enriched Site/CBP - CD4 Enriched Site/Cmyc - HeLa-S3 Enriched Site/Max - HeLa-S3 Enriched Site/E2F1 - HeLa-S3 Enriched Site/Sin3Ak2- - HepG2 Enriched Site/TAF1 - HepG2 Enriched Site/Yy1 - HepG2 Enriched …	unknown	unknown	-	-	NM_004899.4	-	-
2	28117455	2:28117455	3	rs144572761	C	G	0.00189633	0.004008	0.538107	0.44063	0.00430233	0.0013	0.001878	c.32C>G	p.Ser11Cys	NON_SYNONYMOUS_CODING	protein_coding	BRE	UC genes	-	-	-	-	-	-	-	-	0.999	unknown	Damaging	-	NM_004899.4	yes	yes
2	28464290	2:28464290	19	rs114295720	C	T	0.0151707	0.018	0.68885	0.632565	0.0215116	0.02	0.016	c.851+30C>T	-	INTRON	protein_coding	BRE	UC genes	-	-	-	-	-	-	-	-	unknown	unknown	-	-	NM_004899.4	-	-
2	28521257	2:28521257	3	rs112441915	C	T	0.00252845	-	-	-	0.000813953	0.0013	0.0005848	c.987C>T	p.Ser329Ser	SYNONYMOUS_CODING	protein_coding	BRE	UC genes	-	-	-	-	-	-	-	-	unknown	unknown	Tolerated	-	NM_004899.4	-	-
2	28521328	2:28521328	1	-	G	T	0.00189633	-	-	-	-	-	-	c.1058G>T	p.Trp353Leu	NON_SYNONYMOUS_CODING	protein_coding	BRE	UC genes	-	-	-	-	-	-	-	-	0.992	unknown	Damaging	-	NM_004899.4	-	-
2	28532947	2:28532947	5	rs150302537	A	C	0.00379267	0.002004	0.665523	0.718604	0.00581395	0.0013	0.003311	c.1089-2A>C	-	SPLICE_SITE_ACCEPTOR	protein_coding	BRE	UC genes	-	-	-	-	-	-	-	-	unknown	unknown	-	-	NM_199192.2	yes	yes
2	28550171	2:28550171	2	rs149600282	C	T	0.00189633	-	-	-	-	-	-	c.1119C>T	p.Ser373Ser	SYNONYMOUS_CODING	protein_coding	BRE	UC genes	-	-	-	-	-	-	-	-	unknown	unknown	Damaging	-	NM_004899.4	-	-
2	28561283	2:28561283	1	-	C	T	0.000632111	-	-	-	-	0.0013	-	c.*15-34C>T	-	INTRON	protein_coding	BRE	UC genes	DNase1/DNase1/DNase1/DNase1/DNase1/DNase1/DNase1/DNase1/DNase1/DNase1/DNase1/DNase1/DNase1/DNase1	H3K36me3/H3K36me3/H3K27ac/H3K36me3	-	-	DNase1 - NHEK Enriched Site/DNase1 - HUVEC Enriched Site/DNase1 - HUVEC Enriched Site/DNase1 - NH-A Enriched Site/DNase1 - IMR9- Enriched Site/DNase1 - IMR9- Enriched Site/DNase1 - HSMM Enriched Site/DNase1 - NH-A Enriched Site/DNase1 - HSMM Enriched Site/DNase1 - HUVEC Enriched Site/DNase1 - IMR9- Enriched Site/DNase1 - HUVEC Enriched Site/DNase1 - NHEK Enriched Site/DNase1 - IMR9- Enriched Site	H3K36me3 - HepG2 Enriched Site/H3K36me3 - HepG2 Enriched Site/H3K27ac - HSMM Enriched Site/H3K36me3 - GM-699- Enriched Site	-	-	unknown	unknown	-	-	NM_004899.4	-	-
2	28561330	2:28561330	3	rs148732163	A	G	0.00252845	0.002004	1	1	0.00383721	0.01	0.003904	c.1102A>G	p.Thr368Ala	NON_SYNONYMOUS_CODING	protein_coding	BRE	UC genes	DNase1/DNase1/DNase1/DNase1/DNase1/DNase1/DNase1/DNase1/DNase1/DNase1/DNase1/DNase1/DNase1/DNase1	H3K36me3/H3K36me3/H3K27ac/H3K36me3	-	-	DNase1 - NHEK Enriched Site/DNase1 - HUVEC Enriched Site/DNase1 - HUVEC Enriched Site/DNase1 - NH-A Enriched Site/DNase1 - IMR9- Enriched Site/DNase1 - IMR9- Enriched Site/DNase1 - HSMM Enriched Site/DNase1 - NH-A Enriched Site/DNase1 - HSMM Enriched Site/DNase1 - HUVEC Enriched Site/DNase1 - IMR9- Enriched Site/DNase1 - HUVEC Enriched Site/DNase1 - NHEK Enriched Site/DNase1 - IMR9- Enriched Site	H3K36me3 - HepG2 Enriched Site/H3K36me3 - HepG2 Enriched Site/H3K27ac - HSMM Enriched Site/H3K36me3 - GM-699- Enriched Site	-	-	unknown	unknown	Tolerated	-	NM_199191.2	yes	-
2	28561757	2:28561757	63	rs58720304	C	T	0.143489	0.002004	2.00274e-34	3.6223e-48	-	0.15	-	c.*455C>T	-	UTR_3_PRIME	protein_coding	BRE	UC genes	DNase1/DNase1/DNase1/DNase1/DNase1/DNase1/DNase1/DNase1	H3K4me1/H3K27ac/H3K36me3/H3K36me3/H3K27ac/H3K9ac/H3K36me3/H4K91ac/H3K27ac/H3K9ac/H3K36me3/H3K36me3	-	-	DNase1 - NHEK Enriched Site/DNase1 - HeLa-S3 Enriched Site/DNase1 - IMR9- Enriched Site/DNase1 - HSMM Enriched Site/DNase1 - HSMM Enriched Site/DNase1 - IMR9- Enriched Site/DNase1 - HeLa-S3 Enriched Site/DNase1 - NHEK Enriched Site	H3K4me1 - NHEK Enriched Site/H3K27ac - HeLa-S3 Enriched Site/H3K36me3 - HepG2 Enriched Site/H3K36me3 - HepG2 Enriched Site/H3K27ac - IMR9- Enriched Site/H3K9ac - IMR9- Enriched Site/H3K36me3 - IMR9- Enriched Site/H4K91ac - IMR9- Enriched Site/H3K27ac - HSMM Enriched Site/H3K9ac - HSMM Enriched Site/H3K36me3 - GM-699- Enriched Site/H3K36me3 - GM12878 Enriched Site	-	-	unknown	unknown	-	-	NM_004899.4	yes	-
2	28561758	2:28561758	63	rs55977836	T	C	0.139697	-	-	-	-	0.15	-	c.*456T>C	-	UTR_3_PRIME	protein_coding	BRE	UC genes	DNase1/DNase1/DNase1/DNase1/DNase1/DNase1/DNase1/DNase1	H3K4me1/H3K27ac/H3K36me3/H3K36me3/H3K27ac/H3K9ac/H3K36me3/H4K91ac/H3K27ac/H3K9ac/H3K36me3/H3K36me3	-	-	DNase1 - NHEK Enriched Site/DNase1 - HeLa-S3 Enriched Site/DNase1 - IMR9- Enriched Site/DNase1 - HSMM Enriched Site/DNase1 - HSMM Enriched Site/DNase1 - IMR9- Enriched Site/DNase1 - HeLa-S3 Enriched Site/DNase1 - NHEK Enriched Site	H3K4me1 - NHEK Enriched Site/H3K27ac - HeLa-S3 Enriched Site/H3K36me3 - HepG2 Enriched Site/H3K36me3 - HepG2 Enriched Site/H3K27ac - IMR9- Enriched Site/H3K9ac - IMR9- Enriched Site/H3K36me3 - IMR9- Enriched Site/H4K91ac - IMR9- Enriched Site/H3K27ac - HSMM Enriched Site/H3K9ac - HSMM Enriched Site/H3K36me3 - GM-699- Enriched Site/H3K36me3 - GM12878 Enriched Site	-	-	unknown	unknown	-	-	NM_004899.4	-	-
2	28615879	2:28615879	2	rs189740937	C	G	0.00189633	-	-	-	-	0.01	-	c.-709C>G	-	INTRON	processed_transcript	FOSL2	UC genes	DNase1/DNase1/DNase1/DNase1/DNase1/DNase1/DNase1/DNase1/DNase1/DNase1/DNase1/DNase1/DNase1/DNase1/DNase1/DNase1/DNase1/DNase1/DNase1/DNase1/DNase1/DNase1/DNase1/DNase1/DNase1/DNase1/DNase1/DNase1/DNase1/DNase1/DNase1/DNase1/DNase1/DNase1/DNase1	H3K4me3/H3K27me3/H3K4me3/H3K4me3/H3K27me3/H3K4me2/H3K9ac/H3K4me3/H3K27ac/H3K4me3/H3K4me3/H3K27ac/H3K4me3/H3K9ac/H3K27ac/H3K4me3/H3K27ac/H3K9ac/H3K4me3/H3K4me3/H3K27me3/H3K4me3/H3K4me3/H3K9ac/H3K27ac/H3K4me2/H3K4me3/H3K27ac/H3K9ac/H3K27ac/H3K4me3/H3K9ac/H3K4me3/H3K9ac/H3K4me3/H3K27ac/H3K4me3/H3K4me3	PolII/PolII/PolII/PolII/PolII/PolII/PolII/PolII/PolII/PolII/PolII/PolII/PolII/PolII/PolII	E2F6/E2F6/Cjun/Znf263/Max/Jund/Cfos/Junb/Jund/TAF1/Cmyc/HDAC1/E2F1/Cmyc/Cfos/Max/Jund/TAF1/TAF1/HEY1/Sin3Ak2-/Cmyc/Jund/FOSL2/E2F1/TAF1/E2F6/HEY1/Sin3Ak2-/Cmyc/E2F6/Cjun/Znf263/Cmyc/Max/Cmyc/HDAC1/Jund/FOSL2/Cfos/Max/Jund/Jund/Cfos/Jund/Junb/Tcf12/TAF1/TAF1/BATF/Tcf12/BATF	DNase1 - K562 Enriched Site/DNase1 - K562 Enriched Site/DNase1 - H1ESC Enriched Site/DNase1 - H1ESC Enriched Site/DNase1 - HUVEC Enriched Site/DNase1 - CD4 Enriched Site/DNase1 - NH-A Enriched Site/DNase1 - HeLa-S3 Enriched Site/DNase1 - HeLa-S3 Enriched Site/DNase1 - HepG2 Enriched Site/DNase1 - HepG2 Enriched Site/DNase1 - IMR9- Enriched Site/DNase1 - IMR9- Enriched Site/DNase1 - HSMM Enriched …	H3K4me3 - K562 Enriched Site/H3K27me3 - H1ESC Enriched Site/H3K4me3 - H1ESC Enriched Site/H3K4me3 - H1ESC Enriched Site/H3K27me3 - H1ESC Enriched Site/H3K4me2 - H1ESC Enriched Site/H3K9ac - HUVEC Enriched Site/H3K4me3 - HUVEC Enriched Site/H3K27ac - HUVEC Enriched Site/H3K4me3 - HUVEC Enriched Site/H3K4me3 - HMEC Enriched Site/H3K27ac - HMEC Enriched Site/H3K4me3 - HMEC Enriched Site/H3K9ac - HME…	PolII - K562 Enriched Site/PolII - K562 Enriched Site/PolII - H1ESC Enriched Site/PolII - H1ESC Enriched Site/PolII - HUVEC Enriched Site/PolII - HUVEC Enriched Site/PolII - HUVEC Enriched Site/PolII - CD4 Enriched Site/PolII - HeLa-S3 Enriched Site/PolII - HeLa-S3 Enriched Site/PolII - HeLa-S3 Enriched Site/PolII - HepG2 Enriched Site/PolII - HepG2 Enriched Site/PolII - GM12878 Enriched Site/Pol…	E2F6 - K562 Enriched Site/E2F6 - K562 Enriched Site/Cjun - K562 Enriched Site/Znf263 - K562 Enriched Site/Max - K562 Enriched Site/Jund - K562 Enriched Site/Cfos - K562 Enriched Site/Junb - K562 Enriched Site/Jund - H1ESC Enriched Site/TAF1 - H1ESC Enriched Site/Cmyc - HUVEC Enriched Site/HDAC1 - CD4 Enriched Site/E2F1 - HeLa-S3 Enriched Site/Cmyc - HeLa-S3 Enriched Site/Cfos - HeLa-S3 Enriched S…	unknown	unknown	-	-	NM_005253.3	-	-
2	28616121	2:28616121	1	-	G	A	0.000632111	-	-	-	-	-	-	c.-467G>A	-	INTRON	processed_transcript	FOSL2	UC genes	DNase1/DNase1/DNase1/DNase1/DNase1/DNase1/DNase1/DNase1/DNase1/DNase1/DNase1	H3K4me3/H3K27me3/H3K4me3/H3K4me3/H3K27me3/H3K4me2/H3K4me2/H3K4me3/H3K27me3/H3K9ac/H3K4me3/H3K27ac/H3K4me3/H3K4me3/H3K27ac/H3K4me3/H3K9ac/H3K27ac/H3K4me3/H3K27ac/H3K9ac/H3K4me3/H3K4me3/H3K27me3/H3K4me3/H3K4me3/H3K9ac/H3K27ac/H3K4me2/H3K4me3/H3K27ac/H3K9ac/H3K27ac/H3K4me3/H3K9ac/H3K4me3/H3K9ac/H3K4me3/H3K27ac/H3K4me3/H3K4me3/H3K4me3	PolII/PolII/PolII/PolII/PolII/PolII/PolII	-	DNase1 - K562 Enriched Site/DNase1 - HUVEC Enriched Site/DNase1 - CD4 Enriched Site/DNase1 - NH-A Enriched Site/DNase1 - HepG2 Enriched Site/DNase1 - IMR9- Enriched Site/DNase1 - HepG2 Enriched Site/DNase1 - K562 Enriched Site/DNase1 - NH-A Enriched Site/DNase1 - IMR9- Enriched Site/DNase1 - HUVEC Enriched Site	H3K4me3 - K562 Enriched Site/H3K27me3 - H1ESC Enriched Site/H3K4me3 - H1ESC Enriched Site/H3K4me3 - H1ESC Enriched Site/H3K27me3 - H1ESC Enriched Site/H3K4me2 - H1ESC Enriched Site/H3K4me2 - H1ESC Enriched Site/H3K4me3 - H1ESC Enriched Site/H3K27me3 - H1ESC Enriched Site/H3K9ac - HUVEC Enriched Site/H3K4me3 - HUVEC Enriched Site/H3K27ac - HUVEC Enriched Site/H3K4me3 - HUVEC Enriched Site/H3K4me3 …	PolII - K562 Enriched Site/PolII - HUVEC Enriched Site/PolII - HUVEC Enriched Site/PolII - CD4 Enriched Site/PolII - HeLa-S3 Enriched Site/PolII - HeLa-S3 Enriched Site/PolII - HeLa-S3 Enriched Site	-	unknown	unknown	-	-	NM_005253.3	-	-
2	28616706	2:28616706	1	-	G	C	0.000632111	-	-	-	-	-	-	n.125+709C>G	-	INTRON	processed_transcript	FOSL2	UC genes	DNase1/DNase1/DNase1/DNase1/DNase1/DNase1/DNase1/DNase1/DNase1/DNase1	H3K4me3/H3K27me3/H3K4me3/H3K4me3/H3K27me3/H3K4me2/H3K4me2/H3K4me3/H3K27me3/H3K4me3/H3K27me3/H3K9ac/H3K4me3/H3K27ac/H3K4me3/H3K4me3/H3K27ac/H3K4me3/H3K9ac/H3K4me3/H3K27ac/H3K4me3/H3K27ac/H3K9ac/H3K4me3/H3K4me3/H3K27me3/H3K4me3/H3K4me3/H3K9ac/H3K4me3/H3K27ac/H3K9ac/H3K36me3/H3K27ac/H3K4me3/H3K9ac/H3K4me3/H3K9ac/H3K4me3/H3K27ac/H3K36me3/H3K4me3/H3K4me2/H3K27me3	PolII/PolII/PolII/PolII	-	DNase1 - K562 Enriched Site/DNase1 - H1ESC Enriched Site/DNase1 - H1ESC Enriched Site/DNase1 - HepG2 Enriched Site/DNase1 - HepG2 Enriched Site/DNase1 - HepG2 Enriched Site/DNase1 - K562 Enriched Site/DNase1 - H1ESC Enriched Site/DNase1 - H1ESC Enriched Site/DNase1 - HepG2 Enriched Site	H3K4me3 - K562 Enriched Site/H3K27me3 - H1ESC Enriched Site/H3K4me3 - H1ESC Enriched Site/H3K4me3 - H1ESC Enriched Site/H3K27me3 - H1ESC Enriched Site/H3K4me2 - H1ESC Enriched Site/H3K4me2 - H1ESC Enriched Site/H3K4me3 - H1ESC Enriched Site/H3K27me3 - H1ESC Enriched Site/H3K4me3 - H1ESC Enriched Site/H3K27me3 - H1ESC Enriched Site/H3K9ac - HUVEC Enriched Site/H3K4me3 - HUVEC Enriched Site/H3K27ac…	PolII - HUVEC Enriched Site/PolII - HUVEC Enriched Site/PolII - CD4 Enriched Site/PolII - HeLa-S3 Enriched Site	-	unknown	unknown	-	-	NR_103831.1	-	-
2	28616729	2:28616729	1	-	C	T	0.000632111	-	-	-	-	-	-	n.125+686G>A	-	INTRON	processed_transcript	FOSL2	UC genes	DNase1/DNase1/DNase1/DNase1/DNase1/DNase1/DNase1/DNase1/DNase1/DNase1	H3K4me3/H3K27me3/H3K4me3/H3K4me3/H3K27me3/H3K4me2/H3K4me2/H3K4me3/H3K27me3/H3K4me3/H3K27me3/H3K9ac/H3K4me3/H3K27ac/H3K4me3/H3K4me3/H3K27ac/H3K4me3/H3K9ac/H3K4me3/H3K27ac/H3K4me3/H3K27ac/H3K9ac/H3K4me3/H3K4me3/H3K27me3/H3K4me3/H3K4me3/H3K9ac/H3K4me3/H3K27ac/H3K9ac/H3K36me3/H3K27ac/H3K4me3/H3K9ac/H3K4me3/H3K9ac/H3K4me3/H3K36me3/H3K4me3/H3K4me2/H3K27me3	PolII/PolII/PolII/PolII	-	DNase1 - K562 Enriched Site/DNase1 - H1ESC Enriched Site/DNase1 - H1ESC Enriched Site/DNase1 - HepG2 Enriched Site/DNase1 - HepG2 Enriched Site/DNase1 - HepG2 Enriched Site/DNase1 - K562 Enriched Site/DNase1 - H1ESC Enriched Site/DNase1 - H1ESC Enriched Site/DNase1 - HepG2 Enriched Site	H3K4me3 - K562 Enriched Site/H3K27me3 - H1ESC Enriched Site/H3K4me3 - H1ESC Enriched Site/H3K4me3 - H1ESC Enriched Site/H3K27me3 - H1ESC Enriched Site/H3K4me2 - H1ESC Enriched Site/H3K4me2 - H1ESC Enriched Site/H3K4me3 - H1ESC Enriched Site/H3K27me3 - H1ESC Enriched Site/H3K4me3 - H1ESC Enriched Site/H3K27me3 - H1ESC Enriched Site/H3K9ac - HUVEC Enriched Site/H3K4me3 - HUVEC Enriched Site/H3K27ac…	PolII - HUVEC Enriched Site/PolII - HUVEC Enriched Site/PolII - CD4 Enriched Site/PolII - HeLa-S3 Enriched Site	-	unknown	unknown	-	-	NR_103831.1	-	-
2	28634790	2:28634790	65	rs12624279	G	A	0.325537	0.431	8.05028e-08	7.63461e-08	0.413256	0.41	0.365	c.463-7G>A	-	SYNONYMOUS_CODING	processed_transcript	FOSL2	UC genes	-	-	-	-	-	-	-	-	unknown	unknown	Tolerated	-	NM_005253.3	-	-
2	28634947	2:28634947	1	-	G	T	0.000632111	-	-	-	-	-	-	c.613G>T	p.Gly205Trp	NON_SYNONYMOUS_CODING	processed_transcript	FOSL2	UC genes	-	-	-	-	-	-	-	-	0.758	unknown	Damaging	-	NM_005253.3	-	-
2	28635740	2:28635740	64	rs7562	T	C	0.384956	0.477	4.89404e-06	4.46986e-06	-	0.47	-	c.*425T>C	-	DOWNSTREAM	processed_transcript	FOSL2	UC genes	-	-	-	-	-	-	-	-	unknown	unknown	-	-	NM_005253.3	-	-
2	28635782	2:28635782	1	rs115925640	A	G	0.000632111	-	-	-	-	-	-	c.*467A>G	-	DOWNSTREAM	processed_transcript	FOSL2	UC genes	-	-	-	-	-	-	-	-	unknown	unknown	-	-	NM_005253.3	-	-
2	28636128	2:28636128	50	rs7601241	G	T	0.091024	-	-	-	-	-	-	c.*813G>T	-	DOWNSTREAM	processed_transcript	FOSL2	UC genes	-	-	-	-	-	-	-	-	unknown	unknown	-	-	NM_005253.3	-	-
2	28636337	2:28636337	1	-	C	T	0.000632111	-	-	-	-	-	-	c.*1022C>T	-	DOWNSTREAM	processed_transcript	FOSL2	UC genes	DNase1/DNase1	H3K36me3/H3K36me3/H3K36me3/H3K36me3/H3K36me3/H3K36me3/H3K36me3/H3K36me3/H3K36me3/H3K36me3/H3K36me3/H3K36me3/H3K27ac/H3K36me3/H3K36me3/H3K36me3	PolII/PolII/PolII/PolII/PolII	FOSL2/FOSL2	DNase1 - HSMM Enriched Site/DNase1 - HSMM Enriched Site	H3K36me3 - K562 Enriched Site/H3K36me3 - H1ESC Enriched Site/H3K36me3 - H1ESC Enriched Site/H3K36me3 - HUVEC Enriched Site/H3K36me3 - HUVEC Enriched Site/H3K36me3 - HMEC Enriched Site/H3K36me3 - NH-A Enriched Site/H3K36me3 - HeLa-S3 Enriched Site/H3K36me3 - HeLa-S3 Enriched Site/H3K36me3 - HepG2 Enriched Site/H3K36me3 - HepG2 Enriched Site/H3K36me3 - HSMM Enriched Site/H3K27ac - HSMM Enriched Sit…	PolII - CD4 Enriched Site/PolII - HeLa-S3 Enriched Site/PolII - HeLa-S3 Enriched Site/PolII - HeLa-S3 Enriched Site/PolII - HepG2 Enriched Site	FOSL2 - HepG2 Enriched Site/FOSL2 - HepG2 Enriched Site	unknown	unknown	-	-	NM_005253.3	-	-
2	28636359	2:28636359	1	-	G	A	0.000632111	-	-	-	-	-	-	c.*1044G>A	-	DOWNSTREAM	processed_transcript	FOSL2	UC genes	DNase1/DNase1	H3K36me3/H3K36me3/H3K36me3/H3K36me3/H3K36me3/H3K36me3/H3K36me3/H3K36me3/H3K36me3/H3K36me3/H3K36me3/H3K36me3/H3K27ac/H3K36me3/H3K36me3/H3K36me3	PolII/PolII/PolII/PolII/PolII	FOSL2/FOSL2	DNase1 - HSMM Enriched Site/DNase1 - HSMM Enriched Site	H3K36me3 - K562 Enriched Site/H3K36me3 - H1ESC Enriched Site/H3K36me3 - H1ESC Enriched Site/H3K36me3 - HUVEC Enriched Site/H3K36me3 - HUVEC Enriched Site/H3K36me3 - HMEC Enriched Site/H3K36me3 - NH-A Enriched Site/H3K36me3 - HeLa-S3 Enriched Site/H3K36me3 - HeLa-S3 Enriched Site/H3K36me3 - HepG2 Enriched Site/H3K36me3 - HepG2 Enriched Site/H3K36me3 - HSMM Enriched Site/H3K27ac - HSMM Enriched Sit…	PolII - CD4 Enriched Site/PolII - HeLa-S3 Enriched Site/PolII - HeLa-S3 Enriched Site/PolII - HeLa-S3 Enriched Site/PolII - HepG2 Enriched Site	FOSL2 - HepG2 Enriched Site/FOSL2 - HepG2 Enriched Site	unknown	unknown	-	-	NM_005253.3	-	-
2	28636541	2:28636541	1	-	C	T	0.000632111	-	-	-	-	-	-	c.*1226C>T	-	DOWNSTREAM	processed_transcript	FOSL2	UC genes	DNase1/DNase1/DNase1/DNase1/DNase1/DNase1	H3K36me3/H3K36me3/H3K36me3/H3K36me3/H3K36me3/H3K36me3/H3K36me3/H3K36me3/H3K36me3/H3K36me3/H3K36me3/H3K36me3/H3K36me3/H3K36me3	PolII/PolII/PolII/PolII/PolII	CTCF/CTCF/CTCF/FOSL2/CTCF/CTCF/FOSL2/CTCF/CTCF/CTCF/CTCF/CTCF	DNase1 - H1ESC Enriched Site/DNase1 - HSMM Enriched Site/DNase1 - IMR9- Enriched Site/DNase1 - HSMM Enriched Site/DNase1 - H1ESC Enriched Site/DNase1 - IMR9- Enriched Site	H3K36me3 - K562 Enriched Site/H3K36me3 - H1ESC Enriched Site/H3K36me3 - HUVEC Enriched Site/H3K36me3 - HUVEC Enriched Site/H3K36me3 - HMEC Enriched Site/H3K36me3 - NH-A Enriched Site/H3K36me3 - HeLa-S3 Enriched Site/H3K36me3 - HeLa-S3 Enriched Site/H3K36me3 - HepG2 Enriched Site/H3K36me3 - HepG2 Enriched Site/H3K36me3 - HSMM Enriched Site/H3K36me3 - IMR9- Enriched Site/H3K36me3 - NHEK Enriched Si…	PolII - CD4 Enriched Site/PolII - HeLa-S3 Enriched Site/PolII - HeLa-S3 Enriched Site/PolII - HeLa-S3 Enriched Site/PolII - HepG2 Enriched Site	CTCF - H1ESC Enriched Site/CTCF - H1ESC Enriched Site/CTCF - HeLa-S3 Enriched Site/FOSL2 - HepG2 Enriched Site/CTCF - HepG2 Enriched Site/CTCF - HSMM Enriched Site/FOSL2 - HepG2 Enriched Site/CTCF - HeLa-S3 Enriched Site/CTCF - H1ESC Enriched Site/CTCF - H1ESC Enriched Site/CTCF - HSMM Enriched Site/CTCF - HepG2 Enriched Site	unknown	unknown	-	-	NM_005253.3	-	-
2	28636644	2:28636644	39	rs4666072	A	G	0.226928	0.472	2.97189e-38	5.39932e-38	-	0.45	-	c.*1329A>G	-	DOWNSTREAM	processed_transcript	FOSL2	UC genes	DNase1/DNase1/DNase1/DNase1/DNase1/DNase1	H3K36me3/H3K36me3/H3K36me3/H3K36me3/H3K36me3/H3K36me3/H3K36me3/H3K36me3/H3K36me3/H3K36me3/H3K36me3/H3K36me3/H3K36me3/H3K36me3	PolII/PolII/PolII/PolII	CTCF/CTCF/CTCF/FOSL2/CTCF/CTCF/FOSL2/CTCF/CTCF/CTCF/CTCF/CTCF	DNase1 - H1ESC Enriched Site/DNase1 - HSMM Enriched Site/DNase1 - IMR9- Enriched Site/DNase1 - HSMM Enriched Site/DNase1 - H1ESC Enriched Site/DNase1 - IMR9- Enriched Site	H3K36me3 - K562 Enriched Site/H3K36me3 - H1ESC Enriched Site/H3K36me3 - HUVEC Enriched Site/H3K36me3 - HUVEC Enriched Site/H3K36me3 - HMEC Enriched Site/H3K36me3 - NH-A Enriched Site/H3K36me3 - HeLa-S3 Enriched Site/H3K36me3 - HeLa-S3 Enriched Site/H3K36me3 - HepG2 Enriched Site/H3K36me3 - HepG2 Enriched Site/H3K36me3 - HSMM Enriched Site/H3K36me3 - IMR9- Enriched Site/H3K36me3 - NHEK Enriched Si…	PolII - HeLa-S3 Enriched Site/PolII - HeLa-S3 Enriched Site/PolII - HeLa-S3 Enriched Site/PolII - HepG2 Enriched Site	CTCF - H1ESC Enriched Site/CTCF - H1ESC Enriched Site/CTCF - HeLa-S3 Enriched Site/FOSL2 - HepG2 Enriched Site/CTCF - HepG2 Enriched Site/CTCF - HSMM Enriched Site/FOSL2 - HepG2 Enriched Site/CTCF - HeLa-S3 Enriched Site/CTCF - H1ESC Enriched Site/CTCF - H1ESC Enriched Site/CTCF - HSMM Enriched Site/CTCF - HepG2 Enriched Site	unknown	unknown	-	-	NM_005253.3	-	-
2	28636717	2:28636717	1	-	G	T	0.000632111	-	-	-	-	-	-	c.*1402G>T	-	DOWNSTREAM	processed_transcript	FOSL2	UC genes	DNase1/DNase1/DNase1/DNase1/DNase1/DNase1	H3K36me3/H3K27me3/H3K36me3/H3K36me3/H3K36me3/H3K36me3/H3K36me3/H3K36me3/H3K36me3/H3K36me3/H3K36me3/H3K36me3/H3K27ac/H3K36me3/H3K36me3/H3K36me3	PolII/PolII/PolII/PolII	CTCF/CTCF/CTCF/FOSL2/CTCF/CTCF/FOSL2/CTCF/CTCF/CTCF/CTCF/CTCF	DNase1 - H1ESC Enriched Site/DNase1 - HSMM Enriched Site/DNase1 - IMR9- Enriched Site/DNase1 - HSMM Enriched Site/DNase1 - H1ESC Enriched Site/DNase1 - IMR9- Enriched Site	H3K36me3 - K562 Enriched Site/H3K27me3 - K562 Enriched Site/H3K36me3 - H1ESC Enriched Site/H3K36me3 - HUVEC Enriched Site/H3K36me3 - HUVEC Enriched Site/H3K36me3 - HMEC Enriched Site/H3K36me3 - NH-A Enriched Site/H3K36me3 - HeLa-S3 Enriched Site/H3K36me3 - HeLa-S3 Enriched Site/H3K36me3 - HepG2 Enriched Site/H3K36me3 - HepG2 Enriched Site/H3K36me3 - HSMM Enriched Site/H3K27ac - HSMM Enriched Site…	PolII - HeLa-S3 Enriched Site/PolII - HeLa-S3 Enriched Site/PolII - HeLa-S3 Enriched Site/PolII - HepG2 Enriched Site	CTCF - H1ESC Enriched Site/CTCF - H1ESC Enriched Site/CTCF - HeLa-S3 Enriched Site/FOSL2 - HepG2 Enriched Site/CTCF - HepG2 Enriched Site/CTCF - HSMM Enriched Site/FOSL2 - HepG2 Enriched Site/CTCF - HeLa-S3 Enriched Site/CTCF - H1ESC Enriched Site/CTCF - H1ESC Enriched Site/CTCF - HSMM Enriched Site/CTCF - HepG2 Enriched Site	unknown	unknown	-	-	NM_005253.3	-	-
2	28636740	2:28636740	65	rs2279990	A	G	0.384324	0.459	0.000210181	0.00018757	-	0.45	-	c.*1425A>G	-	DOWNSTREAM	processed_transcript	FOSL2	UC genes	DNase1/DNase1/DNase1/DNase1	H3K36me3/H3K27me3/H3K36me3/H3K36me3/H3K36me3/H3K36me3/H3K36me3/H3K36me3/H3K36me3/H3K36me3/H3K36me3/H3K36me3/H3K27ac/H3K36me3/H3K36me3/H3K36me3	PolII/PolII/PolII/PolII	CTCF/FOSL2/CTCF/FOSL2/CTCF/CTCF	DNase1 - HSMM Enriched Site/DNase1 - IMR9- Enriched Site/DNase1 - HSMM Enriched Site/DNase1 - IMR9- Enriched Site	H3K36me3 - K562 Enriched Site/H3K27me3 - K562 Enriched Site/H3K36me3 - H1ESC Enriched Site/H3K36me3 - HUVEC Enriched Site/H3K36me3 - HUVEC Enriched Site/H3K36me3 - HMEC Enriched Site/H3K36me3 - NH-A Enriched Site/H3K36me3 - HeLa-S3 Enriched Site/H3K36me3 - HeLa-S3 Enriched Site/H3K36me3 - HepG2 Enriched Site/H3K36me3 - HepG2 Enriched Site/H3K36me3 - HSMM Enriched Site/H3K27ac - HSMM Enriched Site…	PolII - HeLa-S3 Enriched Site/PolII - HeLa-S3 Enriched Site/PolII - HeLa-S3 Enriched Site/PolII - HepG2 Enriched Site	CTCF - H1ESC Enriched Site/FOSL2 - HepG2 Enriched Site/CTCF - HSMM Enriched Site/FOSL2 - HepG2 Enriched Site/CTCF - H1ESC Enriched Site/CTCF - HSMM Enriched Site	unknown	unknown	-	rs2279990	NM_005253.3	-	-
2	28636816	2:28636816	1	rs77148777	C	T	0.000632111	0.001002	1	1	-	0.0026	-	c.*1501C>T	-	DOWNSTREAM	processed_transcript	FOSL2	UC genes	DNase1/DNase1	H3K36me3/H3K27me3/H3K36me3/H3K36me3/H3K36me3/H3K36me3/H3K36me3/H3K36me3/H3K36me3/H3K36me3/H3K36me3/H3K36me3/H3K27ac/H3K36me3/H3K36me3/H3K36me3	PolII/PolII	FOSL2/FOSL2	DNase1 - HSMM Enriched Site/DNase1 - HSMM Enriched Site	H3K36me3 - K562 Enriched Site/H3K27me3 - K562 Enriched Site/H3K36me3 - H1ESC Enriched Site/H3K36me3 - HUVEC Enriched Site/H3K36me3 - HUVEC Enriched Site/H3K36me3 - HMEC Enriched Site/H3K36me3 - NH-A Enriched Site/H3K36me3 - HeLa-S3 Enriched Site/H3K36me3 - HeLa-S3 Enriched Site/H3K36me3 - HepG2 Enriched Site/H3K36me3 - HepG2 Enriched Site/H3K36me3 - HSMM Enriched Site/H3K27ac - HSMM Enriched Site…	PolII - HeLa-S3 Enriched Site/PolII - HeLa-S3 Enriched Site	FOSL2 - HepG2 Enriched Site/FOSL2 - HepG2 Enriched Site	unknown	unknown	-	-	NM_005253.3	yes	-
2	28636964	2:28636964	1	-	G	A	0.000632111	-	-	-	-	-	-	c.*1649G>A	-	DOWNSTREAM	processed_transcript	FOSL2	UC genes	-	H3K36me3/H3K27me3/H3K36me3/H3K36me3/H3K36me3/H3K36me3/H3K36me3/H3K36me3/H3K36me3/H3K36me3/H3K36me3/H3K27ac/H3K36me3/H3K36me3/H3K36me3/H3K36me3	PolII/PolII	FOSL2/FOSL2	-	H3K36me3 - K562 Enriched Site/H3K27me3 - K562 Enriched Site/H3K36me3 - H1ESC Enriched Site/H3K36me3 - HUVEC Enriched Site/H3K36me3 - HUVEC Enriched Site/H3K36me3 - HMEC Enriched Site/H3K36me3 - NH-A Enriched Site/H3K36me3 - HeLa-S3 Enriched Site/H3K36me3 - HepG2 Enriched Site/H3K36me3 - HepG2 Enriched Site/H3K36me3 - HSMM Enriched Site/H3K27ac - HSMM Enriched Site/H3K36me3 - IMR9- Enriched Site/H…	PolII - HeLa-S3 Enriched Site/PolII - HeLa-S3 Enriched Site	FOSL2 - HepG2 Enriched Site/FOSL2 - HepG2 Enriched Site	unknown	unknown	-	-	NM_005253.3	-	-
2	28637295	2:28637295	2	-	C	T	0.00126422	-	-	-	-	-	-	c.*1980C>T	-	DOWNSTREAM	processed_transcript	FOSL2	UC genes	-	-	-	-	-	-	-	-	unknown	unknown	-	-	NM_005253.3	-	-
2	28637400	2:28637400	3	-	A	T	0.00252845	-	-	-	-	-	-	c.*2085A>T	-	DOWNSTREAM	processed_transcript	FOSL2	UC genes	-	-	-	-	-	-	-	-	unknown	unknown	-	-	NM_005253.3	-	-
2	62133026	2:62133026	3	rs55876357	G	C	0.00189633	0.004008	0.538107	0.44063	0	0.01	0.002639	c.180+33G>C	-	INTRON	processed_transcript	COMMD1	Knockout mice	DNase1/DNase1/DNase1/DNase1/DNase1/DNase1/DNase1/DNase1/DNase1/DNase1/DNase1/DNase1/DNase1/DNase1/DNase1	H3K4me2/H3K4me3/H3K4me3/H3K9ac/H3K4me3/H3K4me3/H3K4me3/H3K4me3/H3K9ac/H3K4me2/H3K4me3/H3K4me2/H3K4me3/H3K9ac/H3K4me3/H3K4me3/H3K9ac/H3K27ac/H2AZ/H3K4me3/H3K18ac/H3K9ac/H2BK5ac/H3K4me3/H3K4me3/H3K4me3/H3K9ac/H3K27me3/H3K4me2/H3K4me3/H3K9ac/H3K4me3/H3K4me3/H3K9ac/H3K27ac/H3K4me2/H2AZ/H3K4me3/H3K9ac/H3K4me3/H3K4me3/H3K9ac/H3K4me3/H3K27ac/H3K4me2/H2AZ/H3K4me3/H3K4me3/H3K27ac/H3K9ac/H3K79me2	PolII/PolII/PolII/PolII/PolII/PolII/PolII/PolII/PolII/PolII	E2F6/TAF1/Yy1/E2F6/TAF1/Yy1	DNase1 - HUVEC Enriched Site/DNase1 - HMEC Enriched Site/DNase1 - CD4 Enriched Site/DNase1 - HeLa-S3 Enriched Site/DNase1 - HepG2 Enriched Site/DNase1 - HepG2 Enriched Site/DNase1 - HeLa-S3 Enriched Site/DNase1 - HepG2 Enriched Site/DNase1 - HUVEC Enriched Site/DNase1 - HepG2 Enriched Site/DNase1 - GM-699- Enriched Site/DNase1 - GM12878 Enriched Site/DNase1 - HMEC Enriched Site/DNase1 - GM-699- E…	H3K4me2 - K562 Enriched Site/H3K4me3 - K562 Enriched Site/H3K4me3 - K562 Enriched Site/H3K9ac - K562 Enriched Site/H3K4me3 - H1ESC Enriched Site/H3K4me3 - H1ESC Enriched Site/H3K4me3 - H1ESC Enriched Site/H3K4me3 - H1ESC Enriched Site/H3K9ac - H1ESC Enriched Site/H3K4me2 - H1ESC Enriched Site/H3K4me3 - HUVEC Enriched Site/H3K4me2 - HUVEC Enriched Site/H3K4me3 - HUVEC Enriched Site/H3K9ac - HUVEC …	PolII - K562 Enriched Site/PolII - H1ESC Enriched Site/PolII - H1ESC Enriched Site/PolII - CD4 Enriched Site/PolII - HeLa-S3 Enriched Site/PolII - HeLa-S3 Enriched Site/PolII - HepG2 Enriched Site/PolII - GM12878 Enriched Site/PolII - GM12878 Enriched Site/PolII - GM12878 Enriched Site	E2F6 - K562 Enriched Site/TAF1 - H1ESC Enriched Site/Yy1 - GM12878 Enriched Site/E2F6 - K562 Enriched Site/TAF1 - H1ESC Enriched Site/Yy1 - GM12878 Enriched Site	unknown	unknown	-	-	NM_152516.2	-	-
2	62133062	2:62133062	7	rs56175809	C	G	0.00442478	0.008016	0.366704	0.290289	-	0.01	-	c.180+69C>G	-	INTRON	processed_transcript	COMMD1	Knockout mice	DNase1/DNase1/DNase1/DNase1/DNase1	H3K4me2/H3K4me3/H3K4me3/H3K9ac/H3K4me3/H3K4me3/H3K4me3/H3K4me3/H3K9ac/H3K4me2/H3K4me3/H3K4me2/H3K4me3/H3K9ac/H3K4me3/H3K4me3/H3K9ac/H3K27ac/H2AZ/H3K4me3/H3K18ac/H2BK5ac/H3K4me3/H3K4me3/H3K4me3/H3K9ac/H3K27me3/H3K4me2/H3K4me3/H3K9ac/H3K4me3/H3K4me3/H3K9ac/H3K27ac/H3K4me2/H2AZ/H3K4me3/H3K9ac/H3K4me3/H3K4me3/H3K9ac/H3K4me3/H3K27ac/H3K4me2/H2AZ/H3K4me3/H3K4me3/H3K27ac/H3K9ac/H3K79me2	PolII/PolII	TAF1/TAF1	DNase1 - HUVEC Enriched Site/DNase1 - CD4 Enriched Site/DNase1 - HeLa-S3 Enriched Site/DNase1 - HUVEC Enriched Site/DNase1 - HeLa-S3 Enriched Site	H3K4me2 - K562 Enriched Site/H3K4me3 - K562 Enriched Site/H3K4me3 - K562 Enriched Site/H3K9ac - K562 Enriched Site/H3K4me3 - H1ESC Enriched Site/H3K4me3 - H1ESC Enriched Site/H3K4me3 - H1ESC Enriched Site/H3K4me3 - H1ESC Enriched Site/H3K9ac - H1ESC Enriched Site/H3K4me2 - H1ESC Enriched Site/H3K4me3 - HUVEC Enriched Site/H3K4me2 - HUVEC Enriched Site/H3K4me3 - HUVEC Enriched Site/H3K9ac - HUVEC …	PolII - HepG2 Enriched Site/PolII - GM12878 Enriched Site	TAF1 - H1ESC Enriched Site/TAF1 - H1ESC Enriched Site	unknown	unknown	-	-	NM_152516.2	-	-
2	62227910	2:62227910	1	-	G	T	0.000632111	-	-	-	-	-	-	c.255G>T	p.Gly85Gly	SYNONYMOUS_CODING	processed_transcript	COMMD1	Knockout mice	-	H3K36me3/H3K36me3/H3K36me3/H3K36me3/H3K36me3/H3K36me3/H3K36me3	-	Rad21/Rad21	-	H3K36me3 - NHEK Enriched Site/H3K36me3 - NHEK Enriched Site/H3K36me3 - GM-699- Enriched Site/H3K36me3 - HSMM Enriched Site/H3K36me3 - IMR9- Enriched Site/H3K36me3 - HepG2 Enriched Site/H3K36me3 - HUVEC Enriched Site	-	Rad21 - H1ESC Enriched Site/Rad21 - H1ESC Enriched Site	unknown	unknown	Tolerated	-	NM_152516.2	-	-
2	62228013	2:62228013	14	rs55677935	C	T	0.0126422	0.019	0.258032	0.245674	0.0222093	0.02	0.017	c.358C>T	p.Arg120Trp	NON_SYNONYMOUS_CODING	processed_transcript	COMMD1	Knockout mice	-	H3K36me3/H3K36me3/H3K36me3/H3K36me3/H3K36me3/H3K36me3/H3K36me3	-	Rad21/Rad21	-	H3K36me3 - NHEK Enriched Site/H3K36me3 - NHEK Enriched Site/H3K36me3 - GM-699- Enriched Site/H3K36me3 - HSMM Enriched Site/H3K36me3 - IMR9- Enriched Site/H3K36me3 - HepG2 Enriched Site/H3K36me3 - HUVEC Enriched Site	-	Rad21 - H1ESC Enriched Site/Rad21 - H1ESC Enriched Site	1	unknown	Damaging	rs55677935	NM_152516.2	-	-
2	62228180	2:62228180	59	rs55785307	C	G	0.22756	0.224	0.892127	0.884813	-	0.27	-	c.462+63C>G	-	DOWNSTREAM	processed_transcript	COMMD1	Knockout mice	-	-	-	-	-	-	-	-	unknown	unknown	-	-	NM_152516.2	yes	-
2	65538235	2:65538235	35	rs114625088	G	A	0.0379267	0.05	0.164371	0.160974	-	0.04	-	c.*2400C>T	-	DOWNSTREAM	protein_coding	SPRED2	UC genes	-	-	-	-	-	-	-	-	unknown	unknown	-	rs114625088	NM_181784.2	-	-
2	65538384	2:65538384	1	rs192755992	G	T	0.000632111	0.003006	0.327649	0.305334	-	0.004	-	c.*2251C>A	-	DOWNSTREAM	protein_coding	SPRED2	UC genes	-	-	-	-	-	-	-	-	unknown	unknown	-	-	NM_181784.2	yes	-
2	65538467	2:65538467	35	rs77883330	C	T	0.0366625	0.032	0.610196	0.582667	-	0.04	-	c.*2168G>A	-	DOWNSTREAM	protein_coding	SPRED2	UC genes	-	-	-	-	-	-	-	-	unknown	unknown	-	rs77883330	NM_181784.2	-	-
2	65539302	2:65539302	4	rs112519437	C	A	0.00316056	0.001002	0.490855	0.415256	-	0.01	-	c.*1333G>T	-	DOWNSTREAM	protein_coding	SPRED2	UC genes	-	-	-	-	-	-	-	-	unknown	unknown	-	-	NM_181784.2	yes	-
2	65539395	2:65539395	1	rs186624918	A	G	0.000632111	0.001002	1	1	-	-	-	c.*1240T>C	-	DOWNSTREAM	protein_coding	SPRED2	UC genes	-	-	-	-	-	-	-	-	unknown	unknown	-	-	NM_181784.2	yes	-
2	65539397	2:65539397	1	-	T	G	0.000632111	-	-	-	-	-	-	c.*1238A>C	-	DOWNSTREAM	protein_coding	SPRED2	UC genes	-	-	-	-	-	-	-	-	unknown	unknown	-	-	NM_181784.2	-	-
2	65539596	2:65539596	63	rs11548392	G	A	0.168774	0.18	0.481462	0.454989	-	0.2	-	c.*1039C>T	-	DOWNSTREAM	protein_coding	SPRED2	UC genes	-	-	-	-	-	-	-	-	unknown	unknown	-	rs11548392	NM_181784.2	-	-
2	65539641	2:65539641	64	rs11548393	C	T	0.366625	0.388	0.298744	0.296551	-	0.4	-	c.*994G>A	-	DOWNSTREAM	protein_coding	SPRED2	UC genes	-	-	-	-	-	-	-	-	unknown	unknown	-	-	NM_181784.2	-	-
2	65539831	2:65539831	6	rs138643568	C	T	0.00379267	0.003006	1	1	-	0.0013	-	c.*804G>A	-	DOWNSTREAM	protein_coding	SPRED2	UC genes	-	-	-	-	-	-	-	-	unknown	unknown	-	-	NM_181784.2	yes	-
2	65540476	2:65540476	2	-	C	T	0.00189633	-	-	-	-	-	-	c.*159G>A	-	DOWNSTREAM	protein_coding	SPRED2	UC genes	-	-	-	-	-	-	-	-	unknown	unknown	-	-	NM_181784.2	-	-
2	65540559	2:65540559	1	-	G	C	0.000632111	0.001002	1	1	-	-	-	c.*76C>G	-	DOWNSTREAM	protein_coding	SPRED2	UC genes	-	-	-	-	-	-	-	-	unknown	unknown	-	-	NM_181784.2	yes	-
2	65540905	2:65540905	65	rs8827	C	G	0.269279	0.227	0.0196401	0.0177653	0.256804	0.23	0.346	c.987G>C	p.Ala329Ala	SYNONYMOUS_CODING	protein_coding	SPRED2	UC genes	-	-	-	-	-	-	-	-	unknown	unknown	Tolerated	-	NM_181784.2	-	-
2	65541342	2:65541342	1	-	G	A	0.000632111	-	-	-	-	-	-	c.589-39C>T	-	DOWNSTREAM	protein_coding	SPRED2	UC genes	-	-	-	-	-	-	-	-	unknown	unknown	-	-	NM_181784.2	-	-
2	65541391	2:65541391	1	-	C	T	0.000632111	-	-	-	-	-	-	c.589-88G>A	-	DOWNSTREAM	protein_coding	SPRED2	UC genes	-	-	-	-	-	-	-	-	unknown	unknown	-	-	NM_181784.2	-	-
2	65543992	2:65543992	2	-	G	A	0.00126422	-	-	-	0.000116279	-	-	c.464C>T	p.Ser155Phe	NON_SYNONYMOUS_CODING	protein_coding	SPRED2	UC genes	-	-	-	-	-	-	-	-	0.558	unknown	Tolerated	-	NM_181784.2	-	yes
2	65559027	2:65559027	65	rs2271198	A	G	0.391277	0.588	0.318965	0.302453	-	0.56	-	c.438+94T>C	-	DOWNSTREAM	protein_coding	SPRED2	UC genes	-	-	-	-	-	-	-	-	unknown	unknown	-	rs2271198	NM_181784.2	-	-
2	65571889	2:65571889	21	rs61748094	G	C	0.0208597	0.023	0.816177	0.781715	0.0276744	0.02	0.023	c.168C>G	p.Gly56Gly	SYNONYMOUS_CODING	protein_coding	SPRED2	UC genes	DNase1/DNase1/DNase1/DNase1	H3K36me3/H3K36me3/H3K36me3/H3K36me3/H3K36me3/H3K36me3/H3K36me3/H3K36me3/H3K4me2	-	-	DNase1 - K562 Enriched Site/DNase1 - GM-699- Enriched Site/DNase1 - K562 Enriched Site/DNase1 - GM-699- Enriched Site	H3K36me3 - NHEK Enriched Site/H3K36me3 - NHEK Enriched Site/H3K36me3 - K562 Enriched Site/H3K36me3 - IMR9- Enriched Site/H3K36me3 - HepG2 Enriched Site/H3K36me3 - HepG2 Enriched Site/H3K36me3 - NH-A Enriched Site/H3K36me3 - HMEC Enriched Site/H3K4me2 - GM12878 Enriched Site	-	-	unknown	unknown	Tolerated	-	NM_181784.2	-	-
2	65571910	2:65571910	1	rs146620623	G	C	0.000632111	-	-	-	0	-	-	c.147C>G	p.Pro49Pro	SYNONYMOUS_CODING	protein_coding	SPRED2	UC genes	DNase1/DNase1/DNase1/DNase1	H3K36me3/H3K36me3/H3K36me3/H3K36me3/H3K36me3/H3K36me3/H3K36me3/H3K36me3/H3K4me2	-	-	DNase1 - K562 Enriched Site/DNase1 - GM-699- Enriched Site/DNase1 - K562 Enriched Site/DNase1 - GM-699- Enriched Site	H3K36me3 - NHEK Enriched Site/H3K36me3 - NHEK Enriched Site/H3K36me3 - K562 Enriched Site/H3K36me3 - IMR9- Enriched Site/H3K36me3 - HepG2 Enriched Site/H3K36me3 - HepG2 Enriched Site/H3K36me3 - NH-A Enriched Site/H3K36me3 - HMEC Enriched Site/H3K4me2 - GM12878 Enriched Site	-	-	unknown	unknown	Tolerated	-	NM_181784.2	-	-
2	65571997	2:65571997	26	rs61741513	A	G	0.0240202	0.023	0.979596	1	0.0281395	0.02	0.023	c.60T>C	-	SYNONYMOUS_CODING	protein_coding	SPRED2	UC genes	DNase1/DNase1/DNase1/DNase1	H3K36me3/H3K36me3/H3K36me3/H3K36me3/H3K36me3/H3K36me3/H3K36me3/H3K36me3/H3K4me2	-	-	DNase1 - K562 Enriched Site/DNase1 - GM-699- Enriched Site/DNase1 - K562 Enriched Site/DNase1 - GM-699- Enriched Site	H3K36me3 - NHEK Enriched Site/H3K36me3 - NHEK Enriched Site/H3K36me3 - K562 Enriched Site/H3K36me3 - IMR9- Enriched Site/H3K36me3 - HepG2 Enriched Site/H3K36me3 - HepG2 Enriched Site/H3K36me3 - NH-A Enriched Site/H3K36me3 - HMEC Enriched Site/H3K4me2 - GM12878 Enriched Site	-	-	unknown	unknown	Tolerated	-	NM_181784.2	-	-
2	65572050	2:65572050	5	rs58807883	A	C	0.00379267	0.007014	0.400904	0.268267	0.00290698	0.0013	0.009414	c.27-20T>G	-	INTRON	protein_coding	SPRED2	UC genes	DNase1/DNase1/DNase1/DNase1	H3K36me3/H3K36me3/H3K36me3/H3K36me3/H3K36me3/H3K36me3/H3K36me3/H3K36me3/H3K4me2	-	-	DNase1 - K562 Enriched Site/DNase1 - GM-699- Enriched Site/DNase1 - K562 Enriched Site/DNase1 - GM-699- Enriched Site	H3K36me3 - NHEK Enriched Site/H3K36me3 - NHEK Enriched Site/H3K36me3 - K562 Enriched Site/H3K36me3 - IMR9- Enriched Site/H3K36me3 - HepG2 Enriched Site/H3K36me3 - HepG2 Enriched Site/H3K36me3 - NH-A Enriched Site/H3K36me3 - HMEC Enriched Site/H3K4me2 - GM12878 Enriched Site	-	-	unknown	unknown	-	-	NM_181784.2	-	-
2	163124051	2:163124051	64	rs1990760	C	T	0.389381	0.63	0.337811	0.318457	0.602907	0.61	0.505	c.2836G>A	p.Ala946Thr	NON_SYNONYMOUS_CODING	protein_coding	IFIH1	UC genes	-	-	-	-	-	-	-	-	0.105	http://www.ncbi.nlm.nih.gov/pubmed?term=17554260,19430480,20694011,21829393	Tolerated	rs1990760	NM_022168.3	-	-
2	163124596	2:163124596	9	rs35732034	C	T	0.0101138	0.004008	0.135768	0.106923	0.00755814	0.01	0.00682	c.2807+1G>A	-	SPLICE_SITE_DONOR	protein_coding	IFIH1	UC genes	-	-	-	-	-	-	-	-	unknown	unknown	-	rs35732034	NM_022168.3	-	-
2	163124637	2:163124637	25	rs35667974	T	C	0.0252845	0.024	0.946829	0.897129	0.0162791	0.01	0.012	c.2767A>G	p.Ile923Val	NON_SYNONYMOUS_CODING	protein_coding	IFIH1	UC genes	-	-	-	-	-	-	-	-	0.958	unknown	Tolerated	rs35667974	NM_022168.3	-	-
2	163128725	2:163128725	12	rs3747518	A	G	0.0107459	0.017	0.235298	0.214133	0.0140698	0.01	0.09	c.2616+11T>C	-	INTRON	protein_coding	IFIH1	UC genes	-	-	-	-	-	-	-	-	unknown	unknown	-	rs3747518	NM_022168.3	-	-
2	163128824	2:163128824	61	rs3747517	T	C	0.265487	0.745	0.567222	0.549965	0.726047	0.74	0.674	c.2528A>G	p.His843Arg	NON_SYNONYMOUS_CODING	protein_coding	IFIH1	UC genes	-	-	-	-	-	-	-	-	0	unknown	Tolerated	rs3747517	NM_022168.3	-	-
2	163130331	2:163130331	1	-	C	T	0.000632111	-	-	-	-	-	-	c.2428G>A	p.Val810Ile	NON_SYNONYMOUS_CODING	protein_coding	IFIH1	UC genes	-	-	-	-	-	-	-	-	1	unknown	Damaging	-	NM_022168.3	-	-
2	163130342	2:163130342	2	-	C	T	0.00126422	0.004008	0.322413	0.214173	-	-	-	c.2417G>A	p.Arg806His	NON_SYNONYMOUS_CODING	protein_coding	IFIH1	UC genes	-	-	-	-	-	-	-	-	1	unknown	Damaging	-	NM_022168.3	yes	yes
2	163134090	2:163134090	9	rs35744605	C	A	0.00758534	0.009018	0.865405	0.822574	0.0055814	0.004	0.003262	c.1879G>T	p.Glu627*	STOP_GAINED	protein_coding	IFIH1	UC genes	-	-	-	-	-	-	-	-	unknown	unknown	NA	rs35744605	NM_022168.3	yes	-
2	163134682	2:163134682	11	rs4664053	A	T	0.00948167	0.017	0.132211	0.101576	0.0131426	0.01	0.042	c.1765+33T>A	-	INTRON	protein_coding	IFIH1	UC genes	-	-	-	-	-	-	-	-	unknown	unknown	-	rs4664053	NM_022168.3	-	-
2	163137983	2:163137983	17	rs10930046	T	C	0.0145386	0.017	0.736812	0.626483	0.0141893	0.01	0.093	c.1379A>G	p.His460Arg	NON_SYNONYMOUS_CODING	protein_coding	IFIH1	UC genes	-	-	-	-	-	-	-	-	0	unknown	Tolerated	rs10930046	NM_022168.3	-	-
2	163138129	2:163138129	3	-	A	G	0.00189633	0.004008	0.538107	0.44063	-	-	-	c.1307-74T>C	-	INTRON	protein_coding	IFIH1	UC genes	-	-	-	-	-	-	-	-	unknown	unknown	-	-	NM_022168.3	-	-
2	163144899	2:163144899	18	rs35502110	G	A	0.0139064	0.008016	0.241722	0.191925	0.0101163	0.01	0.005681	c.875-34C>T	-	INTRON	protein_coding	IFIH1	UC genes	-	-	-	-	-	-	-	-	unknown	unknown	-	-	NM_022168.3	-	-
2	163149965	2:163149965	15	rs4664463	T	C	0.0151707	0.017	0.836026	0.747655	-	0.01	-	c.874+109A>G	-	DOWNSTREAM	protein_coding	IFIH1	UC genes	-	-	-	-	-	-	-	-	unknown	unknown	-	rs4664463	NM_022168.3	-	-
2	163174327	2:163174327	4	-	C	A	0.00379267	-	-	-	0.0022093	-	0.002107	c.453+38G>T	-	INTRON	protein_coding	IFIH1	UC genes	-	-	-	-	-	-	-	-	unknown	unknown	-	-	NM_022168.3	-	-
2	163174328	2:163174328	4	-	T	G	0.00379267	-	-	-	0.00232558	-	0.002107	c.453+37A>C	-	INTRON	protein_coding	IFIH1	UC genes	-	-	-	-	-	-	-	-	unknown	unknown	-	-	NM_022168.3	-	-
2	163174547	2:163174547	1	-	C	T	0.00126422	-	-	-	-	-	-	c.271G>A	p.Ala91Thr	NON_SYNONYMOUS_CODING	protein_coding	IFIH1	UC genes	DNase1/DNase1/DNase1/DNase1/DNase1/DNase1/DNase1/DNase1/DNase1/DNase1/DNase1	H3K4me2/H3K27me3/H3K27me3/H3K4me3/H3K4me2/H3K4me3/H3K4me2/H3K4me3/H3K4me3/H3K4me2/H3K4me3/H3K27ac/H3K9ac/H3K9ac/H3K4me3/H3K4me2/H2AZ/H3K18ac/H3K27ac/H3K9me1/H2BK12-ac/H2BK2-ac/H4K12ac/H4K8ac/H2BK5ac/H4K91ac/H3K36ac/H3K23ac/H3K4me3/H3K4me3/H3K9ac/H3K27ac/H3K27me3/H3K4me2/H3K4me3/H3K4me3/H3K9ac/H3K4me3/H3K4me2/H3K4me3/H2AZ/H3K4me3/H3K4me3/H3K4me2/H3K27ac/H3K9ac/H3K4me3/H3K4me3/H3K79me2/H3K4me3/H3K9…	PolII/PolII	-	DNase1 - HMEC Enriched Site/DNase1 - CD4 Enriched Site/DNase1 - HeLa-S3 Enriched Site/DNase1 - HepG2 Enriched Site/DNase1 - HepG2 Enriched Site/DNase1 - GM-699- Enriched Site/DNase1 - HepG2 Enriched Site/DNase1 - HMEC Enriched Site/DNase1 - HepG2 Enriched Site/DNase1 - HeLa-S3 Enriched Site/DNase1 - GM-699- Enriched Site	H3K4me2 - K562 Enriched Site/H3K27me3 - H1ESC Enriched Site/H3K27me3 - H1ESC Enriched Site/H3K4me3 - H1ESC Enriched Site/H3K4me2 - H1ESC Enriched Site/H3K4me3 - HUVEC Enriched Site/H3K4me2 - HUVEC Enriched Site/H3K4me3 - HUVEC Enriched Site/H3K4me3 - HMEC Enriched Site/H3K4me2 - HMEC Enriched Site/H3K4me3 - HMEC Enriched Site/H3K27ac - HMEC Enriched Site/H3K9ac - HMEC Enriched Site/H3K9ac - CD4 E…	PolII - HeLa-S3 Enriched Site/PolII - GM12878 Enriched Site	-	1	unknown	Damaging	-	NM_022168.3	-	-
2	191834894	2:191834894	4	rs41476445	G	A	0.00252845	0.002004	1	1	-	0.0026	-	c.*535C>T	-	DOWNSTREAM	protein_coding	GLS	UC genes	-	-	-	-	-	-	-	-	unknown	unknown	-	-	NM_007315.3	yes	-
2	191835275	2:191835275	13	rs41481847	A	G	0.011378	0.013	0.850349	0.713871	-	0.02	-	c.*154T>C	-	DOWNSTREAM	protein_coding	GLS	UC genes	-	-	-	-	-	-	-	-	unknown	unknown	-	-	NM_007315.3	yes	-
2	191840367	2:191840367	2	-	T	A	0.00126422	-	-	-	-	-	-	c.*167A>T	-	DOWNSTREAM	nonsense_mediated_decay	STAT1	UC genes	-	-	-	-	-	-	-	-	unknown	unknown	-	-	NM_139266.2	-	-
2	191841502	2:191841502	1	-	G	A	0.000632111	-	-	-	-	-	-	c.2059+64C>T	-	DOWNSTREAM	nonsense_mediated_decay	STAT1	UC genes	-	-	-	-	-	-	-	-	unknown	unknown	-	-	NM_007315.3	-	-
2	191841759	2:191841759	65	rs2066804	G	A	0.24842	0.249	0.988029	0.962728	0.239651	0.25	0.226	c.1874-8C>T	-	DOWNSTREAM	nonsense_mediated_decay	STAT1	UC genes	-	-	-	-	-	-	-	-	unknown	unknown	-	-	NM_007315.3	-	-
2	191848286	2:191848286	4	rs16833146	T	C	0.00316056	-	-	-	-	0.0013	-	c.1446+82A>G	-	INTRON	nonsense_mediated_decay	STAT1	UC genes	-	-	-	-	-	-	-	-	unknown	unknown	-	-	NM_007315.3	-	-
2	191850391	2:191850391	3	rs191364028	A	G	0.00252845	0.00501	0.484937	0.320756	0.00151163	0.0026	0.00196	c.1222-5T>C	-	INTRON	nonsense_mediated_decay	STAT1	UC genes	-	-	-	-	-	-	-	-	unknown	unknown	-	-	NM_007315.3	-	-
2	191851551	2:191851551	1	-	C	T	0.000632111	-	-	-	-	-	-	c.1221+29G>A	-	INTRON	nonsense_mediated_decay	STAT1	UC genes	-	-	-	-	-	-	-	-	unknown	unknown	-	-	NM_007315.3	-	-
2	191854423	2:191854423	21	rs2066797	T	C	0.0265487	0.058	8.11478e-05	8.84771e-05	0.0487862	0.06	0.092	c.1038-23A>G	-	INTRON	nonsense_mediated_decay	STAT1	UC genes	-	-	-	-	-	-	-	-	unknown	unknown	-	rs2066797	NM_007315.3	-	-
2	191859935	2:191859935	9	rs41473544	C	T	0.005689	0.004008	0.762777	0.776683	0.00418605	0.0026	0.002043	c.796G>A	p.Val266Ile	NON_SYNONYMOUS_CODING	nonsense_mediated_decay	STAT1	UC genes	-	-	-	-	-	-	-	-	0.003	unknown	Tolerated	-	NM_007315.3	yes	-
2	191862749	2:191862749	24	rs45479293	G	A	0.022756	0.022	1	1	0.0231395	0.02	0.015	c.634-16C>T	-	DOWNSTREAM	nonsense_mediated_decay	STAT1	UC genes	-	-	-	-	-	-	-	-	unknown	unknown	-	rs45479293	NM_007315.3	-	-
2	191862901	2:191862901	36	rs2066805	T	C	0.0720607	0.035	0.000125034	6.14125e-05	0.0204746	0.01	0.045	c.633+42A>G	-	DOWNSTREAM	nonsense_mediated_decay	STAT1	UC genes	-	-	-	-	-	-	-	-	unknown	unknown	-	rs2066805	NM_007315.3	-	-
2	191862937	2:191862937	4	rs45459703	A	T	0.00252845	0.00501	0.484937	0.320756	0.00453805	0.0013	0.00299	c.633+6T>A	-	DOWNSTREAM	nonsense_mediated_decay	STAT1	UC genes	-	-	-	-	-	-	-	-	unknown	unknown	-	rs45459703	NM_007315.3	yes	-
2	191864302	2:191864302	16	rs41379748	A	G	0.0145386	0.018	0.595953	0.519784	0.0166318	0.01	0.008797	c.541+50T>C	-	DOWNSTREAM	nonsense_mediated_decay	STAT1	UC genes	-	-	-	-	-	-	-	-	unknown	unknown	-	-	NM_007315.3	yes	-
2	191872307	2:191872307	1	rs45463799	G	A	0.00126422	-	-	-	-	-	0.003155	c.354C>T	p.Asn118Asn	SYNONYMOUS_CODING	nonsense_mediated_decay	STAT1	UC genes	-	-	-	-	-	-	-	-	unknown	unknown	Tolerated	-	NM_007315.3	-	-
2	191874667	2:191874667	21	rs2066802	A	G	0.0246523	0.063	1.74875e-06	2.04261e-06	0.0618605	0.07	0.085	c.63T>C	p.Leu21Leu	SYNONYMOUS_CODING	nonsense_mediated_decay	STAT1	UC genes	-	-	-	-	-	-	-	-	unknown	unknown	Tolerated	rs2066802	NM_007315.3	-	-
2	191878801	2:191878801	15	rs147950001	G	A	0.0139064	-	-	-	-	0.01	-	c.-213C>T	-	INTRON	nonsense_mediated_decay	STAT1	UC genes	DNase1/DNase1/DNase1/DNase1/DNase1/DNase1/DNase1/DNase1/DNase1/DNase1/DNase1/DNase1/DNase1/DNase1/DNase1/DNase1/DNase1/DNase1/DNase1/DNase1/DNase1/DNase1/DNase1/DNase1/DNase1/DNase1/DNase1/DNase1/DNase1/DNase1/DNase1/DNase1/DNase1/DNase1/DNase1/DNase1/DNase1	H3K4me3/H3K4me2/H3K4me2/H3K4me2/H3K4me3/H3K4me3/H3K4me3/H3K4me3/H3K9ac/H3K27me3/H3K4me3/H3K4me3/H3K9ac/H3K27ac/H3K4me3/H3K4me3/H3K9ac/H3K27ac/H3K4me3/H3K4me3/H3K4me3/H3K9ac/H3K4me3/H3K27ac/H3K27me3/H3K4me3/H3K4me3/H3K9ac/H3K27ac/H3K9ac/H3K4me3/H3K27ac/H3K4me3/H3K9ac/H3K27ac/H3K4me3/H3K36me3/H3K4me3/H3K4me3/H3K9ac/H3K27ac/H3K4me3/H3K4me3/H3K79me2/H3K9ac/H3K27ac	PolII/PolII/PolII/PolII/PolII/PolII/PolII/PolII/PolII/PolII/PolII/PolII/PolII/PolII/PolII	ELF1/Sin3Ak2-/ZBTB7A/TAF1/CBP/Sin3Ak2-/TAF1/Gabp/HEY1/Yy1/Sin3Ak2-/TAF1/ELF1/TAF1/POU2F2/Gabp/ELF1/Gabp/TAF1/Sin3Ak2-/Nrsf/Cmyc/BCLAF1/Yy1/ETS1/Sin3Ak2-/HEY1/MEF2C/Pbx3/Tcf12/CBP/ZBTB7A/Yy1/ELF1/TAF1/POU2F2/Gabp/Sin3Ak2-/Nrsf/Cmyc/BCLAF1/Yy1/ETS1/MEF2C/Pbx3/Tcf12	DNase1 - K562 Enriched Site/DNase1 - K562 Enriched Site/DNase1 - H1ESC Enriched Site/DNase1 - H1ESC Enriched Site/DNase1 - HUVEC Enriched Site/DNase1 - HUVEC Enriched Site/DNase1 - HMEC Enriched Site/DNase1 - CD4 Enriched Site/DNase1 - NH-A Enriched Site/DNase1 - HeLa-S3 Enriched Site/DNase1 - HepG2 Enriched Site/DNase1 - HepG2 Enriched Site/DNase1 - IMR9- Enriched Site/DNase1 - IMR9- Enriched Si…	H3K4me3 - K562 Enriched Site/H3K4me2 - K562 Enriched Site/H3K4me2 - H1ESC Enriched Site/H3K4me2 - H1ESC Enriched Site/H3K4me3 - H1ESC Enriched Site/H3K4me3 - H1ESC Enriched Site/H3K4me3 - H1ESC Enriched Site/H3K4me3 - H1ESC Enriched Site/H3K9ac - H1ESC Enriched Site/H3K27me3 - H1ESC Enriched Site/H3K4me3 - HUVEC Enriched Site/H3K4me3 - HUVEC Enriched Site/H3K9ac - HUVEC Enriched Site/H3K27ac - HU…	PolII - K562 Enriched Site/PolII - K562 Enriched Site/PolII - H1ESC Enriched Site/PolII - H1ESC Enriched Site/PolII - HUVEC Enriched Site/PolII - HUVEC Enriched Site/PolII - CD4 Enriched Site/PolII - HeLa-S3 Enriched Site/PolII - HeLa-S3 Enriched Site/PolII - HeLa-S3 Enriched Site/PolII - HepG2 Enriched Site/PolII - HepG2 Enriched Site/PolII - GM12878 Enriched Site/PolII - GM12878 Enriched Site/P…	ELF1 - K562 Enriched Site/Sin3Ak2- - K562 Enriched Site/ZBTB7A - K562 Enriched Site/TAF1 - H1ESC Enriched Site/CBP - CD4 Enriched Site/Sin3Ak2- - HepG2 Enriched Site/TAF1 - HepG2 Enriched Site/Gabp - HepG2 Enriched Site/HEY1 - HepG2 Enriched Site/Yy1 - HepG2 Enriched Site/Sin3Ak2- - HepG2 Enriched Site/TAF1 - HepG2 Enriched Site/ELF1 - GM12878 Enriched Site/TAF1 - GM12878 Enriched Site/POU2F2 - G…	unknown	unknown	-	-	NM_007315.3	-	-
2	191878916	2:191878916	14	rs45502197	G	A	0.0126422	0.006012	0.149933	0.109456	-	0.01	-	c.-328C>T	-	INTRON	nonsense_mediated_decay	STAT1	UC genes	DNase1/DNase1/DNase1/DNase1/DNase1/DNase1/DNase1/DNase1/DNase1/DNase1/DNase1/DNase1/DNase1/DNase1/DNase1/DNase1/DNase1/DNase1/DNase1/DNase1/DNase1/DNase1/DNase1/DNase1/DNase1/DNase1/DNase1/DNase1/DNase1/DNase1/DNase1/DNase1/DNase1/DNase1/DNase1/DNase1/DNase1/DNase1/DNase1	H3K4me3/H3K4me2/H3K4me3/H3K4me3/H3K4me3/H3K4me3/H3K9ac/H3K27me3/H3K27me3/H3K4me3/H3K4me3/H3K9ac/H3K4me3/H3K4me3/H3K9ac/H3K4me3/H3K4me3/H3K4me3/H3K27ac/H3K27me3/H3K4me3/H3K4me3/H3K9ac/H3K27ac/H3K9ac/H3K4me3/H3K27ac/H3K4me3/H3K9ac/H3K27ac/H3K4me3/H3K4me3/H3K4me3/H3K9ac/H3K27ac/H3K4me3/H3K79me2/H3K9ac/H3K27ac	PolII/PolII/PolII/PolII/PolII/PolII/PolII/PolII/PolII/PolII/PolII/PolII/PolII/PolII/PolII	ELF1/Sin3Ak2-/ZBTB7A/Cfos/E2F4/E2F6/Cmyc/Egr1/Gabp/E2F6/Max/Cmyc/TAF1/p3--/SP1/Egr1/Jund/Max/Cmyc/CBP/HDAC1/Cmyc/Max/Gabp/Sin3Ak2-/TAF1/Gabp/HEY1/Yy1/ELF1/SP1/Jund/HNF4A/p3--/HDAC2/ZBTB33/Cmyc/USF1/FOXA1/Sin3Ak2-/TAF1/ELF1/TAF1/POU2F2/Gabp/ELF1/Gabp/TAF1/Sin3Ak2-/Nrsf/Cmyc/BCLAF1/Yy1/ETS1/Sin3Ak2-/HEY1/MEF2C/Pbx3/Tcf12/CBP/ZBTB7A/Yy1/HDAC1/MEF2A/Cmyc/p3--/ELF1/Cfos/SP1/Egr1/SP1/E2F4/Max/E2F6/Cmyc…	DNase1 - K562 Enriched Site/DNase1 - K562 Enriched Site/DNase1 - H1ESC Enriched Site/DNase1 - H1ESC Enriched Site/DNase1 - HUVEC Enriched Site/DNase1 - HUVEC Enriched Site/DNase1 - HMEC Enriched Site/DNase1 - CD4 Enriched Site/DNase1 - NH-A Enriched Site/DNase1 - HeLa-S3 Enriched Site/DNase1 - HeLa-S3 Enriched Site/DNase1 - HepG2 Enriched Site/DNase1 - HepG2 Enriched Site/DNase1 - IMR9- Enriched …	H3K4me3 - K562 Enriched Site/H3K4me2 - K562 Enriched Site/H3K4me3 - H1ESC Enriched Site/H3K4me3 - H1ESC Enriched Site/H3K4me3 - H1ESC Enriched Site/H3K4me3 - H1ESC Enriched Site/H3K9ac - H1ESC Enriched Site/H3K27me3 - H1ESC Enriched Site/H3K27me3 - H1ESC Enriched Site/H3K4me3 - HUVEC Enriched Site/H3K4me3 - HUVEC Enriched Site/H3K9ac - HUVEC Enriched Site/H3K4me3 - HMEC Enriched Site/H3K4me3 - HM…	PolII - K562 Enriched Site/PolII - K562 Enriched Site/PolII - H1ESC Enriched Site/PolII - H1ESC Enriched Site/PolII - HUVEC Enriched Site/PolII - HUVEC Enriched Site/PolII - CD4 Enriched Site/PolII - HeLa-S3 Enriched Site/PolII - HeLa-S3 Enriched Site/PolII - HeLa-S3 Enriched Site/PolII - HepG2 Enriched Site/PolII - HepG2 Enriched Site/PolII - GM12878 Enriched Site/PolII - GM12878 Enriched Site/P…	ELF1 - K562 Enriched Site/Sin3Ak2- - K562 Enriched Site/ZBTB7A - K562 Enriched Site/Cfos - K562 Enriched Site/E2F4 - K562 Enriched Site/E2F6 - K562 Enriched Site/Cmyc - K562 Enriched Site/Egr1 - K562 Enriched Site/Gabp - K562 Enriched Site/E2F6 - K562 Enriched Site/Max - K562 Enriched Site/Cmyc - K562 Enriched Site/TAF1 - H1ESC Enriched Site/p3-- - H1ESC Enriched Site/SP1 - H1ESC Enriched Site/Eg…	unknown	unknown	-	rs45502197	NM_007315.3	-	-
2	191894486	2:191894486	1	-	T	C	0.000632111	-	-	-	-	-	-	c.*80A>G	-	DOWNSTREAM	protein_coding	STAT4	UC genes	-	-	-	-	-	-	-	-	unknown	unknown	-	-	NM_001243835.1	-	-
2	191897906	2:191897906	1	-	G	A	0.00126422	-	-	-	0.000697674	-	0.0009309	c.1853-31C>T	-	DOWNSTREAM	protein_coding	STAT4	UC genes	-	-	-	-	-	-	-	-	unknown	unknown	-	-	NM_001243835.1	-	-
2	191899262	2:191899262	7	rs190854635	G	A	0.00695322	0.003006	0.291871	0.271799	0.00406977	0.0026	0.002751	c.1620+12C>T	-	DOWNSTREAM	protein_coding	STAT4	UC genes	-	-	-	-	-	-	-	-	unknown	unknown	-	-	NM_001243835.1	yes	-
2	191899346	2:191899346	5	rs3024889	A	C	0.00316056	0.004008	0.989823	0.741197	0.00523256	0.01	0.007627	c.1571-23T>G	-	DOWNSTREAM	protein_coding	STAT4	UC genes	-	-	-	-	-	-	-	-	unknown	unknown	-	-	NM_001243835.1	yes	-
2	191900945	2:191900945	1	rs139085875	G	A	0.000632111	-	-	-	0.000116279	-	0.0002141	c.1515C>T	p.Tyr505Tyr	SYNONYMOUS_CODING	protein_coding	STAT4	UC genes	-	-	-	-	-	-	-	-	unknown	unknown	Tolerated	-	NM_001243835.1	-	-
2	191900984	2:191900984	4	rs138191914	A	G	0.00316056	0.003006	1	1	0.00267442	0.0013	0.002619	c.1476T>C	p.Ser492Ser	SYNONYMOUS_CODING	protein_coding	STAT4	UC genes	-	-	-	-	-	-	-	-	unknown	unknown	Tolerated	-	NM_001243835.1	-	-
2	191904021	2:191904021	1	rs144421302	G	T	0.000632111	0.003006	0.327649	0.305334	0.00348837	0.0026	0.003739	c.1338C>A	p.Thr446Thr	SYNONYMOUS_CODING	protein_coding	STAT4	UC genes	-	-	-	-	-	-	-	-	unknown	unknown	Tolerated	rs144421302	NM_001243835.1	-	-
2	191904022	2:191904022	2	rs141331848	G	A	0.00126422	-	-	-	0.00127907	0.0013	0.0007001	c.1337C>T	p.Thr446Ile	NON_SYNONYMOUS_CODING	protein_coding	STAT4	UC genes	-	-	-	-	-	-	-	-	1	unknown	Tolerated	-	NM_001243835.1	-	yes
2	191904073	2:191904073	1	-	A	G	0.000632111	-	-	-	0.000232558	-	0.0002553	c.1336-50T>C	-	INTRON	protein_coding	STAT4	UC genes	-	-	-	-	-	-	-	-	unknown	unknown	-	-	NM_001243835.1	-	-
2	191919325	2:191919325	1	rs3024870	G	A	0.00126422	-	-	-	-	-	-	c.1207-65C>T	-	INTRON	protein_coding	STAT4	UC genes	-	-	-	-	-	-	-	-	unknown	unknown	-	-	NM_001243835.1	-	-
2	191922841	2:191922841	64	rs3024866	G	A	0.280657	0.721	0.943627	0.928275	0.744186	0.75	0.641	c.1113-4C>T	-	INTRON	protein_coding	STAT4	UC genes	-	-	-	-	-	-	-	-	unknown	unknown	-	rs3024866	NM_001243835.1	-	-
2	191929457	2:191929457	1	-	C	T	0.000632111	-	-	-	-	-	-	c.782+76G>A	-	INTRON	protein_coding	STAT4	UC genes	-	-	-	-	-	-	-	-	unknown	unknown	-	-	NM_001243835.1	-	-
2	191929596	2:191929596	6	rs61756200	C	T	0.005689	0.002004	0.276219	0.220507	0.00267442	0.0013	0.001433	c.719G>A	p.Arg240Gln	NON_SYNONYMOUS_CODING	protein_coding	STAT4	UC genes	-	-	-	-	-	-	-	-	0.989	unknown	Tolerated	-	NM_001243835.1	yes	yes
2	191937906	2:191937906	2	rs140675301	T	A	0.00126422	0.001002	1	1	0.00197674	0.0013	0.001112	c.383A>T	p.Glu128Val	NON_SYNONYMOUS_CODING	protein_coding	STAT4	UC genes	-	-	-	-	-	-	-	-	0.954	unknown	Tolerated	-	NM_001243835.1	yes	yes
2	191941079	2:191941079	2	rs72913190	A	T	0.00126422	-	-	-	0.00139535	-	0.0008321	c.274-28T>A	-	INTRON	protein_coding	STAT4	UC genes	-	-	-	-	-	-	-	-	unknown	unknown	-	-	NM_001243835.1	-	-
2	192012980	2:192012980	4	rs184103469	T	C	0.00252845	0.006012	0.288422	0.19918	0.00174622	0.0026	0.001705	c.-1-50A>G	-	INTRON	protein_coding	STAT4	UC genes	-	-	-	-	-	-	-	-	unknown	unknown	-	rs184103469	NM_001243835.1	-	-
2	192015928	2:192015928	53	rs2278940	C	T	0.0695322	0.064	0.65094	0.629131	-	0.07	-	c.-257G>A	-	INTRON	protein_coding	STAT4	UC genes	DNase1/DNase1/DNase1/DNase1/DNase1/DNase1/DNase1/DNase1/DNase1/DNase1/DNase1	H3K4me2/H3K4me3/H3K27me3/H3K27me3/H3K4me2/H3K4me3/H3K4me2/H3K4me3/H3K4me3/H3K4me3/H3K4me3/H3K4me2/H3K4me3/H2BK5ac/H3K9ac/H3K27ac/H2BK12-ac/H2BK2-ac/H2AZ/H3K18ac/H4K91ac/H3K4me2/H3K27me3/H3K27me3/H3K27me3/H3K4me2	PolII	Tcf12/Tcf12	DNase1 - H1ESC Enriched Site/DNase1 - CD4 Enriched Site/DNase1 - NH-A Enriched Site/DNase1 - IMR9- Enriched Site/DNase1 - GM12878 Enriched Site/DNase1 - H1ESC Enriched Site/DNase1 - NH-A Enriched Site/DNase1 - GM-699- Enriched Site/DNase1 - IMR9- Enriched Site/DNase1 - GM-699- Enriched Site/DNase1 - GM12878 Enriched Site	H3K4me2 - NHEK Enriched Site/H3K4me3 - NHEK Enriched Site/H3K27me3 - H1ESC Enriched Site/H3K27me3 - H1ESC Enriched Site/H3K4me2 - H1ESC Enriched Site/H3K4me3 - H1ESC Enriched Site/H3K4me2 - H1ESC Enriched Site/H3K4me3 - H1ESC Enriched Site/H3K4me3 - H1ESC Enriched Site/H3K4me3 - H1ESC Enriched Site/H3K4me3 - HMEC Enriched Site/H3K4me2 - HMEC Enriched Site/H3K4me3 - CD4 Enriched Site/H2BK5ac - CD4…	PolII - CD4 Enriched Site	Tcf12 - GM12878 Enriched Site/Tcf12 - GM12878 Enriched Site	unknown	unknown	-	-	NM_003151.3	-	-
2	192016086	2:192016086	1	-	T	G	0.00126422	-	-	-	-	-	-	c.-28A>C	-	UPSTREAM	protein_coding	STAT4	UC genes	-	-	-	-	-	-	-	-	unknown	unknown	-	-	NM_001243835.1	-	-
2	192016100	2:192016100	1	-	G	A	0.000632111	-	-	-	-	-	-	c.-42C>T	-	UPSTREAM	protein_coding	STAT4	UC genes	-	-	-	-	-	-	-	-	unknown	unknown	-	-	NM_001243835.1	-	-
2	192016415	2:192016415	3	-	C	T	0.00189633	0.001002	0.96125	1	-	-	-	c.-265G>A	-	UPSTREAM	protein_coding	STAT4	UC genes	-	-	-	-	-	-	-	-	unknown	unknown	-	-	NM_001243835.1	yes	-
2	198435793	2:198435793	1	-	C	T	0.000632111	-	-	-	-	-	-	c.*939G>A	-	DOWNSTREAM	protein_coding	RFTN2	UC genes	-	-	-	-	-	-	-	-	unknown	unknown	-	-	NM_144629.2	-	-
2	198435803	2:198435803	1	-	A	G	0.00126422	-	-	-	-	-	-	c.*929T>C	-	DOWNSTREAM	protein_coding	RFTN2	UC genes	-	-	-	-	-	-	-	-	unknown	unknown	-	-	NM_144629.2	-	-
2	198436728	2:198436728	4	-	T	C	0.00252845	0.001002	0.689885	0.654692	0.000465116	-	0.001384	c.*4A>G	-	DOWNSTREAM	protein_coding	RFTN2	UC genes	DNase1/DNase1/DNase1/DNase1/DNase1/DNase1	H3K36me3/H3K36me3/H3K36me3/H3K36me3/H3K36me3/H3K36me3/H3K36me3/H3K36me3	-	-	DNase1 - IMR9- Enriched Site/DNase1 - HSMM Enriched Site/DNase1 - H1ESC Enriched Site/DNase1 - HSMM Enriched Site/DNase1 - IMR9- Enriched Site/DNase1 - H1ESC Enriched Site	H3K36me3 - NHEK Enriched Site/H3K36me3 - NHEK Enriched Site/H3K36me3 - GM-699- Enriched Site/H3K36me3 - HSMM Enriched Site/H3K36me3 - IMR9- Enriched Site/H3K36me3 - HUVEC Enriched Site/H3K36me3 - H1ESC Enriched Site/H3K36me3 - H1ESC Enriched Site	-	-	unknown	unknown	-	-	NM_144629.2	-	-
2	198460748	2:198460748	12	rs77442629	T	G	0.0107459	0.009018	0.821527	0.840071	0.00744186	0.01	0.003624	c.1200A>C	p.Pro400Pro	SYNONYMOUS_CODING	protein_coding	RFTN2	UC genes	-	-	-	-	-	-	-	-	unknown	unknown	Tolerated	-	NM_144629.2	-	-
2	198482574	2:198482574	9	rs149995388	T	G	0.00884956	0.007	0.913	0.821	0.00488372	0.004	0.003352	c.1000A>C	p.Ser334Arg	NON_SYNONYMOUS_CODING	protein_coding	RFTN2	UC genes	-	-	-	-	-	-	-	-	0.773	unknown	Damaging	-	NM_144629.2	-	yes
2	198482679	2:198482679	15	rs188487054	T	C	0.0132743	-	-	-	0.00755814	0.01	0.004489	c.929-34A>G	-	INTRON	protein_coding	RFTN2	UC genes	-	-	-	-	-	-	-	-	unknown	unknown	-	-	NM_144629.2	-	-
2	198498468	2:198498468	2	-	G	A	0.00126422	-	-	-	-	-	-	c.692C>T	p.Thr231Ile	NON_SYNONYMOUS_CODING	protein_coding	RFTN2	UC genes	-	-	-	-	-	-	-	-	0	unknown	Tolerated	-	NM_144629.2	-	yes
2	198498566	2:198498566	13	rs143754556	A	C	0.0107459	0.01	1	1	0.00790698	0.0026	0.004975	c.594T>G	p.Asn198Lys	NON_SYNONYMOUS_CODING	protein_coding	RFTN2	UC genes	-	-	-	-	-	-	-	-	0.763	unknown	Tolerated	-	NM_144629.2	yes	-
2	198498595	2:198498595	5	rs139323535	C	T	0.00442478	0.003006	0.810678	0.749602	0.00302326	0.0026	0.001886	c.565G>A	p.Gly189Ser	NON_SYNONYMOUS_CODING	protein_coding	RFTN2	UC genes	-	-	-	-	-	-	-	-	0	unknown	Tolerated	-	NM_144629.2	yes	-
2	198508951	2:198508951	65	rs10497806	G	A	0.331226	0.693	0.207613	0.194594	0.691279	0.73	0.66	c.369C>T	p.Leu123Leu	SYNONYMOUS_CODING	protein_coding	RFTN2	UC genes	-	-	-	-	-	-	-	-	unknown	unknown	Tolerated	-	NM_144629.2	-	-
2	198511302	2:198511302	1	-	G	A	0.000632111	-	-	-	-	-	-	c.228C>T	p.Val76Val	SYNONYMOUS_CODING	protein_coding	RFTN2	UC genes	-	-	-	-	-	-	-	-	unknown	unknown	Tolerated	-	NM_144629.2	-	-
2	198540174	2:198540174	2	rs149152537	G	A	0.00126422	0.001002	1	1	0.000348837	0.01	0.0005766	c.9C>T	p.Cys3Cys	SYNONYMOUS_CODING	protein_coding	RFTN2	UC genes	DNase1/DNase1	H3K27me3/H3K4me3/H3K4me2/H3K9ac/H3K4me3/H3K4me2/H3K4me3/H3K4me3/H3K9ac/H3K27ac	-	-	DNase1 - HUVEC Enriched Site/DNase1 - HUVEC Enriched Site	H3K27me3 - NHEK Enriched Site/H3K4me3 - IMR9- Enriched Site/H3K4me2 - IMR9- Enriched Site/H3K9ac - IMR9- Enriched Site/H3K4me3 - NH-A Enriched Site/H3K4me2 - HUVEC Enriched Site/H3K4me3 - HUVEC Enriched Site/H3K4me3 - HUVEC Enriched Site/H3K9ac - HUVEC Enriched Site/H3K27ac - HUVEC Enriched Site	-	-	unknown	unknown	Tolerated	-	NM_144629.2	-	-
2	198540336	2:198540336	49	-	C	A	0.225032	-	-	-	-	-	-	c.-154G>T	-	INTRON	protein_coding	RFTN2	UC genes	DNase1/DNase1/DNase1/DNase1/DNase1/DNase1	H3K27me3/H3K4me3/H3K9ac/H3K4me2/H3K4me3/H3K4me2/H3K4me3/H3K9ac	-	-	DNase1 - HUVEC Enriched Site/DNase1 - IMR9- Enriched Site/DNase1 - IMR9- Enriched Site/DNase1 - IMR9- Enriched Site/DNase1 - IMR9- Enriched Site/DNase1 - HUVEC Enriched Site	H3K27me3 - NHEK Enriched Site/H3K4me3 - IMR9- Enriched Site/H3K9ac - IMR9- Enriched Site/H3K4me2 - IMR9- Enriched Site/H3K4me3 - NH-A Enriched Site/H3K4me2 - HUVEC Enriched Site/H3K4me3 - HUVEC Enriched Site/H3K9ac - HUVEC Enriched Site	-	-	unknown	unknown	-	-	NM_144629.2	-	-
2	198669871	2:198669871	61	rs770658	G	C	0.375474	-	-	-	-	0.51	0.324	c.48G>C	p.Ala16Ala	SYNONYMOUS_CODING	nonsense_mediated_decay	PLCL1	UC genes	DNase1/DNase1/DNase1/DNase1/DNase1	H3K4me3/H3K27me3/H3K27me3/H3K27me3/H3K4me3/H3K4me3/H3K27me3/H3K4me2/H3K4me3/H3K9ac/H3K4me3/H3K27me3/H3K27me3/H3K4me3/H3K18ac/H3K27me3/H3K27me3/H3K4me3/H3K27me3/H3K27me3/H3K4me3/H3K27me3/H3K4me3/H3K27me3/H3K27me3/H3K27me3/H3K27me3/H3K27me3/H3K4me3/H3K4me2	-	ZBTB7A/ZBTB7A	DNase1 - HUVEC Enriched Site/DNase1 - CD4 Enriched Site/DNase1 - HepG2 Enriched Site/DNase1 - HUVEC Enriched Site/DNase1 - HepG2 Enriched Site	H3K4me3 - K562 Enriched Site/H3K27me3 - H1ESC Enriched Site/H3K27me3 - H1ESC Enriched Site/H3K27me3 - H1ESC Enriched Site/H3K4me3 - H1ESC Enriched Site/H3K4me3 - H1ESC Enriched Site/H3K27me3 - H1ESC Enriched Site/H3K4me2 - H1ESC Enriched Site/H3K4me3 - HUVEC Enriched Site/H3K9ac - HUVEC Enriched Site/H3K4me3 - HUVEC Enriched Site/H3K27me3 - HMEC Enriched Site/H3K27me3 - HMEC Enriched Site/H3K4me3…	-	ZBTB7A - K562 Enriched Site/ZBTB7A - K562 Enriched Site	unknown	unknown	Tolerated	-	NM_006226.3	-	-
2	198669923	2:198669923	1	rs192178250	G	A	0.000632111	-	-	-	-	0.004	0.0005052	c.100G>A	p.Val34Met	NON_SYNONYMOUS_CODING	nonsense_mediated_decay	PLCL1	UC genes	DNase1/DNase1/DNase1/DNase1/DNase1	H3K4me3/H3K4me2/H3K27me3/H3K27me3/H3K27me3/H3K4me3/H3K4me3/H3K27me3/H3K4me2/H3K4me2/H3K4me3/H3K9ac/H3K4me3/H3K27me3/H3K27me3/H3K18ac/H3K27me3/H3K27me3/H3K4me3/H3K27me3/H3K27me3/H3K4me3/H3K4me3/H3K27me3/H3K4me3/H3K27me3/H3K27me3/H3K27me3/H3K27me3/H3K27me3/H3K4me3/H3K4me2	-	ZBTB7A/ZBTB7A	DNase1 - HUVEC Enriched Site/DNase1 - CD4 Enriched Site/DNase1 - HepG2 Enriched Site/DNase1 - HUVEC Enriched Site/DNase1 - HepG2 Enriched Site	H3K4me3 - K562 Enriched Site/H3K4me2 - K562 Enriched Site/H3K27me3 - H1ESC Enriched Site/H3K27me3 - H1ESC Enriched Site/H3K27me3 - H1ESC Enriched Site/H3K4me3 - H1ESC Enriched Site/H3K4me3 - H1ESC Enriched Site/H3K27me3 - H1ESC Enriched Site/H3K4me2 - H1ESC Enriched Site/H3K4me2 - H1ESC Enriched Site/H3K4me3 - HUVEC Enriched Site/H3K9ac - HUVEC Enriched Site/H3K4me3 - HUVEC Enriched Site/H3K27me3…	-	ZBTB7A - K562 Enriched Site/ZBTB7A - K562 Enriched Site	0.205	unknown	Tolerated	-	NM_006226.3	-	-
2	198948626	2:198948626	1	-	C	G	0.000632111	-	-	-	-	-	8.237e-05	c.385C>G	p.Arg129Gly	NON_SYNONYMOUS_CODING	nonsense_mediated_decay	PLCL1	UC genes	-	-	-	-	-	-	-	-	1	unknown	Damaging	-	NM_006226.3	-	-
2	198948717	2:198948717	7	rs145057158	A	G	0.00505689	0.001002	0.174305	0.166468	0.00162791	-	0.002034	c.476A>G	p.Asp159Gly	NON_SYNONYMOUS_CODING	nonsense_mediated_decay	PLCL1	UC genes	-	-	-	-	-	-	-	-	0.616	unknown	Tolerated	-	NM_006226.3	yes	-
2	198949235	2:198949235	1	-	G	T	0.000632111	-	-	-	0.000116279	-	7.413e-05	c.994G>T	p.Ala332Ser	NON_SYNONYMOUS_CODING	nonsense_mediated_decay	PLCL1	UC genes	-	-	-	-	-	-	-	-	0.242	unknown	Tolerated	-	NM_006226.3	-	-
2	198949344	2:198949344	24	rs113185553	A	G	0.0214918	0.021	1	1	0.0281395	0.02	0.018	c.1103A>G	p.Gln368Arg	NON_SYNONYMOUS_CODING	nonsense_mediated_decay	PLCL1	UC genes	-	-	-	-	-	-	-	-	0.001	unknown	Tolerated	-	NM_006226.3	yes	-
2	198950029	2:198950029	54	rs2228135	A	G	0.114412	0.169	9.26803e-05	9.41651e-05	0.178953	0.18	0.19	c.1788A>G	p.Gln596Gln	SYNONYMOUS_CODING	nonsense_mediated_decay	PLCL1	UC genes	-	-	-	-	-	-	-	-	unknown	unknown	Tolerated	-	NM_006226.3	-	-
2	198950240	2:198950240	58	rs1064213	G	A	0.359671	0.495	1.37995e-11	1.1703e-11	0.493369	0.53	0.446	c.1999G>A	p.Val667Ile	NON_SYNONYMOUS_CODING	nonsense_mediated_decay	PLCL1	UC genes	-	-	-	-	-	-	-	-	1	unknown	Damaging	-	NM_006226.3	-	-
2	198953793	2:198953793	12	rs41270239	A	G	0.00948167	0.008016	0.864466	0.830923	0.00732558	0.01	0.003896	c.2919+8A>G	-	DOWNSTREAM	nonsense_mediated_decay	PLCL1	UC genes	-	-	-	-	-	-	-	-	unknown	unknown	-	-	NM_006226.3	yes	-
2	198953816	2:198953816	63	rs3213867	G	A	0.130215	0.168	0.00876159	0.00823192	0.174535	0.18	0.163	c.2919+31G>A	-	DOWNSTREAM	nonsense_mediated_decay	PLCL1	UC genes	-	-	-	-	-	-	-	-	unknown	unknown	-	-	NM_006226.3	-	-
2	198965944	2:198965944	1	-	C	T	0.000632111	-	-	-	-	-	-	c.2920-65C>T	-	INTRON	nonsense_mediated_decay	PLCL1	UC genes	-	-	-	-	-	-	-	-	unknown	unknown	-	-	NM_006226.3	-	-
2	199011455	2:199011455	19	rs73063062	G	A	0.0164349	0.013	0.599261	0.619644	0.0140698	0.01	0.013	c.3106-49G>A	-	INTRON	nonsense_mediated_decay	PLCL1	UC genes	-	-	-	-	-	-	-	-	unknown	unknown	-	-	NM_006226.3	-	-
2	199011458	2:199011458	1	-	T	C	0.000632111	-	-	-	-	-	9.064e-05	c.3106-46T>C	-	INTRON	nonsense_mediated_decay	PLCL1	UC genes	-	-	-	-	-	-	-	-	unknown	unknown	-	-	NM_006226.3	-	-
2	199011959	2:199011959	1	-	G	T	0.000632111	-	-	-	-	-	-	c.*273G>T	-	UTR_3_PRIME	nonsense_mediated_decay	PLCL1	UC genes	-	-	-	-	-	-	-	-	unknown	unknown	-	-	NM_006226.3	-	-
2	199013099	2:199013099	24	rs72914797	A	G	0.0221239	0.021	0.964151	0.890635	-	0.02	-	c.*1413A>G	-	UTR_3_PRIME	nonsense_mediated_decay	PLCL1	UC genes	-	-	-	-	-	-	-	-	unknown	unknown	-	-	NM_006226.3	yes	-
2	199013312	2:199013312	1	-	T	A	0.00126422	-	-	-	-	-	-	c.*1626T>A	-	DOWNSTREAM	nonsense_mediated_decay	PLCL1	UC genes	-	-	-	-	-	-	-	-	unknown	unknown	-	-	NM_006226.3	-	-
2	199013624	2:199013624	3	-	G	T	0.00189633	0.001002	0.96125	1	-	-	-	c.*1938G>T	-	DOWNSTREAM	nonsense_mediated_decay	PLCL1	UC genes	-	-	-	-	-	-	-	-	unknown	unknown	-	-	NM_006226.3	yes	-
2	199014381	2:199014381	32	rs13018895	T	C	0.172566	0.29	3.3146e-12	4.10511e-12	-	0.3	-	c.*2695T>C	-	DOWNSTREAM	nonsense_mediated_decay	PLCL1	UC genes	-	-	-	-	-	-	-	-	unknown	unknown	-	-	NM_006226.3	-	-
2	219081909	2:219081909	1	-	C	T	0.00126422	-	-	-	-	-	-	c.-77C>T	-	TRANSCRIPT	protein_coding	ARPC2	UC genes	DNase1/DNase1/DNase1/DNase1/DNase1/DNase1/DNase1/DNase1/DNase1/DNase1/DNase1/DNase1/DNase1/DNase1/DNase1/DNase1/DNase1/DNase1/DNase1/DNase1/DNase1/DNase1/DNase1/DNase1/DNase1/DNase1/DNase1/DNase1/DNase1/DNase1/DNase1/DNase1/DNase1/DNase1/DNase1/DNase1/DNase1/DNase1/DNase1/DNase1/DNase1	H3K4me3/H3K4me3/H3K4me2/H3K4me3/H3K4me3/H3K4me3/H3K4me3/H3K4me3/H3K4me3/H3K4me3/H3K27me3/H3K4me3/H3K4me3/H3K4me3/H3K27ac/H3K9ac/H3K4me3/H3K4me3/H3K4me3/H3K4me3	PolII/PolII/PolII/PolII/PolII/PolII/PolII/PolII/PolII/PolII/PolII/PolII/PolII	E2F6/Gabp/ELF1/Yy1/SP1/PU1/TAF1/Yy1/CBP/HDAC1/E2F1/Gabp/Sin3Ak2-/HEY1/TAF1/Gabp/Yy1/ELF1/Sin3Ak2-/CBP/ELF1/HEY1/E2F6/TAF1/TAF1/Gabp/Yy1/Gabp/Yy1/Tcf12/HDAC1/E2F1/Gabp/Yy1/ETS1/ELF1/Gabp/ELF1/Yy1/TAF1/PU1/SP1/SP1/PU1/ELF1/Tcf12/Yy1/Gabp/ETS1/TAF1/PU1/SP1	DNase1 - K562 Enriched Site/DNase1 - K562 Enriched Site/DNase1 - H1ESC Enriched Site/DNase1 - H1ESC Enriched Site/DNase1 - HUVEC Enriched Site/DNase1 - HUVEC Enriched Site/DNase1 - HMEC Enriched Site/DNase1 - CD4 Enriched Site/DNase1 - NH-A Enriched Site/DNase1 - HeLa-S3 Enriched Site/DNase1 - HeLa-S3 Enriched Site/DNase1 - HepG2 Enriched Site/DNase1 - HepG2 Enriched Site/DNase1 - IMR9- Enriched …	H3K4me3 - K562 Enriched Site/H3K4me3 - H1ESC Enriched Site/H3K4me2 - H1ESC Enriched Site/H3K4me3 - H1ESC Enriched Site/H3K4me3 - H1ESC Enriched Site/H3K4me3 - H1ESC Enriched Site/H3K4me3 - HUVEC Enriched Site/H3K4me3 - HMEC Enriched Site/H3K4me3 - HMEC Enriched Site/H3K4me3 - HeLa-S3 Enriched Site/H3K27me3 - HepG2 Enriched Site/H3K4me3 - HepG2 Enriched Site/H3K4me3 - HepG2 Enriched Site/H3K4me3 -…	PolII - K562 Enriched Site/PolII - K562 Enriched Site/PolII - H1ESC Enriched Site/PolII - HUVEC Enriched Site/PolII - CD4 Enriched Site/PolII - HeLa-S3 Enriched Site/PolII - HeLa-S3 Enriched Site/PolII - HeLa-S3 Enriched Site/PolII - HepG2 Enriched Site/PolII - HepG2 Enriched Site/PolII - GM12878 Enriched Site/PolII - GM12878 Enriched Site/PolII - GM12878 Enriched Site	E2F6 - K562 Enriched Site/Gabp - K562 Enriched Site/ELF1 - K562 Enriched Site/Yy1 - K562 Enriched Site/SP1 - K562 Enriched Site/PU1 - K562 Enriched Site/TAF1 - H1ESC Enriched Site/Yy1 - H1ESC Enriched Site/CBP - CD4 Enriched Site/HDAC1 - CD4 Enriched Site/E2F1 - HeLa-S3 Enriched Site/Gabp - HeLa-S3 Enriched Site/Sin3Ak2- - HepG2 Enriched Site/HEY1 - HepG2 Enriched Site/TAF1 - HepG2 Enriched Site/…	unknown	unknown	-	-	NM_152862.2	-	-
2	219082200	2:219082200	8	rs144937426	C	T	0.00505689	-	-	-	0.00337523	0.01	0.008286	c.7C>T	p.Leu3Leu	SYNONYMOUS_CODING	protein_coding	ARPC2	UC genes	DNase1/DNase1/DNase1/DNase1/DNase1/DNase1/DNase1/DNase1/DNase1/DNase1/DNase1/DNase1/DNase1/DNase1/DNase1/DNase1/DNase1/DNase1/DNase1	H3K4me3/H3K9ac/H3K4me2/H3K4me3/H3K4me3/H3K27ac/H3K9ac/H3K4me3/H3K4me3/H3K4me3/H3K4me3/H3K9ac/H3K27ac/H3K4me3/H3K4me3/H3K9ac/H3K27ac/H3K27ac/H2BK2-ac/H3K4ac/H2BK5ac/H3K4me3/H4K91ac/H3K9ac/H3K4me3/H3K27ac/H3K4me3/H3K27ac/H3K9ac/H3K4me3/H3K27me3/H3K4me3/H3K4me3/H3K9ac/H3K27ac/H3K4me3/H3K27ac/H3K9ac/H3K4me3/H3K9ac/H3K4me3/H3K4me3/H3K9ac/H3K36me3/H3K4me3/H3K27ac/H3K4me3/H3K79me2/H3K27ac/H3K9ac/H3K4me3	PolII/PolII/PolII/PolII/PolII/PolII	Yy1/Yy1/Yy1/Yy1	DNase1 - H1ESC Enriched Site/DNase1 - HUVEC Enriched Site/DNase1 - CD4 Enriched Site/DNase1 - HeLa-S3 Enriched Site/DNase1 - HepG2 Enriched Site/DNase1 - HepG2 Enriched Site/DNase1 - IMR9- Enriched Site/DNase1 - HUVEC Enriched Site/DNase1 - HepG2 Enriched Site/DNase1 - GM-699- Enriched Site/DNase1 - HeLa-S3 Enriched Site/DNase1 - NHEK Enriched Site/DNase1 - GM12878 Enriched Site/DNase1 - H1ESC En…	H3K4me3 - K562 Enriched Site/H3K9ac - K562 Enriched Site/H3K4me2 - K562 Enriched Site/H3K4me3 - H1ESC Enriched Site/H3K4me3 - H1ESC Enriched Site/H3K27ac - H1ESC Enriched Site/H3K9ac - H1ESC Enriched Site/H3K4me3 - H1ESC Enriched Site/H3K4me3 - H1ESC Enriched Site/H3K4me3 - HUVEC Enriched Site/H3K4me3 - HUVEC Enriched Site/H3K9ac - HUVEC Enriched Site/H3K27ac - HUVEC Enriched Site/H3K4me3 - HMEC …	PolII - K562 Enriched Site/PolII - CD4 Enriched Site/PolII - HeLa-S3 Enriched Site/PolII - HepG2 Enriched Site/PolII - GM12878 Enriched Site/PolII - GM12878 Enriched Site	Yy1 - HepG2 Enriched Site/Yy1 - GM12878 Enriched Site/Yy1 - HepG2 Enriched Site/Yy1 - GM12878 Enriched Site	unknown	unknown	Tolerated	-	NM_005731.3	-	-
2	219082281	2:219082281	1	-	C	T	0.000632111	-	-	-	-	-	-	c.74+14C>T	-	INTRON	protein_coding	ARPC2	UC genes	DNase1/DNase1/DNase1/DNase1/DNase1/DNase1/DNase1/DNase1/DNase1/DNase1/DNase1/DNase1/DNase1/DNase1/DNase1/DNase1/DNase1/DNase1/DNase1/DNase1/DNase1	H3K4me3/H3K9ac/H3K4me2/H3K4me3/H3K4me3/H3K27ac/H3K9ac/H3K4me3/H3K4me3/H4K5ac/H3K4me3/H3K4me3/H3K9ac/H3K27ac/H3K4me3/H3K4me3/H3K9ac/H3K27ac/H3K27ac/H3K4ac/H2BK5ac/H3K4me3/H4K91ac/H3K9ac/H3K4me3/H3K27ac/H3K4me3/H3K27ac/H3K9ac/H3K4me3/H3K27me3/H3K4me3/H3K4me3/H3K9ac/H3K27ac/H3K36me3/H3K4me3/H3K27ac/H3K9ac/H3K4me3/H3K9ac/H3K4me3/H3K4me3/H3K9ac/H3K36me3/H3K4me3/H3K27ac/H3K4me3/H3K79me2/H3K27ac/H3K9ac/…	PolII/PolII/PolII/PolII/PolII/PolII/PolII/PolII	Yy1/Yy1/Yy1/ELF1/EBF/Yy1/EBF/ELF1	DNase1 - H1ESC Enriched Site/DNase1 - HUVEC Enriched Site/DNase1 - CD4 Enriched Site/DNase1 - HeLa-S3 Enriched Site/DNase1 - HepG2 Enriched Site/DNase1 - HepG2 Enriched Site/DNase1 - IMR9- Enriched Site/DNase1 - HUVEC Enriched Site/DNase1 - HepG2 Enriched Site/DNase1 - GM-699- Enriched Site/DNase1 - HeLa-S3 Enriched Site/DNase1 - NHEK Enriched Site/DNase1 - GM12878 Enriched Site/DNase1 - H1ESC En…	H3K4me3 - K562 Enriched Site/H3K9ac - K562 Enriched Site/H3K4me2 - K562 Enriched Site/H3K4me3 - H1ESC Enriched Site/H3K4me3 - H1ESC Enriched Site/H3K27ac - H1ESC Enriched Site/H3K9ac - H1ESC Enriched Site/H3K4me3 - H1ESC Enriched Site/H3K4me3 - H1ESC Enriched Site/H4K5ac - H1ESC Enriched Site/H3K4me3 - HUVEC Enriched Site/H3K4me3 - HUVEC Enriched Site/H3K9ac - HUVEC Enriched Site/H3K27ac - HUVEC …	PolII - K562 Enriched Site/PolII - CD4 Enriched Site/PolII - HeLa-S3 Enriched Site/PolII - HepG2 Enriched Site/PolII - HepG2 Enriched Site/PolII - GM12878 Enriched Site/PolII - GM12878 Enriched Site/PolII - GM12878 Enriched Site	Yy1 - HepG2 Enriched Site/Yy1 - GM12878 Enriched Site/Yy1 - HepG2 Enriched Site/ELF1 - GM12878 Enriched Site/EBF - GM12878 Enriched Site/Yy1 - GM12878 Enriched Site/EBF - GM12878 Enriched Site/ELF1 - GM12878 Enriched Site	unknown	unknown	-	-	NM_005731.3	-	-
2	219103580	2:219103580	63	rs10169718	A	G	0.38622	0.524	8.38337e-06	7.98932e-06	0.492791	0.53	0.495	c.455+7A>G	-	DOWNSTREAM	protein_coding	ARPC2	UC genes	-	-	-	-	-	-	-	-	unknown	unknown	-	rs10169718	NM_005731.3	-	-
2	219114570	2:219114570	2	rs140683425	G	A	0.00252845	0.002004	1	1	0.000348837	-	0.0002224	c.804G>A	p.Ala268Ala	SYNONYMOUS_CODING	protein_coding	ARPC2	UC genes	-	-	-	-	-	-	-	-	unknown	unknown	Tolerated	-	NM_005731.3	-	-
2	219118831	2:219118831	33	-	T	A	0.0208597	-	-	-	-	-	-	c.*193T>A	-	TRANSCRIPT	protein_coding	ARPC2	UC genes	-	-	-	-	-	-	-	-	unknown	unknown	-	-	NM_005731.3	-	-
2	219118865	2:219118865	3	-	C	T	0.00316056	-	-	-	-	-	-	c.*227C>T	-	DOWNSTREAM	protein_coding	ARPC2	UC genes	-	-	-	-	-	-	-	-	unknown	unknown	-	-	NM_005731.3	-	-
2	219119134	2:219119134	23	rs7600989	G	T	0.0189633	0.03	0.0915519	0.0807885	-	0.04	-	c.*977G>T	-	DOWNSTREAM	protein_coding	ARPC2	UC genes	-	-	-	-	-	-	-	-	unknown	unknown	-	-	NM_005731.3	yes	-
2	219137511	2:219137511	1	-	T	C	0.000632111	0.001002	1	1	0.000120482	-	9.925e-05	c.*26T>C	-	DOWNSTREAM	protein_coding	TMBIM1	UC genes	DNase1/DNase1/DNase1/DNase1/DNase1/DNase1/DNase1/DNase1/DNase1/DNase1/DNase1/DNase1/DNase1/DNase1/DNase1/DNase1/DNase1/DNase1/DNase1/DNase1/DNase1/DNase1/DNase1/DNase1/DNase1/DNase1/DNase1/DNase1/DNase1/DNase1/DNase1/DNase1/DNase1/DNase1/DNase1	H3K36me3/H3K36me3/H3K36me3/H3K36me3/H3K36me3/H3K36me3/H3K36me3/H3K36me3/H3K36me3/H3K36me3/H3K4me1	PolII/PolII/PolII/PolII/PolII	CTCF/CTCF/CTCF/Rad21/CTCFL/Rad21/Znf263/CTCF/CTCF/Rad21/CTCF/CTCF/CTCF/CTCF/CTCF/CTCF/CTCF/CTCF/CTCF/CTCF/FOSL2/CTCF/CTCF/Rad21/CTCF/CTCF/CTCF/CTCF/CTCF/FOSL2/CTCF/CTCF/CTCF/CTCF/CTCF/CTCF/CTCF/CTCF/CTCF/CTCF/CTCF/CTCF/CTCF/CTCF/CTCF/CTCF/CTCF/CTCF/CTCF/CTCF/CTCF/Rad21/CTCF/Rad21/CTCF/CTCF/CTCF/Rad21/Rad21/CTCFL/Rad21/Rad21/EBF/Znf263/CTCF/CTCF/CTCF/CTCF/CTCF/CTCF/CTCF/Rad21/Rad21/EBF	DNase1 - K562 Enriched Site/DNase1 - H1ESC Enriched Site/DNase1 - H1ESC Enriched Site/DNase1 - HUVEC Enriched Site/DNase1 - HUVEC Enriched Site/DNase1 - HMEC Enriched Site/DNase1 - CD4 Enriched Site/DNase1 - NH-A Enriched Site/DNase1 - HeLa-S3 Enriched Site/DNase1 - HepG2 Enriched Site/DNase1 - HepG2 Enriched Site/DNase1 - IMR9- Enriched Site/DNase1 - IMR9- Enriched Site/DNase1 - HSMM Enriched Si…	H3K36me3 - K562 Enriched Site/H3K36me3 - K562 Enriched Site/H3K36me3 - H1ESC Enriched Site/H3K36me3 - HepG2 Enriched Site/H3K36me3 - HepG2 Enriched Site/H3K36me3 - IMR9- Enriched Site/H3K36me3 - HSMM Enriched Site/H3K36me3 - GM-699- Enriched Site/H3K36me3 - NHEK Enriched Site/H3K36me3 - NHEK Enriched Site/H3K4me1 - NHEK Enriched Site	PolII - K562 Enriched Site/PolII - K562 Enriched Site/PolII - HUVEC Enriched Site/PolII - CD4 Enriched Site/PolII - HepG2 Enriched Site	CTCF - K562 Enriched Site/CTCF - K562 Enriched Site/CTCF - K562 Enriched Site/Rad21 - K562 Enriched Site/CTCFL - K562 Enriched Site/Rad21 - K562 Enriched Site/Znf263 - K562 Enriched Site/CTCF - H1ESC Enriched Site/CTCF - H1ESC Enriched Site/Rad21 - H1ESC Enriched Site/CTCF - HUVEC Enriched Site/CTCF - HUVEC Enriched Site/CTCF - HUVEC Enriched Site/CTCF - HMEC Enriched Site/CTCF - HMEC Enriched Si…	unknown	unknown	-	-	NM_001077399.2	yes	-
2	219137551	2:219137551	1	-	G	A	0.000632111	-	-	-	-	-	-	c.*66G>A	-	DOWNSTREAM	protein_coding	TMBIM1	UC genes	DNase1/DNase1/DNase1/DNase1/DNase1/DNase1/DNase1/DNase1/DNase1/DNase1/DNase1/DNase1/DNase1/DNase1/DNase1/DNase1/DNase1/DNase1/DNase1/DNase1/DNase1/DNase1/DNase1/DNase1/DNase1/DNase1/DNase1/DNase1/DNase1/DNase1/DNase1/DNase1/DNase1/DNase1/DNase1/DNase1/DNase1	H3K36me3/H3K36me3/H3K36me3/H3K36me3/H3K36me3/H3K36me3/H3K36me3/H3K36me3/H3K36me3/H3K36me3/H3K36me3/H3K4me1	PolII/PolII/PolII/PolII/PolII	CTCF/CTCF/CTCF/Rad21/CTCFL/Rad21/Znf263/CTCF/CTCF/Rad21/CTCF/CTCF/CTCF/CTCF/CTCF/CTCF/CTCF/CTCF/CTCF/CTCF/FOSL2/CTCF/CTCF/Rad21/CTCF/CTCF/CTCF/CTCF/CTCF/FOSL2/CTCF/CTCF/CTCF/CTCF/CTCF/CTCF/CTCF/CTCF/CTCF/CTCF/CTCF/CTCF/CTCF/CTCF/CTCF/CTCF/CTCF/CTCF/CTCF/CTCF/CTCF/Rad21/CTCF/Rad21/CTCF/CTCF/CTCF/Rad21/Rad21/CTCFL/Rad21/Rad21/EBF/Znf263/CTCF/CTCF/CTCF/CTCF/CTCF/CTCF/CTCF/Rad21/Rad21/EBF	DNase1 - K562 Enriched Site/DNase1 - H1ESC Enriched Site/DNase1 - H1ESC Enriched Site/DNase1 - HUVEC Enriched Site/DNase1 - HUVEC Enriched Site/DNase1 - HMEC Enriched Site/DNase1 - CD4 Enriched Site/DNase1 - NH-A Enriched Site/DNase1 - HeLa-S3 Enriched Site/DNase1 - HeLa-S3 Enriched Site/DNase1 - HepG2 Enriched Site/DNase1 - HepG2 Enriched Site/DNase1 - IMR9- Enriched Site/DNase1 - IMR9- Enriched…	H3K36me3 - K562 Enriched Site/H3K36me3 - K562 Enriched Site/H3K36me3 - H1ESC Enriched Site/H3K36me3 - HUVEC Enriched Site/H3K36me3 - HepG2 Enriched Site/H3K36me3 - HepG2 Enriched Site/H3K36me3 - IMR9- Enriched Site/H3K36me3 - HSMM Enriched Site/H3K36me3 - GM-699- Enriched Site/H3K36me3 - NHEK Enriched Site/H3K36me3 - NHEK Enriched Site/H3K4me1 - NHEK Enriched Site	PolII - K562 Enriched Site/PolII - K562 Enriched Site/PolII - HUVEC Enriched Site/PolII - CD4 Enriched Site/PolII - HepG2 Enriched Site	CTCF - K562 Enriched Site/CTCF - K562 Enriched Site/CTCF - K562 Enriched Site/Rad21 - K562 Enriched Site/CTCFL - K562 Enriched Site/Rad21 - K562 Enriched Site/Znf263 - K562 Enriched Site/CTCF - H1ESC Enriched Site/CTCF - H1ESC Enriched Site/Rad21 - H1ESC Enriched Site/CTCF - HUVEC Enriched Site/CTCF - HUVEC Enriched Site/CTCF - HUVEC Enriched Site/CTCF - HMEC Enriched Site/CTCF - HMEC Enriched Si…	unknown	unknown	-	-	NM_001077399.2	-	yes
2	219139048	2:219139048	1	-	C	T	0.00126422	-	-	-	-	-	-	c.*1150G>A	-	DOWNSTREAM	protein_coding	PNKD	UC genes	-	-	-	-	-	-	-	-	unknown	unknown	-	-	NM_022152.4	-	-
2	219139310	2:219139310	1	rs2271542	C	T	0.000632111	0.001002	1	1	-	-	-	c.*888G>A	-	DOWNSTREAM	protein_coding	PNKD	UC genes	-	-	-	-	-	-	-	-	unknown	unknown	-	-	NM_022152.4	yes	-
2	219139573	2:219139573	7	rs6734242	G	A	0.00632111	0.997	0.382795	0.392499	-	1	-	c.*625C>T	-	DOWNSTREAM	protein_coding	PNKD	UC genes	-	-	-	-	-	-	-	-	unknown	unknown	-	-	NM_022152.4	-	-
2	219140015	2:219140015	4	rs12612648	G	A	0.00379267	-	-	-	-	-	-	c.*183C>T	-	DOWNSTREAM	protein_coding	PNKD	UC genes	DNase1/DNase1	H3K36me3/H3K36me3/H3K36me3/H3K36me3/H3K36me3/H3K36me3/H3K36me3/H3K36me3/H3K36me3/H3K36me3/H3K36me3/H3K36me3/H3K36me3/H3K36me3/H3K36me3/H3K36me3/H3K36me3/H3K36me3/H3K36me3	-	-	DNase1 - NHEK Enriched Site/DNase1 - NHEK Enriched Site	H3K36me3 - K562 Enriched Site/H3K36me3 - K562 Enriched Site/H3K36me3 - H1ESC Enriched Site/H3K36me3 - H1ESC Enriched Site/H3K36me3 - HUVEC Enriched Site/H3K36me3 - HUVEC Enriched Site/H3K36me3 - HMEC Enriched Site/H3K36me3 - CD4 Enriched Site/H3K36me3 - NH-A Enriched Site/H3K36me3 - HeLa-S3 Enriched Site/H3K36me3 - HeLa-S3 Enriched Site/H3K36me3 - HepG2 Enriched Site/H3K36me3 - HepG2 Enriched Sit…	-	-	unknown	unknown	-	-	NM_022152.4	-	-
2	219140282	2:219140282	1	rs74826045	G	A	0.000632111	-	-	-	-	-	0.001639	c.852C>T	p.Asp284Asp	SYNONYMOUS_CODING	protein_coding	TMBIM1	UC genes	-	-	-	-	-	-	-	-	unknown	unknown	Tolerated	-	NM_022152.4	-	-
2	219140288	2:219140288	65	rs2292550	G	C	0.363464	0.38	0.427672	0.426319	0.411047	0.37	0.38	c.846C>G	p.Pro282Pro	SYNONYMOUS_CODING	protein_coding	TMBIM1	UC genes	-	-	-	-	-	-	-	-	unknown	unknown	Tolerated	rs2292550	NM_022152.4	-	-
2	219140385	2:219140385	49	rs72947598	A	G	0.0644753	0.083	0.0865658	0.0845307	0.0755814	0.09	0.053	n.*64T>C	-	DOWNSTREAM	protein_coding	PNKD	UC genes	DNase1/DNase1	H3K36me3/H3K36me3/H3K36me3/H3K36me3/H3K36me3/H3K36me3/H3K36me3/H3K36me3/H3K36me3/H3K36me3/H3K36me3/H3K36me3/H3K36me3/H3K36me3/H3K36me3/H3K36me3/H3K36me3/H3K36me3/H3K36me3	-	-	DNase1 - NHEK Enriched Site/DNase1 - NHEK Enriched Site	H3K36me3 - K562 Enriched Site/H3K36me3 - K562 Enriched Site/H3K36me3 - H1ESC Enriched Site/H3K36me3 - H1ESC Enriched Site/H3K36me3 - HUVEC Enriched Site/H3K36me3 - HUVEC Enriched Site/H3K36me3 - HMEC Enriched Site/H3K36me3 - CD4 Enriched Site/H3K36me3 - NH-A Enriched Site/H3K36me3 - HeLa-S3 Enriched Site/H3K36me3 - HeLa-S3 Enriched Site/H3K36me3 - HepG2 Enriched Site/H3K36me3 - HepG2 Enriched Sit…	-	-	unknown	unknown	-	-	NR_106768.1	-	-
2	219140735	2:219140735	1	-	G	A	0.000632111	-	-	-	-	-	7.414e-05	n.*64C>T	-	DOWNSTREAM	protein_coding	PNKD	UC genes	DNase1/DNase1	H3K36me3/H3K36me3/H3K36me3/H3K36me3/H3K36me3/H3K36me3/H3K36me3/H3K36me3/H3K36me3/H3K36me3/H3K36me3/H3K36me3/H3K36me3/H3K36me3/H3K36me3/H3K36me3/H3K36me3/H3K36me3/H3K36me3	-	-	DNase1 - HSMM Enriched Site/DNase1 - HSMM Enriched Site	H3K36me3 - K562 Enriched Site/H3K36me3 - K562 Enriched Site/H3K36me3 - H1ESC Enriched Site/H3K36me3 - H1ESC Enriched Site/H3K36me3 - HUVEC Enriched Site/H3K36me3 - HUVEC Enriched Site/H3K36me3 - HMEC Enriched Site/H3K36me3 - CD4 Enriched Site/H3K36me3 - NH-A Enriched Site/H3K36me3 - HeLa-S3 Enriched Site/H3K36me3 - HeLa-S3 Enriched Site/H3K36me3 - HepG2 Enriched Site/H3K36me3 - HepG2 Enriched Sit…	-	-	unknown	unknown	-	-	NR_106768.1	-	-
2	219140740	2:219140740	1	-	G	A	0.000632111	-	-	-	-	-	-	n.*64C>T	-	DOWNSTREAM	protein_coding	PNKD	UC genes	DNase1/DNase1	H3K36me3/H3K36me3/H3K36me3/H3K36me3/H3K36me3/H3K36me3/H3K36me3/H3K36me3/H3K36me3/H3K36me3/H3K36me3/H3K36me3/H3K36me3/H3K36me3/H3K36me3/H3K36me3/H3K36me3/H3K36me3/H3K36me3	-	-	DNase1 - HSMM Enriched Site/DNase1 - HSMM Enriched Site	H3K36me3 - K562 Enriched Site/H3K36me3 - K562 Enriched Site/H3K36me3 - H1ESC Enriched Site/H3K36me3 - H1ESC Enriched Site/H3K36me3 - HUVEC Enriched Site/H3K36me3 - HUVEC Enriched Site/H3K36me3 - HMEC Enriched Site/H3K36me3 - CD4 Enriched Site/H3K36me3 - NH-A Enriched Site/H3K36me3 - HeLa-S3 Enriched Site/H3K36me3 - HeLa-S3 Enriched Site/H3K36me3 - HepG2 Enriched Site/H3K36me3 - HepG2 Enriched Sit…	-	-	unknown	unknown	-	-	NR_106768.1	-	-
2	219142023	2:219142023	1	rs2168703	G	A	0.000632111	0.997	0.327649	0.305334	-	1	-	n.*64C>T	-	DOWNSTREAM	protein_coding	PNKD	UC genes	DNase1/DNase1	H3K36me3/H3K36me3/H3K36me3/H3K36me3/H3K36me3/H3K36me3/H3K36me3/H3K36me3/H3K36me3/H3K36me3/H3K36me3/H3K36me3/H3K36me3/H3K36me3/H3K36me3/H3K36me3/H3K36me3	-	CTCF/CTCF/CTCF/CTCF/CTCF/CTCF/CTCF/CTCF	DNase1 - NHEK Enriched Site/DNase1 - NHEK Enriched Site	H3K36me3 - K562 Enriched Site/H3K36me3 - K562 Enriched Site/H3K36me3 - H1ESC Enriched Site/H3K36me3 - H1ESC Enriched Site/H3K36me3 - HUVEC Enriched Site/H3K36me3 - HUVEC Enriched Site/H3K36me3 - HMEC Enriched Site/H3K36me3 - CD4 Enriched Site/H3K36me3 - NH-A Enriched Site/H3K36me3 - HepG2 Enriched Site/H3K36me3 - HepG2 Enriched Site/H3K36me3 - IMR9- Enriched Site/H3K36me3 - HSMM Enriched Site/H3K…	-	CTCF - HeLa-S3 Enriched Site/CTCF - HepG2 Enriched Site/CTCF - HepG2 Enriched Site/CTCF - HepG2 Enriched Site/CTCF - HepG2 Enriched Site/CTCF - HeLa-S3 Enriched Site/CTCF - HepG2 Enriched Site/CTCF - HepG2 Enriched Site	unknown	unknown	-	-	NR_106768.1	yes	-
2	219142222	2:219142222	3	-	T	G	0.00189633	0.004008	0.538107	0.44063	0.00174419	0.0013	0.001211	n.*64A>C	-	DOWNSTREAM	protein_coding	PNKD	UC genes	-	-	-	-	-	-	-	-	unknown	unknown	-	-	NR_106768.1	yes	-
2	219142594	2:219142594	65	rs3817266	C	T	0.345133	0.38	0.0811566	0.0767707	0.411691	0.36	-	n.*64G>A	-	DOWNSTREAM	protein_coding	PNKD	UC genes	DNase1/DNase1	H3K36me3/H3K36me3/H3K36me3/H3K36me3/H3K36me3/H3K36me3/H3K36me3/H4K2-me1/H3K36me3/H3K36me3/H3K36me3/H3K36me3/H3K36me3/H3K36me3/H3K36me3/H3K36me3/H3K36me3	-	-	DNase1 - NHEK Enriched Site/DNase1 - NHEK Enriched Site	H3K36me3 - K562 Enriched Site/H3K36me3 - K562 Enriched Site/H3K36me3 - H1ESC Enriched Site/H3K36me3 - HUVEC Enriched Site/H3K36me3 - HUVEC Enriched Site/H3K36me3 - HMEC Enriched Site/H3K36me3 - CD4 Enriched Site/H4K2-me1 - CD4 Enriched Site/H3K36me3 - NH-A Enriched Site/H3K36me3 - HepG2 Enriched Site/H3K36me3 - HepG2 Enriched Site/H3K36me3 - IMR9- Enriched Site/H3K36me3 - HSMM Enriched Site/H3K36…	-	-	unknown	unknown	-	rs3817266	NR_106768.1	-	-
2	219142696	2:219142696	1	rs142636664	G	A	0.000632111	-	-	-	0	-	-	c.475C>T	p.Arg159Cys	NON_SYNONYMOUS_CODING	protein_coding	TMBIM1	UC genes	-	-	-	-	-	-	-	-	unknown	unknown	Damaging	-	NM_022152.4	-	-
2	219142773	2:219142773	64	rs6707559	C	T	0.340708	0.617	0.0332244	0.0314495	0.587052	0.64	-	n.*64G>A	-	DOWNSTREAM	protein_coding	TMBIM1	UC genes	-	-	-	-	-	-	-	-	unknown	unknown	-	-	NR_106768.1	-	-
2	219143923	2:219143923	18	rs41272681	A	T	0.0164349	0.031	0.0201125	0.0186512	-	0.05	-	n.*64T>A	-	DOWNSTREAM	protein_coding	TMBIM1	UC genes	-	-	-	-	-	-	-	-	unknown	unknown	-	-	NR_106768.1	yes	-
2	219144089	2:219144089	65	rs12987180	G	A	0.369785	0.38	0.639596	0.616295	0.41093	0.36	0.374	n.*64C>T	-	DOWNSTREAM	protein_coding	TMBIM1	UC genes	-	-	-	-	-	-	-	-	unknown	unknown	-	rs12987180	NR_106768.1	-	-
2	219144111	2:219144111	9	rs150890717	G	T	0.005689	0.012	0.128713	0.113166	0.0127907	0.004	0.007146	n.*64C>A	-	DOWNSTREAM	protein_coding	TMBIM1	UC genes	-	-	-	-	-	-	-	-	unknown	unknown	-	-	NR_106768.1	yes	-
2	219144149	2:219144149	65	rs12987219	G	A	0.370417	0.38	0.662946	0.645972	-	0.36	-	n.*64C>T	-	DOWNSTREAM	protein_coding	TMBIM1	UC genes	-	-	-	-	-	-	-	-	unknown	unknown	-	-	NR_106768.1	-	-
2	219146724	2:219146724	20	rs116439217	G	A	0.017067	0.032	0.0189442	0.0148855	0.035	0.05	0.026	c.141C>T	p.Tyr47Tyr	SYNONYMOUS_CODING	protein_coding	TMBIM1	UC genes	-	-	-	-	-	-	-	-	unknown	unknown	Tolerated	-	NM_022152.4	-	-
2	219204523	2:219204523	2	rs150402000	G	A	0.00189633	0.004008	0.538107	0.44063	0.00174419	-	0.001425	c.254G>A	p.Arg85His	NON_SYNONYMOUS_CODING	protein_coding	PNKD	UC genes	-	-	-	-	-	-	-	-	0.765	unknown	Damaging	-	NM_015488.4	yes	yes
2	219204534	2:219204534	2	rs147259983	G	A	0.00126422	-	-	-	0.00267442	-	0.0008319	c.265G>A	p.Gly89Arg	NON_SYNONYMOUS_CODING	protein_coding	PNKD	UC genes	-	-	-	-	-	-	-	-	1	unknown	Damaging	-	NM_015488.4	-	yes
2	219204667	2:219204667	12	-	A	C	0.0139064	-	-	-	-	-	-	n.-1A>C	-	INTRON	protein_coding	PNKD	UC genes	-	-	-	-	-	-	-	-	unknown	unknown	-	-	NR_106868.1	-	-
2	219204726	2:219204726	6	-	C	T	0.00505689	0.00501	1	1	0.00395349	0.0013	0.003237	n.-1C>T	-	INTRON	protein_coding	PNKD	UC genes	-	-	-	-	-	-	-	-	unknown	unknown	-	-	NR_106868.1	-	-
2	219204728	2:219204728	39	rs73088163	C	T	0.0486726	0.046	0.837793	0.849604	0.052907	0.04	0.069	n.-1C>T	-	INTRON	protein_coding	PNKD	UC genes	-	-	-	-	-	-	-	-	unknown	unknown	-	-	NR_106868.1	-	-
2	219205471	2:219205471	32	rs34014804	G	A	0.0297092	0.036	0.436866	0.422723	0.049186	0.07	0.044	c.486G>A	p.Gly162Gly	SYNONYMOUS_CODING	protein_coding	PNKD	UC genes	-	-	-	-	-	-	-	-	unknown	unknown	Tolerated	-	NM_015488.4	-	-
2	219206435	2:219206435	61	rs62182085	C	G	0.139064	0.144	0.754146	0.727681	-	0.14	-	n.-1C>G	-	DOWNSTREAM	protein_coding	PNKD	UC genes	-	-	-	-	-	-	-	-	unknown	unknown	-	-	NR_106868.1	-	-
2	219206645	2:219206645	60	rs62182086	A	G	0.1378	0.145	0.634953	0.601184	-	0.14	0.107	c.618-59A>G	-	DOWNSTREAM	protein_coding	PNKD	UC genes	-	-	-	-	-	-	-	-	unknown	unknown	-	rs62182086	NM_015488.4	-	-
2	219206738	2:219206738	26	rs34745867	C	A	0.0246523	0.028	0.687434	0.612598	0.025814	0.02	0.017	c.652C>A	p.Arg218Arg	SYNONYMOUS_CODING	protein_coding	PNKD	UC genes	-	-	-	-	-	-	-	-	unknown	unknown	Tolerated	-	NM_015488.4	-	-
2	219206802	2:219206802	1	-	A	T	0.000632111	-	-	-	-	-	-	c.716A>T	p.Asp239Val	NON_SYNONYMOUS_CODING	protein_coding	PNKD	UC genes	-	-	-	-	-	-	-	-	0.731	unknown	Damaging	-	NM_015488.4	-	-
2	219206879	2:219206879	1	-	C	T	0.000632111	-	-	-	0	-	0.0002224	n.*70C>T	-	DOWNSTREAM	protein_coding	PNKD	UC genes	-	-	-	-	-	-	-	-	unknown	unknown	-	-	NR_106868.1	-	-
2	219206919	2:219206919	65	rs3816562	C	T	0.404551	0.534	0.00246422	0.00219655	0.525563	0.54	0.522	n.*70C>T	-	DOWNSTREAM	protein_coding	PNKD	UC genes	-	-	-	-	-	-	-	-	unknown	unknown	-	rs3816562	NR_106868.1	-	-
2	219209248	2:219209248	26	rs116144189	G	A	0.0265487	0.025	0.91558	0.899085	0.0183849	0.02	0.011	c.939G>A	p.Arg313Arg	SYNONYMOUS_CODING	protein_coding	PNKD	UC genes	-	-	-	-	-	-	-	-	unknown	unknown	Tolerated	-	NM_015488.4	-	-
2	219209292	2:219209292	1	-	C	T	0.00126422	-	-	-	-	-	-	c.983C>T	p.Thr328Met	NON_SYNONYMOUS_CODING	protein_coding	PNKD	UC genes	-	-	-	-	-	-	-	-	1	unknown	Damaging	-	NM_015488.4	-	-
2	219209796	2:219209796	65	rs921970	C	A	0.338812	0.366	0.175579	0.174847	-	0.36	-	c.*92C>A	-	DOWNSTREAM	protein_coding	PNKD	UC genes	-	-	-	-	-	-	-	-	unknown	unknown	-	rs921970	NM_015488.4	-	-
2	219210211	2:219210211	58	rs7586140	G	C	0.119469	0.112	0.62039	0.614582	-	0.1	-	c.*507G>C	-	DOWNSTREAM	protein_coding	PNKD	UC genes	-	-	-	-	-	-	-	-	unknown	unknown	-	rs7586140	NM_015488.4	-	-
2	219210311	2:219210311	10	rs141201996	T	C	0.00948167	0.00501	0.302626	0.253601	-	0.0026	-	c.*607T>C	-	DOWNSTREAM	protein_coding	PNKD	UC genes	-	-	-	-	-	-	-	-	unknown	unknown	-	-	NM_015488.4	yes	-
2	219210411	2:219210411	2	-	G	A	0.00126422	-	-	-	-	-	-	c.*707G>A	-	DOWNSTREAM	protein_coding	PNKD	UC genes	-	-	-	-	-	-	-	-	unknown	unknown	-	-	NM_015488.4	-	-
2	219210606	2:219210606	65	rs1052578	T	C	0.406448	0.54	0.00845722	0.00791178	-	0.56	-	c.*902T>C	-	DOWNSTREAM	protein_coding	PNKD	UC genes	-	-	-	-	-	-	-	-	unknown	unknown	-	-	NM_015488.4	-	-
2	219210696	2:219210696	1	rs115429065	C	G	0.00126422	-	-	-	-	-	-	c.*992C>G	-	DOWNSTREAM	protein_coding	PNKD	UC genes	-	-	-	-	-	-	-	-	unknown	unknown	-	-	NM_015488.4	-	-
2	219210781	2:219210781	65	rs9076	G	A	0.397598	0.537	0.00123634	0.00122301	-	0.56	-	c.*1077G>A	-	DOWNSTREAM	protein_coding	PNKD	UC genes	-	-	-	-	-	-	-	-	unknown	unknown	-	rs9076	NM_015488.4	-	-
2	219210897	2:219210897	40	rs76752438	C	T	0.0480405	0.047	0.988031	1	-	0.04	-	c.*1193C>T	-	DOWNSTREAM	protein_coding	PNKD	UC genes	-	-	-	-	-	-	-	-	unknown	unknown	-	-	NM_015488.4	yes	-
2	219246707	2:219246707	25	rs7573065	C	T	0.0347661	0.061	0.0022973	0.00235678	-	0.06	-	c.-341C>T	-	UPSTREAM	retained_intron	SLC11A1	UC genes	-	-	-	-	-	-	-	-	unknown	unknown	-	rs7573065	NM_000578.3	-	-
2	219247711	2:219247711	1	rs17221910	G	A	0.000632111	-	-	-	0.000116279	-	0.0001483	c.36G>A	p.Gly12Gly	SYNONYMOUS_CODING	retained_intron	SLC11A1	UC genes	-	-	-	-	-	-	-	-	unknown	unknown	Tolerated	-	NM_000578.3	-	-
2	219249013	2:219249013	65	rs2276631	C	T	0.268015	-	-	-	0.268953	0.23	0.231	c.198C>T	p.Phe66Phe	SYNONYMOUS_CODING	retained_intron	SLC11A1	UC genes	DNase1/DNase1	H3K27me3/H3K27me3	-	-	DNase1 - NHEK Enriched Site/DNase1 - NHEK Enriched Site	H3K27me3 - HepG2 Enriched Site/H3K27me3 - HepG2 Enriched Site	-	-	unknown	unknown	Tolerated	rs2276631	NM_000578.3	-	-
2	219251264	2:219251264	2	-	A	G	0.00189633	-	-	-	-	-	-	c.394-94A>G	-	DOWNSTREAM	retained_intron	SLC11A1	UC genes	-	-	-	-	-	-	-	-	unknown	unknown	-	-	NM_000578.3	-	-
2	219251388	2:219251388	1	-	G	A	0.000632111	0.001002	1	1	-	-	-	c.424G>A	p.Glu142Lys	NON_SYNONYMOUS_CODING	retained_intron	SLC11A1	UC genes	-	-	-	-	-	-	-	-	1	unknown	Damaging	-	NM_000578.3	yes	-
2	219251437	2:219251437	1	rs141932707	T	C	0.000632111	0.001002	1	1	0.00104651	-	0.0003789	c.473T>C	p.Ile158Thr	NON_SYNONYMOUS_CODING	retained_intron	SLC11A1	UC genes	-	-	-	-	-	-	-	-	1	unknown	Damaging	-	NM_000578.3	yes	-
2	219252208	2:219252208	45	rs3731863	C	T	0.0537295	0.075	0.0345765	0.0294896	-	0.05	-	c.572-80C>T	-	DOWNSTREAM	retained_intron	SLC11A1	UC genes	DNase1/DNase1/DNase1/DNase1/DNase1/DNase1/DNase1/DNase1/DNase1/DNase1/DNase1	H3K27me3/H3K4me2/H3K27me3/H3K27me3/H3K27me3/H3K27me3/H3K4me2/H3K4me2/H3K4me3	-	p3--/HNF4A/p3--/HNF4A	DNase1 - NHEK Enriched Site/DNase1 - HepG2 Enriched Site/DNase1 - HUVEC Enriched Site/DNase1 - HeLa-S3 Enriched Site/DNase1 - NHEK Enriched Site/DNase1 - HUVEC Enriched Site/DNase1 - HepG2 Enriched Site/DNase1 - HeLa-S3 Enriched Site/DNase1 - CD4 Enriched Site/DNase1 - HUVEC Enriched Site/DNase1 - HUVEC Enriched Site	H3K27me3 - HepG2 Enriched Site/H3K4me2 - HepG2 Enriched Site/H3K27me3 - HUVEC Enriched Site/H3K27me3 - H1ESC Enriched Site/H3K27me3 - H1ESC Enriched Site/H3K27me3 - H1ESC Enriched Site/H3K4me2 - H1ESC Enriched Site/H3K4me2 - H1ESC Enriched Site/H3K4me3 - H1ESC Enriched Site	-	p3-- - HepG2 Enriched Site/HNF4A - HepG2 Enriched Site/p3-- - HepG2 Enriched Site/HNF4A - HepG2 Enriched Site	unknown	unknown	-	rs3731863	NM_000578.3	-	-
2	219252377	2:219252377	65	rs2290708	C	T	0.187105	0.273	4.36787e-07	4.7551e-07	0.265465	0.23	0.214	c.639+22C>T	-	DOWNSTREAM	retained_intron	SLC11A1	UC genes	DNase1/DNase1/DNase1/DNase1/DNase1/DNase1/DNase1/DNase1	H3K36me3/H3K27me3/H3K27me3/H3K27me3/H3K4me2/H3K4me2/H3K4me3/H3K4me3/H3K4me3/H3K4me3	PolII	p3--/HNF4A/p3--/HNF4A	DNase1 - HepG2 Enriched Site/DNase1 - HUVEC Enriched Site/DNase1 - HUVEC Enriched Site/DNase1 - H1ESC Enriched Site/DNase1 - HepG2 Enriched Site/DNase1 - HUVEC Enriched Site/DNase1 - HUVEC Enriched Site/DNase1 - H1ESC Enriched Site	H3K36me3 - HepG2 Enriched Site/H3K27me3 - H1ESC Enriched Site/H3K27me3 - H1ESC Enriched Site/H3K27me3 - H1ESC Enriched Site/H3K4me2 - H1ESC Enriched Site/H3K4me2 - H1ESC Enriched Site/H3K4me3 - H1ESC Enriched Site/H3K4me3 - H1ESC Enriched Site/H3K4me3 - H1ESC Enriched Site/H3K4me3 - H1ESC Enriched Site	PolII - HeLa-S3 Enriched Site	p3-- - HepG2 Enriched Site/HNF4A - HepG2 Enriched Site/p3-- - HepG2 Enriched Site/HNF4A - HepG2 Enriched Site	unknown	unknown	-	rs2290708	NM_000578.3	-	-
2	219252630	2:219252630	37	rs17221959	C	T	0.039823	0.066	0.00381009	0.00387649	0.0418702	0.04	0.072	c.747C>T	p.Gly249Gly	SYNONYMOUS_CODING	retained_intron	SLC11A1	UC genes	DNase1/DNase1/DNase1/DNase1/DNase1/DNase1/DNase1/DNase1/DNase1/DNase1	H3K36me3/H3K4me3/H3K27me3/H3K27me3/H3K27me3/H3K4me2/H3K4me2/H3K4me3/H3K4me3/H3K4me3/H4K5ac/H3K27ac	PolII/PolII/PolII	TAF1/Yy1/TAF1/Yy1	DNase1 - HepG2 Enriched Site/DNase1 - HUVEC Enriched Site/DNase1 - HUVEC Enriched Site/DNase1 - H1ESC Enriched Site/DNase1 - H1ESC Enriched Site/DNase1 - HepG2 Enriched Site/DNase1 - HUVEC Enriched Site/DNase1 - HUVEC Enriched Site/DNase1 - H1ESC Enriched Site/DNase1 - H1ESC Enriched Site	H3K36me3 - HepG2 Enriched Site/H3K4me3 - HUVEC Enriched Site/H3K27me3 - H1ESC Enriched Site/H3K27me3 - H1ESC Enriched Site/H3K27me3 - H1ESC Enriched Site/H3K4me2 - H1ESC Enriched Site/H3K4me2 - H1ESC Enriched Site/H3K4me3 - H1ESC Enriched Site/H3K4me3 - H1ESC Enriched Site/H3K4me3 - H1ESC Enriched Site/H4K5ac - H1ESC Enriched Site/H3K27ac - H1ESC Enriched Site	PolII - HeLa-S3 Enriched Site/PolII - H1ESC Enriched Site/PolII - H1ESC Enriched Site	TAF1 - H1ESC Enriched Site/Yy1 - H1ESC Enriched Site/TAF1 - H1ESC Enriched Site/Yy1 - H1ESC Enriched Site	unknown	unknown	Tolerated	rs17221959	NM_000578.3	-	-
2	219256018	2:219256018	7	-	C	G	0.005689	-	-	-	-	-	-	c.1044+8C>G	-	DOWNSTREAM	retained_intron	SLC11A1	UC genes	-	-	-	-	-	-	-	-	unknown	unknown	-	-	NM_000578.3	-	-
2	219256022	2:219256022	3	-	T	G	0.00252845	-	-	-	-	-	-	c.1044+12T>G	-	DOWNSTREAM	retained_intron	SLC11A1	UC genes	-	-	-	-	-	-	-	-	unknown	unknown	-	-	NM_000578.3	-	-
2	219256026	2:219256026	8	-	T	G	0.0151707	-	-	-	-	-	-	c.1044+16T>G	-	DOWNSTREAM	retained_intron	SLC11A1	UC genes	-	-	-	-	-	-	-	-	unknown	unknown	-	-	NM_000578.3	-	-
2	219256102	2:219256102	5	rs141861983	G	A	0.00316056	-	-	-	0.00267504	0.004	0.001994	c.1048G>A	p.Val350Met	NON_SYNONYMOUS_CODING	retained_intron	SLC11A1	UC genes	-	-	-	-	-	-	-	-	0.675	unknown	Damaging	-	NM_000578.3	-	yes
2	219256182	2:219256182	1	-	C	T	0.000632111	-	-	-	-	-	-	c.1128C>T	p.Thr376Thr	SYNONYMOUS_CODING	retained_intron	SLC11A1	UC genes	-	-	-	-	-	-	-	-	unknown	unknown	Tolerated	-	NM_000578.3	-	-
2	219256188	2:219256188	2	rs144052262	G	A	0.00126422	-	-	-	0.000232721	-	0.0001484	c.1134G>A	p.Thr378Thr	SYNONYMOUS_CODING	retained_intron	SLC11A1	UC genes	-	-	-	-	-	-	-	-	unknown	unknown	Tolerated	-	NM_000578.3	-	-
2	219257688	2:219257688	11	rs2045433	T	C	0.00695322	-	-	-	0.999535	1	0.997	c.1165-16T>C	-	DOWNSTREAM	retained_intron	SLC11A1	UC genes	-	-	-	-	-	-	-	-	unknown	unknown	-	-	NM_000578.3	-	-
2	219257772	2:219257772	1	-	C	T	0.000632111	-	-	-	-	-	-	c.1233C>T	p.Pro411Pro	SYNONYMOUS_CODING	retained_intron	SLC11A1	UC genes	-	-	-	-	-	-	-	-	unknown	unknown	Tolerated	-	NM_000578.3	-	-
2	219257794	2:219257794	2	rs147071155	C	A	0.00126422	-	-	-	0.000930233	-	0.0002553	c.1255C>A	p.Arg419Arg	SYNONYMOUS_CODING	retained_intron	SLC11A1	UC genes	-	-	-	-	-	-	-	-	unknown	unknown	Tolerated	-	NM_000578.3	-	-
2	219257904	2:219257904	17	rs140526013	C	T	0.0139064	0.012	0.817238	0.726798	0.00674419	0.01	0.006445	c.1314+51C>T	-	DOWNSTREAM	retained_intron	SLC11A1	UC genes	-	-	-	-	-	-	-	-	unknown	unknown	-	-	NM_000578.3	yes	-
2	219258856	2:219258856	10	rs17215556	T	C	0.00758534	0.008016	1	1	0.0104651	0.01	0.008442	c.1328T>C	p.Val443Ala	NON_SYNONYMOUS_CODING	retained_intron	SLC11A1	UC genes	DNase1/DNase1/DNase1/DNase1	H3K4me2/H3K27ac/H3K9ac/H3K4me3/H3K27me3/H3K4me1/H3K27me3/H3K27me3	PolII	-	DNase1 - K562 Enriched Site/DNase1 - K562 Enriched Site/DNase1 - H1ESC Enriched Site/DNase1 - H1ESC Enriched Site	H3K4me2 - K562 Enriched Site/H3K27ac - K562 Enriched Site/H3K9ac - K562 Enriched Site/H3K4me3 - K562 Enriched Site/H3K27me3 - HepG2 Enriched Site/H3K4me1 - CD4 Enriched Site/H3K27me3 - H1ESC Enriched Site/H3K27me3 - H1ESC Enriched Site	PolII - K562 Enriched Site	-	0.008	unknown	Tolerated	-	NM_000578.3	yes	-
2	219259732	2:219259732	17	rs17235409	G	A	0.0176991	0.017	1	1	0.0182558	0.02	0.045	c.1627G>A	p.Asp543Asn	NON_SYNONYMOUS_CODING	retained_intron	SLC11A1	UC genes	-	-	-	-	-	-	-	-	0.177	http://www.ncbi.nlm.nih.gov/sites/varvu?gene=6556&amp;rs=17235409|http://omim.org/entry/600266#0002	Tolerated	rs17235409	NM_000578.3	yes	-
2	219259844	2:219259844	65	rs1059823	A	G	0.379267	0.423	0.0305529	0.028542	-	0.36	-	c.*86A>G	-	DOWNSTREAM	retained_intron	SLC11A1	UC genes	-	-	-	-	-	-	-	-	unknown	unknown	-	rs1059823	NM_000578.3	-	-
2	219260031	2:219260031	62	rs17229016	G	A	0.32933	0.222	6.85367e-09	4.61076e-09	-	0.32	-	c.*273G>A	-	DOWNSTREAM	retained_intron	SLC11A1	UC genes	-	-	-	-	-	-	-	-	unknown	unknown	-	rs17229016	NM_000578.3	-	-
2	219260175	2:219260175	1	rs115370296	T	C	0.000632111	-	-	-	-	-	-	c.*417T>C	-	DOWNSTREAM	retained_intron	SLC11A1	UC genes	-	-	-	-	-	-	-	-	unknown	unknown	-	-	NM_000578.3	-	-
2	219260324	2:219260324	2	-	G	C	0.00126422	-	-	-	-	-	-	c.*566G>C	-	DOWNSTREAM	retained_intron	SLC11A1	UC genes	DNase1/DNase1/DNase1	H3K27me3/H3K4me2/H3K4me2/H3K4me3/H3K4me2/H3K27me3/H3K4me3/H3K4me2/H3K9ac/H3K4me2/H3K9ac/H3K27ac/H3K4me3/H3K4me3	-	TFIIIC-11-/TFIIIC-11-	DNase1 - H1ESC Enriched Site/DNase1 - H1ESC Enriched Site/DNase1 - GM-699- Enriched Site	H3K27me3 - H1ESC Enriched Site/H3K4me2 - H1ESC Enriched Site/H3K4me2 - H1ESC Enriched Site/H3K4me3 - H1ESC Enriched Site/H3K4me2 - HUVEC Enriched Site/H3K27me3 - HepG2 Enriched Site/H3K4me3 - HepG2 Enriched Site/H3K4me2 - HepG2 Enriched Site/H3K9ac - IMR9- Enriched Site/H3K4me2 - K562 Enriched Site/H3K9ac - K562 Enriched Site/H3K27ac - K562 Enriched Site/H3K4me3 - K562 Enriched Site/H3K4me3 - K56…	-	TFIIIC-11- - K562 Enriched Site/TFIIIC-11- - K562 Enriched Site	unknown	unknown	-	-	NM_000578.3	-	-
2	219260416	2:219260416	2	rs78844450	T	C	0.00126422	-	-	-	-	-	-	c.*658T>C	-	DOWNSTREAM	retained_intron	SLC11A1	UC genes	DNase1/DNase1/DNase1	H3K4me3/H3K9ac/H3K27me3/H3K4me2/H3K4me2/H3K4me3/H3K27me3/H3K4me3/H3K4me2/H3K27me3/H3K4me3/H3K4me2/H3K9ac/H3K4me3/H3K4me2/H3K9ac/H3K27ac/H3K4me3/H3K4me3/H2AZ/H3K4me2	-	CTCF/TFIIIC-11-/CTCF/TFIIIC-11-	DNase1 - H1ESC Enriched Site/DNase1 - H1ESC Enriched Site/DNase1 - GM-699- Enriched Site	H3K4me3 - NHEK Enriched Site/H3K9ac - NHEK Enriched Site/H3K27me3 - H1ESC Enriched Site/H3K4me2 - H1ESC Enriched Site/H3K4me2 - H1ESC Enriched Site/H3K4me3 - H1ESC Enriched Site/H3K27me3 - H1ESC Enriched Site/H3K4me3 - H1ESC Enriched Site/H3K4me2 - HUVEC Enriched Site/H3K27me3 - HepG2 Enriched Site/H3K4me3 - HepG2 Enriched Site/H3K4me2 - HepG2 Enriched Site/H3K9ac - IMR9- Enriched Site/H3K4me3 - …	-	CTCF - HUVEC Enriched Site/TFIIIC-11- - K562 Enriched Site/CTCF - HUVEC Enriched Site/TFIIIC-11- - K562 Enriched Site	unknown	unknown	-	-	NM_000578.3	-	-
2	219260422	2:219260422	1	-	C	T	0.000632111	-	-	-	-	-	-	c.*664C>T	-	DOWNSTREAM	retained_intron	SLC11A1	UC genes	DNase1/DNase1/DNase1	H3K4me3/H3K9ac/H3K27me3/H3K4me2/H3K4me2/H3K4me3/H3K27me3/H3K4me3/H3K4me2/H3K27me3/H3K4me3/H3K4me2/H3K9ac/H3K4me3/H3K4me2/H3K9ac/H3K27ac/H3K4me3/H3K4me3/H2AZ/H3K4me2	-	CTCF/TFIIIC-11-/CTCF/TFIIIC-11-	DNase1 - H1ESC Enriched Site/DNase1 - H1ESC Enriched Site/DNase1 - GM-699- Enriched Site	H3K4me3 - NHEK Enriched Site/H3K9ac - NHEK Enriched Site/H3K27me3 - H1ESC Enriched Site/H3K4me2 - H1ESC Enriched Site/H3K4me2 - H1ESC Enriched Site/H3K4me3 - H1ESC Enriched Site/H3K27me3 - H1ESC Enriched Site/H3K4me3 - H1ESC Enriched Site/H3K4me2 - HUVEC Enriched Site/H3K27me3 - HepG2 Enriched Site/H3K4me3 - HepG2 Enriched Site/H3K4me2 - HepG2 Enriched Site/H3K9ac - IMR9- Enriched Site/H3K4me3 - …	-	CTCF - HUVEC Enriched Site/TFIIIC-11- - K562 Enriched Site/CTCF - HUVEC Enriched Site/TFIIIC-11- - K562 Enriched Site	unknown	unknown	-	-	NM_000578.3	-	-
2	219260651	2:219260651	63	rs13062	C	A	0.332491	0.39	0.00349949	0.00354209	-	0.32	-	c.*893C>A	-	DOWNSTREAM	retained_intron	SLC11A1	UC genes	DNase1/DNase1/DNase1/DNase1/DNase1/DNase1/DNase1/DNase1/DNase1/DNase1/DNase1/DNase1/DNase1/DNase1/DNase1/DNase1/DNase1/DNase1/DNase1/DNase1/DNase1/DNase1/DNase1/DNase1/DNase1/DNase1/DNase1/DNase1/DNase1/DNase1/DNase1/DNase1/DNase1/DNase1/DNase1/DNase1	H3K4me3/H3K9ac/H3K27me3/H3K4me2/H3K4me2/H3K4me3/H3K27me3/H3K4me3/H3K4me3/H3K27me3/H3K4me2/H2BK5ac/H3K27ac/H3K27me3/H3K4me3/H3K4me2/H3K4me3/H3K9ac/H3K4me2/H3K4me3/H3K4me3/H3K4me2/H3K9ac/H3K27ac/H3K4me3/H3K4me3/H2AZ/H3K4me2	PolII/PolII/PolII/PolII/PolII/PolII/PolII	CTCF/CTCF/CTCF/CTCF/Rad21/CTCF/CTCF/CTCF/CTCF/CTCF/CTCF/CTCF/E2F1/CTCF/CTCF/CTCF/Rad21/CTCF/Yy1/Sin3Ak2-/CTCF/CTCF/E2F6/CTCF/Rad21/CTCF/CTCF/CTCF/EBF/CTCF/CTCF/Cmyc/CTCF/CTCF/ELF1/CTCF/Max/CTCF/CTCF/CTCF/Rad21/CTCF/Rad21/CTCF/CTCF/CTCF/CTCF/CTCF/CTCF/CTCF/CTCF/Rad21/Yy1/CTCF/Yy1/Sin3Ak2-/E2F4/E2F1/CTCF/E2F6/Rad21/Cmyc/CTCF/Max/CTCF/CTCF/E2F4/CTCF/EBF/ELF1/CTCF/CTCF/Rad21/Yy1	DNase1 - NHEK Enriched Site/DNase1 - NHEK Enriched Site/DNase1 - H1ESC Enriched Site/DNase1 - H1ESC Enriched Site/DNase1 - HUVEC Enriched Site/DNase1 - HUVEC Enriched Site/DNase1 - HMEC Enriched Site/DNase1 - CD4 Enriched Site/DNase1 - NH-A Enriched Site/DNase1 - HeLa-S3 Enriched Site/DNase1 - HepG2 Enriched Site/DNase1 - HepG2 Enriched Site/DNase1 - IMR9- Enriched Site/DNase1 - IMR9- Enriched Si…	H3K4me3 - NHEK Enriched Site/H3K9ac - NHEK Enriched Site/H3K27me3 - H1ESC Enriched Site/H3K4me2 - H1ESC Enriched Site/H3K4me2 - H1ESC Enriched Site/H3K4me3 - H1ESC Enriched Site/H3K27me3 - H1ESC Enriched Site/H3K4me3 - H1ESC Enriched Site/H3K4me3 - H1ESC Enriched Site/H3K27me3 - H1ESC Enriched Site/H3K4me2 - HUVEC Enriched Site/H2BK5ac - CD4 Enriched Site/H3K27ac - CD4 Enriched Site/H3K27me3 - He…	PolII - HUVEC Enriched Site/PolII - CD4 Enriched Site/PolII - HeLa-S3 Enriched Site/PolII - HepG2 Enriched Site/PolII - K562 Enriched Site/PolII - K562 Enriched Site/PolII - GM12878 Enriched Site	CTCF - NHEK Enriched Site/CTCF - NHEK Enriched Site/CTCF - NHEK Enriched Site/CTCF - H1ESC Enriched Site/Rad21 - H1ESC Enriched Site/CTCF - H1ESC Enriched Site/CTCF - H1ESC Enriched Site/CTCF - HUVEC Enriched Site/CTCF - HUVEC Enriched Site/CTCF - HMEC Enriched Site/CTCF - NH-A Enriched Site/CTCF - HeLa-S3 Enriched Site/E2F1 - HeLa-S3 Enriched Site/CTCF - HepG2 Enriched Site/CTCF - HepG2 Enriched…	unknown	unknown	-	rs13062	NM_000578.3	-	-
2	219261005	2:219261005	5	-	C	G	0.00316056	-	-	-	-	-	-	c.*1247C>G	-	DOWNSTREAM	retained_intron	SLC11A1	UC genes	DNase1/DNase1/DNase1/DNase1/DNase1/DNase1/DNase1/DNase1/DNase1/DNase1/DNase1/DNase1/DNase1/DNase1/DNase1/DNase1/DNase1/DNase1/DNase1/DNase1/DNase1/DNase1/DNase1/DNase1/DNase1/DNase1/DNase1/DNase1/DNase1/DNase1/DNase1/DNase1/DNase1/DNase1/DNase1/DNase1/DNase1/DNase1	H3K4me3/H3K9ac/H3K27ac/H3K4me2/H3K4me3/H3K27me3/H3K4me3/H3K27me3/H3K27me3/H3K27me3/H3K4me3/H3K4me3/H3K4me2/H3K4me3/H3K27ac/H3K4me3/H3K4me2/H3K27ac/H3K9ac/H3K4me3/H3K4me3/H3K27ac/H3K4me2/H3K4me3/H3K9ac/H4K91ac/H3K9ac/H2BK2-ac/H2BK5ac/H3K36ac/H3K27ac/H3K27ac/H3K4me3/H3K27ac/H3K9ac/H3K4me3/H3K4me3/H3K27me3/H3K4me3/H3K27ac/H3K4me3/H3K4me3/H3K27ac/H3K4ac/H4K91ac/H2BK12-ac/H3K9ac/H3K4me3/H3K9ac/H3K27ac…	PolII/PolII/PolII/PolII/PolII/PolII/PolII/PolII/PolII/PolII/PolII	CTCF/CTCF/Rad21/Yy1/Egr1/RXRA/HDAC2/SP1/CTCF/CTCF/CTCF/CTCF/E2F1/Max/Cmyc/CTCF/CTCF/Rad21/CTCF/Yy1/Sin3Ak2-/HNF4A/HDAC2/Cmyc/p3--/SP1/TAF1/HEY1/CTCF/E2F6/Rad21/CTCF/CTCF/EBF/CTCF/CTCF/Cmyc/CTCF/CTCF/ELF1/CTCF/Max/Rad21/CTCF/Rad21/CTCF/CTCF/Rad21/Yy1/Yy1/Sin3Ak2-/E2F4/E2F1/HNF4A/CTCF/Yy1/HDAC2/Yy1/Egr1/ZBTB7A/E2F6/Cmyc/Max/Cmyc/p3--/Egr1/RXRA/Egr1/HDAC2/MEF2A/SP1/SP1/Tcf12/TAF1/HEY1/E2F6/Rad21/Cmy…	DNase1 - NHEK Enriched Site/DNase1 - NHEK Enriched Site/DNase1 - H1ESC Enriched Site/DNase1 - H1ESC Enriched Site/DNase1 - HUVEC Enriched Site/DNase1 - HUVEC Enriched Site/DNase1 - HMEC Enriched Site/DNase1 - CD4 Enriched Site/DNase1 - NH-A Enriched Site/DNase1 - HeLa-S3 Enriched Site/DNase1 - HeLa-S3 Enriched Site/DNase1 - HepG2 Enriched Site/DNase1 - HepG2 Enriched Site/DNase1 - IMR9- Enriched …	H3K4me3 - NHEK Enriched Site/H3K9ac - NHEK Enriched Site/H3K27ac - NHEK Enriched Site/H3K4me2 - NHEK Enriched Site/H3K4me3 - NHEK Enriched Site/H3K27me3 - H1ESC Enriched Site/H3K4me3 - H1ESC Enriched Site/H3K27me3 - H1ESC Enriched Site/H3K27me3 - H1ESC Enriched Site/H3K27me3 - H1ESC Enriched Site/H3K4me3 - H1ESC Enriched Site/H3K4me3 - H1ESC Enriched Site/H3K4me2 - H1ESC Enriched Site/H3K4me3 - H…	PolII - CD4 Enriched Site/PolII - HeLa-S3 Enriched Site/PolII - HeLa-S3 Enriched Site/PolII - HeLa-S3 Enriched Site/PolII - HepG2 Enriched Site/PolII - HepG2 Enriched Site/PolII - K562 Enriched Site/PolII - K562 Enriched Site/PolII - GM12878 Enriched Site/PolII - GM12878 Enriched Site/PolII - GM12878 Enriched Site	CTCF - NHEK Enriched Site/CTCF - H1ESC Enriched Site/Rad21 - H1ESC Enriched Site/Yy1 - H1ESC Enriched Site/Egr1 - H1ESC Enriched Site/RXRA - H1ESC Enriched Site/HDAC2 - H1ESC Enriched Site/SP1 - H1ESC Enriched Site/CTCF - HUVEC Enriched Site/CTCF - HUVEC Enriched Site/CTCF - HMEC Enriched Site/CTCF - CD4 Enriched Site/E2F1 - HeLa-S3 Enriched Site/Max - HeLa-S3 Enriched Site/Cmyc - HeLa-S3 Enriche…	unknown	unknown	-	-	NM_000578.3	-	yes
2	219261176	2:219261176	64	rs2279014	C	T	0.333123	0.386	0.00731552	0.0068146	-	0.33	-	c.*1418C>T	-	DOWNSTREAM	retained_intron	SLC11A1	UC genes	DNase1/DNase1/DNase1/DNase1/DNase1/DNase1/DNase1/DNase1/DNase1/DNase1/DNase1/DNase1/DNase1/DNase1/DNase1/DNase1/DNase1/DNase1/DNase1/DNase1/DNase1/DNase1/DNase1/DNase1/DNase1/DNase1/DNase1/DNase1/DNase1/DNase1/DNase1/DNase1/DNase1/DNase1	H3K4me3/H3K9ac/H3K27ac/H3K4me2/H3K4me3/H3K27me3/H3K4me3/H3K27me3/H3K27me3/H3K27me3/H3K4me3/H3K4me3/H3K4me2/H3K4me3/H3K27ac/H4K5ac/H3K4me2/H3K9ac/H3K4me3/H3K4me2/H3K27ac/H3K9ac/H3K4me3/H3K4me3/H3K27ac/H3K4me2/H3K4me3/H3K9ac/H4K91ac/H3K9ac/H2BK2-ac/H2BK5ac/H3K36ac/H3K27ac/H3K4me3/H4K5ac/H2BK12-ac/H3K18ac/H3K4ac/H2AK9ac/H3K27ac/H3K4me3/H3K27ac/H3K9ac/H3K4me3/H3K4me3/H3K27me3/H3K4me3/H3K27ac/H3K4me3/…	PolII/PolII/PolII/PolII/PolII/PolII/PolII/PolII/PolII/PolII/PolII	SP1/Max/Yy1/Sin3Ak2-/HNF4A/Cmyc/p3--/SP1/TAF1/HEY1/E2F6/Cmyc/ELF1/Yy1/Yy1/Sin3Ak2-/HNF4A/Yy1/ZBTB7A/Cmyc/Max/p3--/MEF2A/SP1/SP1/TAF1/HEY1/E2F6/Cmyc/Yy1/ZBTB7A/ELF1/Yy1/MEF2A	DNase1 - NHEK Enriched Site/DNase1 - NHEK Enriched Site/DNase1 - H1ESC Enriched Site/DNase1 - H1ESC Enriched Site/DNase1 - HUVEC Enriched Site/DNase1 - HUVEC Enriched Site/DNase1 - HMEC Enriched Site/DNase1 - CD4 Enriched Site/DNase1 - NH-A Enriched Site/DNase1 - HeLa-S3 Enriched Site/DNase1 - HepG2 Enriched Site/DNase1 - HepG2 Enriched Site/DNase1 - IMR9- Enriched Site/DNase1 - IMR9- Enriched Si…	H3K4me3 - NHEK Enriched Site/H3K9ac - NHEK Enriched Site/H3K27ac - NHEK Enriched Site/H3K4me2 - NHEK Enriched Site/H3K4me3 - NHEK Enriched Site/H3K27me3 - H1ESC Enriched Site/H3K4me3 - H1ESC Enriched Site/H3K27me3 - H1ESC Enriched Site/H3K27me3 - H1ESC Enriched Site/H3K27me3 - H1ESC Enriched Site/H3K4me3 - H1ESC Enriched Site/H3K4me3 - H1ESC Enriched Site/H3K4me2 - H1ESC Enriched Site/H3K4me3 - H…	PolII - CD4 Enriched Site/PolII - HeLa-S3 Enriched Site/PolII - HeLa-S3 Enriched Site/PolII - HeLa-S3 Enriched Site/PolII - HepG2 Enriched Site/PolII - HepG2 Enriched Site/PolII - K562 Enriched Site/PolII - K562 Enriched Site/PolII - GM12878 Enriched Site/PolII - GM12878 Enriched Site/PolII - GM12878 Enriched Site	SP1 - H1ESC Enriched Site/Max - HeLa-S3 Enriched Site/Yy1 - HepG2 Enriched Site/Sin3Ak2- - HepG2 Enriched Site/HNF4A - HepG2 Enriched Site/Cmyc - HepG2 Enriched Site/p3-- - HepG2 Enriched Site/SP1 - HepG2 Enriched Site/TAF1 - HepG2 Enriched Site/HEY1 - HepG2 Enriched Site/E2F6 - K562 Enriched Site/Cmyc - K562 Enriched Site/ELF1 - GM12878 Enriched Site/Yy1 - HepG2 Enriched Site/Yy1 - GM12878 Enric…	unknown	unknown	-	rs2279014	NM_000578.3	-	-
2	219261230	2:219261230	2	-	G	A	0.00126422	-	-	-	-	-	-	c.*1472G>A	-	DOWNSTREAM	retained_intron	SLC11A1	UC genes	DNase1/DNase1/DNase1/DNase1/DNase1/DNase1/DNase1/DNase1/DNase1/DNase1/DNase1/DNase1/DNase1/DNase1/DNase1/DNase1/DNase1/DNase1/DNase1/DNase1/DNase1/DNase1/DNase1/DNase1/DNase1/DNase1/DNase1/DNase1/DNase1/DNase1/DNase1/DNase1	H3K4me3/H3K9ac/H3K27ac/H3K4me2/H3K4me3/H3K27me3/H3K4me3/H3K27me3/H3K27me3/H3K27me3/H3K4me3/H3K4me3/H3K4me2/H3K4me3/H3K27ac/H4K5ac/H3K4me2/H3K9ac/H3K4me3/H3K4me2/H3K27ac/H3K9ac/H3K4me3/H3K4me3/H3K27ac/H3K4me2/H3K4me3/H3K9ac/H4K91ac/H3K9ac/H2BK2-ac/H2BK5ac/H3K36ac/H3K27ac/H3K4me3/H4K5ac/H2BK12-ac/H3K18ac/H3K4ac/H2AK9ac/H3K27ac/H3K4me3/H3K27ac/H3K9ac/H3K4me3/H3K4me3/H3K27me3/H3K4me3/H3K27ac/H3K4me3/…	PolII/PolII/PolII/PolII/PolII/PolII/PolII/PolII/PolII/PolII/PolII	SP1/Yy1/Sin3Ak2-/HNF4A/Cmyc/TAF1/HEY1/E2F6/ELF1/Yy1/Yy1/Sin3Ak2-/HNF4A/Cmyc/SP1/TAF1/HEY1/EBF/E2F6/ELF1/Yy1/EBF	DNase1 - NHEK Enriched Site/DNase1 - NHEK Enriched Site/DNase1 - H1ESC Enriched Site/DNase1 - H1ESC Enriched Site/DNase1 - HUVEC Enriched Site/DNase1 - HUVEC Enriched Site/DNase1 - HMEC Enriched Site/DNase1 - CD4 Enriched Site/DNase1 - NH-A Enriched Site/DNase1 - HeLa-S3 Enriched Site/DNase1 - HepG2 Enriched Site/DNase1 - HepG2 Enriched Site/DNase1 - IMR9- Enriched Site/DNase1 - HSMM Enriched Sit…	H3K4me3 - NHEK Enriched Site/H3K9ac - NHEK Enriched Site/H3K27ac - NHEK Enriched Site/H3K4me2 - NHEK Enriched Site/H3K4me3 - NHEK Enriched Site/H3K27me3 - H1ESC Enriched Site/H3K4me3 - H1ESC Enriched Site/H3K27me3 - H1ESC Enriched Site/H3K27me3 - H1ESC Enriched Site/H3K27me3 - H1ESC Enriched Site/H3K4me3 - H1ESC Enriched Site/H3K4me3 - H1ESC Enriched Site/H3K4me2 - H1ESC Enriched Site/H3K4me3 - H…	PolII - CD4 Enriched Site/PolII - HeLa-S3 Enriched Site/PolII - HeLa-S3 Enriched Site/PolII - HeLa-S3 Enriched Site/PolII - HepG2 Enriched Site/PolII - HepG2 Enriched Site/PolII - K562 Enriched Site/PolII - K562 Enriched Site/PolII - GM12878 Enriched Site/PolII - GM12878 Enriched Site/PolII - GM12878 Enriched Site	SP1 - H1ESC Enriched Site/Yy1 - HepG2 Enriched Site/Sin3Ak2- - HepG2 Enriched Site/HNF4A - HepG2 Enriched Site/Cmyc - HepG2 Enriched Site/TAF1 - HepG2 Enriched Site/HEY1 - HepG2 Enriched Site/E2F6 - K562 Enriched Site/ELF1 - GM12878 Enriched Site/Yy1 - HepG2 Enriched Site/Yy1 - GM12878 Enriched Site/Sin3Ak2- - HepG2 Enriched Site/HNF4A - HepG2 Enriched Site/Cmyc - HepG2 Enriched Site/SP1 - H1ESC …	unknown	unknown	-	-	NM_000578.3	-	-
2	219261524	2:219261524	1	-	C	T	0.000632111	-	-	-	-	-	-	c.*1766C>T	-	DOWNSTREAM	retained_intron	SLC11A1	UC genes	DNase1/DNase1/DNase1/DNase1/DNase1/DNase1/DNase1/DNase1/DNase1/DNase1/DNase1/DNase1	H3K4me3/H3K9ac/H3K27ac/H3K4me2/H3K4me3/H3K27me3/H3K4me3/H3K27me3/H3K27me3/H3K27me3/H3K4me3/H3K4me3/H3K4me2/H3K4me2/H3K4me3/H3K27ac/H3K4me1/H3K4me3/H3K27ac/H3K4me2/H3K4me3/H3K9ac/H4K91ac/H3K9ac/H2BK2-ac/H2BK5ac/H3K36ac/H3K27ac/H3K4me3/H2BK12-ac/H3K18ac/H3K4ac/H2AK9ac/H2BK12ac/H4K8ac/H3K4me2/H4K5ac/H3K27ac/H3K9ac/H3K4me3/H3K4me3/H3K27me3/H3K4me3/H3K27ac/H3K4me3/H3K4me2/H3K9ac/H3K4me3/H3K27ac/H4K91a…	PolII/PolII/PolII/PolII/PolII/PolII	Sin3Ak2-/FOXA1/FOXA2/E2F6/EBF/Sin3Ak2-/FOXA1/FOXA2/Tcf12/E2F6/EBF/Tcf12	DNase1 - NHEK Enriched Site/DNase1 - HUVEC Enriched Site/DNase1 - HUVEC Enriched Site/DNase1 - CD4 Enriched Site/DNase1 - HepG2 Enriched Site/DNase1 - HSMM Enriched Site/DNase1 - HepG2 Enriched Site/DNase1 - HUVEC Enriched Site/DNase1 - NHEK Enriched Site/DNase1 - HSMM Enriched Site/DNase1 - HUVEC Enriched Site/DNase1 - GM-699- Enriched Site	H3K4me3 - NHEK Enriched Site/H3K9ac - NHEK Enriched Site/H3K27ac - NHEK Enriched Site/H3K4me2 - NHEK Enriched Site/H3K4me3 - NHEK Enriched Site/H3K27me3 - H1ESC Enriched Site/H3K4me3 - H1ESC Enriched Site/H3K27me3 - H1ESC Enriched Site/H3K27me3 - H1ESC Enriched Site/H3K27me3 - H1ESC Enriched Site/H3K4me3 - H1ESC Enriched Site/H3K4me3 - H1ESC Enriched Site/H3K4me2 - H1ESC Enriched Site/H3K4me2 - H…	PolII - CD4 Enriched Site/PolII - HeLa-S3 Enriched Site/PolII - HepG2 Enriched Site/PolII - HepG2 Enriched Site/PolII - GM12878 Enriched Site/PolII - GM12878 Enriched Site	Sin3Ak2- - HepG2 Enriched Site/FOXA1 - HepG2 Enriched Site/FOXA2 - HepG2 Enriched Site/E2F6 - K562 Enriched Site/EBF - GM12878 Enriched Site/Sin3Ak2- - HepG2 Enriched Site/FOXA1 - HepG2 Enriched Site/FOXA2 - HepG2 Enriched Site/Tcf12 - GM12878 Enriched Site/E2F6 - K562 Enriched Site/EBF - GM12878 Enriched Site/Tcf12 - GM12878 Enriched Site	unknown	unknown	-	-	NM_000578.3	-	-
2	241544782	2:241544782	10	-	A	G	0.00821745	0.008016	1	1	-	-	-	c.-873A>G	-	INTRON	protein_coding	CAPN10	UC genes	DNase1/DNase1/DNase1/DNase1	H3K27me3/H3K4me2/H3K4me3/H3K27ac/H3K4me3/H3K9ac	PolII/PolII	HEY1/Yy1/TAF1/Cmyc/HNF4A/Gabp/HEY1/Yy1/TAF1/Cmyc/HNF4A/Gabp	DNase1 - HepG2 Enriched Site/DNase1 - HepG2 Enriched Site/DNase1 - HepG2 Enriched Site/DNase1 - HepG2 Enriched Site	H3K27me3 - HepG2 Enriched Site/H3K4me2 - HepG2 Enriched Site/H3K4me3 - HepG2 Enriched Site/H3K27ac - HepG2 Enriched Site/H3K4me3 - HepG2 Enriched Site/H3K9ac - HepG2 Enriched Site	PolII - HepG2 Enriched Site/PolII - HepG2 Enriched Site	HEY1 - HepG2 Enriched Site/Yy1 - HepG2 Enriched Site/TAF1 - HepG2 Enriched Site/Cmyc - HepG2 Enriched Site/HNF4A - HepG2 Enriched Site/Gabp - HepG2 Enriched Site/HEY1 - HepG2 Enriched Site/Yy1 - HepG2 Enriched Site/TAF1 - HepG2 Enriched Site/Cmyc - HepG2 Enriched Site/HNF4A - HepG2 Enriched Site/Gabp - HepG2 Enriched Site	unknown	unknown	-	-	NM_001195381.1	-	-
2	241544852	2:241544852	50	rs7565704	A	C	0.0745891	0.078	0.797354	0.760451	-	0.06	-	c.-845A>C	-	INTRON	protein_coding	CAPN10	UC genes	DNase1/DNase1/DNase1/DNase1	H3K27me3/H3K4me2/H3K4me3/H3K27ac/H3K4me3/H3K9ac	PolII/PolII	HEY1/Yy1/TAF1/Cmyc/HNF4A/Gabp/HEY1/Yy1/TAF1/Cmyc/HNF4A/Gabp	DNase1 - HepG2 Enriched Site/DNase1 - HepG2 Enriched Site/DNase1 - HepG2 Enriched Site/DNase1 - HepG2 Enriched Site	H3K27me3 - HepG2 Enriched Site/H3K4me2 - HepG2 Enriched Site/H3K4me3 - HepG2 Enriched Site/H3K27ac - HepG2 Enriched Site/H3K4me3 - HepG2 Enriched Site/H3K9ac - HepG2 Enriched Site	PolII - HepG2 Enriched Site/PolII - HepG2 Enriched Site	HEY1 - HepG2 Enriched Site/Yy1 - HepG2 Enriched Site/TAF1 - HepG2 Enriched Site/Cmyc - HepG2 Enriched Site/HNF4A - HepG2 Enriched Site/Gabp - HepG2 Enriched Site/HEY1 - HepG2 Enriched Site/Yy1 - HepG2 Enriched Site/TAF1 - HepG2 Enriched Site/Cmyc - HepG2 Enriched Site/HNF4A - HepG2 Enriched Site/Gabp - HepG2 Enriched Site	unknown	unknown	-	-	NM_001195381.1	-	-
2	241545998	2:241545998	2	rs7569556	A	G	0.00126422	-	-	-	-	-	-	c.-515A>G	-	INTRON	protein_coding	CAPN10	UC genes	-	-	-	-	-	-	-	-	unknown	unknown	-	-	NM_001195381.1	-	-
2	241555784	2:241555784	65	rs12052926	G	T	0.384324	0.536	7.6395e-05	6.90179e-05	0.538023	0.51	0.528	c.-483-21G>T	-	INTRON	protein_coding	CAPN10	UC genes	-	-	-	-	-	-	-	-	unknown	unknown	-	-	NM_001195381.1	-	-
2	241555991	2:241555991	65	rs1509	G	T	0.265487	0.274	0.68602	0.68152	-	0.27	-	c.-360+63G>T	-	INTRON	protein_coding	CAPN10	UC genes	-	-	-	-	-	-	-	-	unknown	unknown	-	-	NM_001195381.1	-	-
2	241556826	2:241556826	46	rs17846976	A	C	0.0707965	0.077	0.598851	0.587198	-	0.05	-	c.-56+16A>C	-	INTRON	protein_coding	GPR35	UC genes	-	H3K36me3/H3K36me3	-	CTCF/CTCF/CTCF/Tcf12/CTCF/Tcf12	-	H3K36me3 - HepG2 Enriched Site/H3K36me3 - HepG2 Enriched Site	-	CTCF - K562 Enriched Site/CTCF - HepG2 Enriched Site/CTCF - K562 Enriched Site/Tcf12 - GM12878 Enriched Site/CTCF - HepG2 Enriched Site/Tcf12 - GM12878 Enriched Site	unknown	unknown	-	-	NM_001195381.1	-	-
2	241558397	2:241558397	60	rs6437353	G	A	0.354614	0.535	3.10294e-08	2.99841e-08	-	0.51	0.467	c.38G>A	p.Arg13His	NON_SYNONYMOUS_CODING	protein_coding	GPR35	UC genes	-	-	-	-	-	-	-	-	unknown	unknown	Tolerated	-	NM_001195381.1	-	-
2	241558457	2:241558457	3	-	A	T	0.00252845	0.003006	1	1	-	-	-	c.89+9A>T	-	DOWNSTREAM	protein_coding	CAPN10	UC genes	-	-	-	-	-	-	-	-	unknown	unknown	-	-	NM_001195381.1	yes	-
2	241564895	2:241564895	1	-	T	A	0.000632111	-	-	-	-	-	-	c.-95T>A	-	INTRON	protein_coding	GPR35	UC genes	DNase1/DNase1/DNase1/DNase1/DNase1	H3K36me3/H3K4me1/H4K2-me1/H3K4ac/H3K36me3/H3K27me3/H3K27me3	PolII	PU1/PU1	DNase1 - CD4 Enriched Site/DNase1 - GM-699- Enriched Site/DNase1 - NHEK Enriched Site/DNase1 - GM-699- Enriched Site/DNase1 - NHEK Enriched Site	H3K36me3 - H1ESC Enriched Site/H3K4me1 - CD4 Enriched Site/H4K2-me1 - CD4 Enriched Site/H3K4ac - CD4 Enriched Site/H3K36me3 - HepG2 Enriched Site/H3K27me3 - IMR9- Enriched Site/H3K27me3 - NHEK Enriched Site	PolII - CD4 Enriched Site	PU1 - GM12878 Enriched Site/PU1 - GM12878 Enriched Site	unknown	unknown	-	-	NM_005301.3	-	-
2	241564980	2:241564980	65	rs13019955	C	A	0.290771	0.696	0.514732	0.506512	-	0.68	-	c.-10C>A	-	START_GAINED	protein_coding	GPR35	UC genes	DNase1/DNase1/DNase1	H3K36me3/H3K4me1/H4K2-me1/H3K4ac/H4K91ac/H3K18ac/H2BK12-ac/H4K16ac/H3K36me3/H3K27me3/H3K27me3	-	-	DNase1 - HUVEC Enriched Site/DNase1 - CD4 Enriched Site/DNase1 - HUVEC Enriched Site	H3K36me3 - H1ESC Enriched Site/H3K4me1 - CD4 Enriched Site/H4K2-me1 - CD4 Enriched Site/H3K4ac - CD4 Enriched Site/H4K91ac - CD4 Enriched Site/H3K18ac - CD4 Enriched Site/H2BK12-ac - CD4 Enriched Site/H4K16ac - CD4 Enriched Site/H3K36me3 - HepG2 Enriched Site/H3K27me3 - IMR9- Enriched Site/H3K27me3 - NHEK Enriched Site	-	-	unknown	unknown	-	rs13019955	NM_005301.3	-	-
2	241569329	2:241569329	50	rs2975785	A	G	0.297092	0.569	5.17155e-12	5.71325e-12	0.538256	0.54	-	c.90-37A>G	-	INTRON	protein_coding	GPR35	UC genes	-	-	-	-	-	-	-	-	unknown	unknown	-	rs2975785	NM_001195381.1	-	-
2	241569345	2:241569345	1	-	C	T	0.000632111	-	-	-	-	-	5.767e-05	c.90-21C>T	-	START_GAINED	protein_coding	GPR35	UC genes	-	-	-	-	-	-	-	-	unknown	unknown	-	-	NM_001195381.1	-	-
2	241569442	2:241569442	13	rs35146537	G	A	0.0145386	0.013	0.883394	0.863706	0.0119767	0.03	0.009876	c.166G>A	p.Ala56Thr	NON_SYNONYMOUS_CODING	protein_coding	GPR35	UC genes	-	-	-	-	-	-	-	-	0.052	unknown	Tolerated	rs35146537	NM_001195381.1	-	-
2	241569454	2:241569454	12	rs139197368	G	A	0.0107459	0.015	0.438372	0.36393	0.0122093	0.01	0.007767	c.178G>A	p.Val60Ile	NON_SYNONYMOUS_CODING	protein_coding	GPR35	UC genes	-	-	-	-	-	-	-	-	0	unknown	Tolerated	-	NM_001195381.1	yes	-
2	241569492	2:241569492	18	rs61734451	G	C	0.0176991	0.016	0.870989	0.876175	0.0168605	0.01	0.008887	c.216G>C	p.Ala72Ala	SYNONYMOUS_CODING	protein_coding	GPR35	UC genes	-	-	-	-	-	-	-	-	unknown	unknown	Tolerated	-	NM_001195381.1	-	-
2	241569585	2:241569585	34	rs35155396	C	T	0.0353982	0.031	0.62962	0.577595	0.0304651	0.04	0.019	c.309C>T	p.Thr103Thr	SYNONYMOUS_CODING	protein_coding	GPR35	UC genes	-	-	-	-	-	-	-	-	unknown	unknown	Tolerated	rs35155396	NM_001195381.1	-	-
2	241569692	2:241569692	64	rs3749171	C	T	0.176991	0.168	0.608776	0.593815	0.1719	0.19	-	c.416C>T	p.Thr139Met	NON_SYNONYMOUS_CODING	protein_coding	GPR35	UC genes	-	-	-	-	-	-	-	-	0.984	http://www.ncbi.nlm.nih.gov/pubmed?term=23128233	Tolerated	rs3749171	NM_001195381.1	-	-
2	241569742	2:241569742	7	rs34778053	C	A	0.00758534	-	-	-	0.0231881	0.03	0.02	c.466C>A	p.Arg156Ser	NON_SYNONYMOUS_CODING	protein_coding	GPR35	UC genes	-	-	-	-	-	-	-	-	0.997	unknown	Damaging	-	NM_001195381.1	-	yes
2	241569745	2:241569745	6	rs61734453	G	A	0.00758534	-	-	-	0.00900585	0.01	0.006689	c.469G>A	p.Gly157Arg	NON_SYNONYMOUS_CODING	protein_coding	GPR35	UC genes	-	-	-	-	-	-	-	-	0.085	unknown	Tolerated	-	NM_001195381.1	-	-
2	241569849	2:241569849	56	rs12468377	C	T	0.103034	-	-	-	0.0706769	0.1	0.061	c.573C>T	p.Gly191Gly	SYNONYMOUS_CODING	protein_coding	GPR35	UC genes	-	-	-	-	-	-	-	-	unknown	unknown	Tolerated	rs12468377	NM_001195381.1	-	-
2	241569874	2:241569874	4	rs61734452	A	G	0.00252845	0.009018	0.047496	0.0409369	0.00387506	0.01	0.003066	c.598A>G	p.Asn200Asp	NON_SYNONYMOUS_CODING	protein_coding	GPR35	UC genes	-	-	-	-	-	-	-	-	0.231	unknown	Tolerated	-	NM_001195381.1	yes	yes
2	241569891	2:241569891	1	-	G	A	0.000632111	-	-	-	-	-	-	c.615G>A	p.Ala205Ala	SYNONYMOUS_CODING	protein_coding	GPR35	UC genes	-	-	-	-	-	-	-	-	unknown	unknown	Tolerated	-	NM_001195381.1	-	-
2	241570092	2:241570092	57	rs12468453	C	T	0.105563	0.074	0.00929583	0.00820151	0.0745349	0.1	0.063	c.816C>T	p.Leu272Leu	SYNONYMOUS_CODING	protein_coding	GPR35	UC genes	-	-	-	-	-	-	-	-	unknown	unknown	Tolerated	rs12468453	NM_001195381.1	-	-
2	241570124	2:241570124	2	rs139042901	A	G	0.00126422	0.003006	0.602966	0.381251	0.000581395	-	0.0003295	c.848A>G	p.Glu283Gly	NON_SYNONYMOUS_CODING	protein_coding	GPR35	UC genes	-	-	-	-	-	-	-	-	0.302	unknown	Tolerated	-	NM_001195381.1	yes	-
2	241570127	2:241570127	57	rs12468485	C	T	0.103666	0.073	0.0109592	0.00951783	0.0747674	0.1	0.063	c.851C>T	p.Thr284Met	NON_SYNONYMOUS_CODING	protein_coding	GPR35	UC genes	-	-	-	-	-	-	-	-	0.982	unknown	Tolerated	rs12468485	NM_001195381.1	-	-
2	241570172	2:241570172	1	-	A	C	0.000632111	-	-	-	-	-	-	c.896A>C	p.Asn299Thr	NON_SYNONYMOUS_CODING	protein_coding	GPR35	UC genes	-	-	-	-	-	-	-	-	1	unknown	Damaging	-	NM_001195381.1	-	yes
2	241570249	2:241570249	65	rs3749172	A	C	0.376738	0.592	0.124631	0.115376	0.564767	0.57	0.559	c.973A>C	p.Ser325Arg	NON_SYNONYMOUS_CODING	protein_coding	GPR35	UC genes	-	-	-	-	-	-	-	-	0	unknown	Tolerated	rs3749172	NM_001195381.1	-	-
2	241570284	2:241570284	13	rs142918765	C	T	0.0120101	0.01	0.783124	0.705024	0.012093	0.01	0.01	c.1008C>T	p.Cys336Cys	SYNONYMOUS_CODING	protein_coding	GPR35	UC genes	-	-	-	-	-	-	-	-	unknown	unknown	Tolerated	-	NM_001195381.1	-	-
2	241570316	2:241570316	1	-	G	A	0.000632111	-	-	-	-	-	-	c.*17G>A	-	DOWNSTREAM	protein_coding	GPR35	UC genes	-	-	-	-	-	-	-	-	unknown	unknown	-	-	NM_001195381.1	-	-
2	241570391	2:241570391	65	rs2975786	A	G	0.220607	0.763	0.343282	0.334669	-	0.77	-	c.*92A>G	-	DOWNSTREAM	protein_coding	GPR35	UC genes	-	-	-	-	-	-	-	-	unknown	unknown	-	rs2975786	NM_001195381.1	-	-
2	241570481	2:241570481	31	rs35230312	C	T	0.0587863	0.033	0.00425896	0.0034864	-	0.03	-	c.*182C>T	-	DOWNSTREAM	protein_coding	GPR35	UC genes	-	-	-	-	-	-	-	-	unknown	unknown	-	rs35230312	NM_001195381.1	-	-
2	241570628	2:241570628	1	-	C	T	0.000632111	0.001002	1	1	-	-	-	c.*329C>T	-	DOWNSTREAM	protein_coding	GPR35	UC genes	-	-	-	-	-	-	-	-	unknown	unknown	-	-	NM_001195381.1	yes	-
2	241570639	2:241570639	23	rs116534085	G	A	0.0233881	0.027	0.650461	0.603739	-	0.01	-	c.*340G>A	-	DOWNSTREAM	protein_coding	GPR35	UC genes	-	-	-	-	-	-	-	-	unknown	unknown	-	rs116534085	NM_001195381.1	-	-
2	241570736	2:241570736	65	rs2953156	A	G	0.208597	0.763	0.093665	0.0876598	-	0.76	-	c.*1895A>G	-	DOWNSTREAM	protein_coding	GPR35	UC genes	-	-	-	-	-	-	-	-	unknown	unknown	-	rs2953156	NM_001195381.1	-	-
3	48555082	3:48555082	27	rs4075082	G	C	0.0303413	0.037	0.412292	0.366096	-	0.03	-	c.*1427C>G	-	DOWNSTREAM	protein_coding	PFKFB4	UC genes	-	-	-	-	-	-	-	-	unknown	unknown	-	rs4075082	NM_004567.2	-	-
3	48555246	3:48555246	5	rs114820575	G	A	0.00316056	0.006012	0.439882	0.354668	-	0.01	-	c.*1934C>T	-	DOWNSTREAM	protein_coding	PFKFB4	UC genes	-	-	-	-	-	-	-	-	unknown	unknown	-	rs114820575	NM_004567.2	-	-
3	48555447	3:48555447	19	rs115671887	G	A	0.0158028	0.019	0.644055	0.536195	-	0.01	-	c.*1733C>T	-	DOWNSTREAM	protein_coding	PFKFB4	UC genes	-	-	-	-	-	-	-	-	unknown	unknown	-	-	NM_004567.2	yes	-
3	48555629	3:48555629	2	-	T	C	0.00252845	0.001002	0.689885	0.654692	-	-	-	c.*1551A>G	-	DOWNSTREAM	protein_coding	PFKFB4	UC genes	-	-	-	-	-	-	-	-	unknown	unknown	-	-	NM_004567.2	yes	-
3	48555651	3:48555651	4	rs4075800	C	T	0.00316056	0.001002	0.490855	0.415256	-	0.0026	-	c.*1529G>A	-	DOWNSTREAM	protein_coding	PFKFB4	UC genes	-	-	-	-	-	-	-	-	unknown	unknown	-	-	NM_004567.2	yes	-
3	48555652	3:48555652	28	rs3969942	G	A	0.0297092	0.035	0.521675	0.489689	-	0.03	-	c.*1528C>T	-	DOWNSTREAM	protein_coding	PFKFB4	UC genes	-	-	-	-	-	-	-	-	unknown	unknown	-	rs3969942	NM_004567.2	-	-
3	48556045	3:48556045	1	-	C	T	0.00189633	-	-	-	-	-	-	c.*1135G>A	-	DOWNSTREAM	protein_coding	PFKFB4	UC genes	-	-	-	-	-	-	-	-	unknown	unknown	-	-	NM_004567.2	-	-
3	48556109	3:48556109	1	-	T	C	0.000632111	-	-	-	-	-	-	c.*1071A>G	-	DOWNSTREAM	protein_coding	PFKFB4	UC genes	-	-	-	-	-	-	-	-	unknown	unknown	-	-	NM_004567.2	-	-
3	48556231	3:48556231	29	rs13094578	T	A	0.0303413	0.035	0.583415	0.567	-	0.03	-	c.*949A>T	-	DOWNSTREAM	protein_coding	PFKFB4	UC genes	-	-	-	-	-	-	-	-	unknown	unknown	-	rs13094578	NM_004567.2	-	-
3	48556273	3:48556273	8	-	C	T	0.005689	0.002004	0.276219	0.220507	-	-	-	c.*907G>A	-	DOWNSTREAM	protein_coding	PFKFB4	UC genes	-	-	-	-	-	-	-	-	unknown	unknown	-	-	NM_004567.2	yes	-
3	48556290	3:48556290	5	-	C	G	0.00379267	-	-	-	-	-	-	c.*890G>C	-	DOWNSTREAM	protein_coding	PFKFB4	UC genes	-	-	-	-	-	-	-	-	unknown	unknown	-	-	NM_004567.2	-	-
3	48556339	3:48556339	65	rs2267846	G	A	0.269912	0.28	0.624147	0.618013	-	0.27	-	c.*841C>T	-	DOWNSTREAM	protein_coding	PFKFB4	UC genes	-	-	-	-	-	-	-	-	unknown	unknown	-	rs2267846	NM_004567.2	-	-
3	48556514	3:48556514	2	rs148233066	G	A	0.00189633	0.00501	0.30685	0.274041	-	0.0013	-	c.*666C>T	-	DOWNSTREAM	protein_coding	PFKFB4	UC genes	-	-	-	-	-	-	-	-	unknown	unknown	-	-	NM_004567.2	yes	-
3	48556805	3:48556805	2	-	T	C	0.00126422	-	-	-	-	-	-	c.*375A>G	-	DOWNSTREAM	protein_coding	PFKFB4	UC genes	-	-	-	-	-	-	-	-	unknown	unknown	-	-	NM_004567.2	-	-
3	48557105	3:48557105	1	rs150299966	A	G	0.000632111	-	-	-	-	-	-	c.*75T>C	-	DOWNSTREAM	protein_coding	PFKFB4	UC genes	-	-	-	-	-	-	-	-	unknown	unknown	-	-	NM_004567.2	-	-
3	48559390	3:48559390	7	rs187674460	C	T	0.00758534	0.012	0.350689	0.293843	0.0055814	0.01	0.003879	c.1350+29G>A	-	DOWNSTREAM	protein_coding	PFKFB4	UC genes	-	-	-	-	-	-	-	-	unknown	unknown	-	-	NM_004567.2	yes	-
3	48560973	3:48560973	1	-	A	G	0.000632111	-	-	-	-	-	-	c.1282T>C	p.Tyr428His	NON_SYNONYMOUS_CODING	protein_coding	PFKFB4	UC genes	-	-	-	-	-	-	-	-	0.999	unknown	Damaging	-	NM_004567.2	-	-
3	48561305	3:48561305	2	-	G	A	0.00126422	-	-	-	-	-	0.0001236	c.1093-42C>T	-	DOWNSTREAM	protein_coding	PFKFB4	UC genes	-	-	-	-	-	-	-	-	unknown	unknown	-	-	NM_004567.2	-	-
3	48575916	3:48575916	1	-	G	T	0.000632111	-	-	-	-	-	-	c.632+15C>A	-	DOWNSTREAM	protein_coding	PFKFB4	UC genes	-	-	-	-	-	-	-	-	unknown	unknown	-	-	NM_004567.2	-	-
3	48587408	3:48587408	61	rs35452137	A	C	0.0948167	0.097	0.895607	0.837073	0.101977	0.1	0.115	c.215-15T>G	-	INTRON	protein_coding	PFKFB4	UC genes	-	-	-	-	-	-	-	-	unknown	unknown	-	rs35452137	NM_004567.2	-	-
3	49395404	3:49395404	5	-	G	C	0.00379267	-	-	-	-	-	0.0002127	c.*11C>G	-	DOWNSTREAM	protein_coding	RHOA	UC genes	DNase1/DNase1/DNase1/DNase1/DNase1/DNase1/DNase1/DNase1/DNase1/DNase1/DNase1/DNase1/DNase1/DNase1/DNase1/DNase1/DNase1/DNase1/DNase1/DNase1/DNase1/DNase1/DNase1	H3K36me3/H3K4me2/H3K4me3/H3K4me3/H3K4me3/H3K9ac/H3K27ac/H3K36me3/H3K4me3/H3K4me3/H3K9ac/H3K36me3/H3K4me3/H3K4me3/H3K4me3/H3K27ac/H3K9ac/H2BK5ac/H3K36me3/H3K4me3/H3K4me3/H3K4me3/H3K9ac/H3K27ac/H3K4me3/H3K4me3/H3K4me2/H3K9ac/H3K27ac/H3K36me3/H3K27ac/H3K9ac/H3K4me3/H3K4me3/H3K27ac/H3K36me3/H3K4me3/H3K36me3/H3K36me3/H3K4me3/H3K9ac/H3K4me3/H3K27ac/H3K36me3/H3K4me3/H3K9ac/H3K79me2/H3K4me3/H3K4me2/H3K27…	PolII/PolII/PolII/PolII/PolII/PolII/PolII	-	DNase1 - HUVEC Enriched Site/DNase1 - HMEC Enriched Site/DNase1 - CD4 Enriched Site/DNase1 - NH-A Enriched Site/DNase1 - HeLa-S3 Enriched Site/DNase1 - IMR9- Enriched Site/DNase1 - IMR9- Enriched Site/DNase1 - HSMM Enriched Site/DNase1 - HMEC Enriched Site/DNase1 - HeLa-S3 Enriched Site/DNase1 - NHEK Enriched Site/DNase1 - IMR9- Enriched Site/DNase1 - NH-A Enriched Site/DNase1 - HSMM Enriched Sit…	H3K36me3 - K562 Enriched Site/H3K4me2 - H1ESC Enriched Site/H3K4me3 - H1ESC Enriched Site/H3K4me3 - H1ESC Enriched Site/H3K4me3 - H1ESC Enriched Site/H3K9ac - H1ESC Enriched Site/H3K27ac - H1ESC Enriched Site/H3K36me3 - HUVEC Enriched Site/H3K4me3 - HUVEC Enriched Site/H3K4me3 - HUVEC Enriched Site/H3K9ac - HUVEC Enriched Site/H3K36me3 - HMEC Enriched Site/H3K4me3 - HMEC Enriched Site/H3K4me3 - H…	PolII - H1ESC Enriched Site/PolII - HUVEC Enriched Site/PolII - HeLa-S3 Enriched Site/PolII - HeLa-S3 Enriched Site/PolII - HeLa-S3 Enriched Site/PolII - HepG2 Enriched Site/PolII - GM12878 Enriched Site	-	unknown	unknown	-	-	NM_201397.1	-	-
3	49395757	3:49395757	61	rs1800668	G	A	0.29646	-	-	-	-	0.34	0.13	c.-46C>T	-	DOWNSTREAM	protein_coding	RHOA	UC genes	DNase1/DNase1/DNase1/DNase1/DNase1/DNase1/DNase1/DNase1/DNase1/DNase1/DNase1/DNase1/DNase1/DNase1/DNase1/DNase1/DNase1/DNase1/DNase1/DNase1/DNase1/DNase1/DNase1/DNase1/DNase1/DNase1/DNase1/DNase1/DNase1/DNase1/DNase1/DNase1/DNase1/DNase1/DNase1/DNase1/DNase1	H3K36me3/H3K4me3/H3K4me3/H3K4me3/H3K9ac/H3K27ac/H3K4me3/H3K4me3/H3K4me3/H2BK5ac/H3K27ac/H3K4me3/H3K4me3/H3K4me3/H3K36me3/H3K27ac/H3K9ac/H3K4me3/H3K4me3/H3K27ac/H3K36me3/H3K36me3/H3K4me3/H3K36me3/H3K36me3/H3K4me3/H3K9ac/H3K27ac/H3K36me3/H3K4me3/H3K27ac	PolII/PolII/PolII/PolII/PolII/PolII/PolII/PolII/PolII/PolII/PolII/PolII/PolII/PolII	TAF1/USF1/Max/Cmyc/Cmyc/E2F1/Ap2gamma/Max/TAF1/Ap2alpha/Gabp/TAF1/HEY1/Yy1/Sin3Ak2-/Gabp/USF1/Cmyc/FOSL2/ELF1/ELF1/Cmyc/TAF1/TAF1/HEY1/E2F1/Ap2gamma/Yy1/POU2F2/Gabp/Sin3Ak2-/Max/USF1/TAF1/Cmyc/ETS1/Cmyc/USF1/Tcf12/Max/FOSL2/Ap2alpha/USF1/ATF3/Gabp/ELF1/Cmyc/ELF1/POU2F2/ETS1/Cmyc/USF1/Tcf12/ATF3	DNase1 - H1ESC Enriched Site/DNase1 - H1ESC Enriched Site/DNase1 - HUVEC Enriched Site/DNase1 - HUVEC Enriched Site/DNase1 - HMEC Enriched Site/DNase1 - CD4 Enriched Site/DNase1 - NH-A Enriched Site/DNase1 - HeLa-S3 Enriched Site/DNase1 - HeLa-S3 Enriched Site/DNase1 - HepG2 Enriched Site/DNase1 - HepG2 Enriched Site/DNase1 - IMR9- Enriched Site/DNase1 - IMR9- Enriched Site/DNase1 - HSMM Enriched…	H3K36me3 - K562 Enriched Site/H3K4me3 - H1ESC Enriched Site/H3K4me3 - H1ESC Enriched Site/H3K4me3 - HUVEC Enriched Site/H3K9ac - HUVEC Enriched Site/H3K27ac - HUVEC Enriched Site/H3K4me3 - HMEC Enriched Site/H3K4me3 - HMEC Enriched Site/H3K4me3 - CD4 Enriched Site/H2BK5ac - CD4 Enriched Site/H3K27ac - NH-A Enriched Site/H3K4me3 - HeLa-S3 Enriched Site/H3K4me3 - HepG2 Enriched Site/H3K4me3 - HepG2…	PolII - H1ESC Enriched Site/PolII - H1ESC Enriched Site/PolII - HUVEC Enriched Site/PolII - HUVEC Enriched Site/PolII - HUVEC Enriched Site/PolII - CD4 Enriched Site/PolII - HeLa-S3 Enriched Site/PolII - HeLa-S3 Enriched Site/PolII - HeLa-S3 Enriched Site/PolII - HepG2 Enriched Site/PolII - HepG2 Enriched Site/PolII - GM12878 Enriched Site/PolII - GM12878 Enriched Site/PolII - GM12878 Enriched Si…	TAF1 - H1ESC Enriched Site/USF1 - H1ESC Enriched Site/Max - HUVEC Enriched Site/Cmyc - HUVEC Enriched Site/Cmyc - HeLa-S3 Enriched Site/E2F1 - HeLa-S3 Enriched Site/Ap2gamma - HeLa-S3 Enriched Site/Max - HeLa-S3 Enriched Site/TAF1 - HeLa-S3 Enriched Site/Ap2alpha - HeLa-S3 Enriched Site/Gabp - HeLa-S3 Enriched Site/TAF1 - HepG2 Enriched Site/HEY1 - HepG2 Enriched Site/Yy1 - HepG2 Enriched Site/Si…	unknown	unknown	-	rs1800668	NM_000581.2	-	-
3	49395769	3:49395769	1	-	C	A	0.000632111	-	-	-	-	-	-	c.-58G>T	-	DOWNSTREAM	protein_coding	RHOA	UC genes	DNase1/DNase1/DNase1/DNase1/DNase1/DNase1/DNase1/DNase1/DNase1/DNase1/DNase1/DNase1/DNase1/DNase1/DNase1/DNase1/DNase1/DNase1/DNase1/DNase1/DNase1/DNase1/DNase1/DNase1/DNase1/DNase1/DNase1/DNase1/DNase1/DNase1/DNase1/DNase1/DNase1/DNase1/DNase1/DNase1/DNase1	H3K36me3/H3K4me3/H3K4me3/H3K4me3/H3K27ac/H3K4me3/H3K4me3/H3K4me3/H2BK5ac/H3K27ac/H3K4me3/H3K4me3/H3K4me3/H3K36me3/H3K27ac/H3K9ac/H3K4me3/H3K4me3/H3K36me3/H3K36me3/H3K4me3/H3K36me3/H3K36me3/H3K4me3/H3K9ac/H3K27ac/H3K36me3/H3K4me3	PolII/PolII/PolII/PolII/PolII/PolII/PolII/PolII/PolII/PolII/PolII/PolII/PolII/PolII	TAF1/USF1/Max/Cmyc/Cmyc/E2F1/Ap2gamma/Max/TAF1/Ap2alpha/Gabp/TAF1/HEY1/Yy1/Sin3Ak2-/Gabp/USF1/Cmyc/FOSL2/ELF1/ELF1/Cmyc/TAF1/TAF1/HEY1/E2F1/Ap2gamma/Yy1/POU2F2/Gabp/Sin3Ak2-/Max/USF1/TAF1/Cmyc/ETS1/Cmyc/USF1/Tcf12/Max/FOSL2/Ap2alpha/USF1/ATF3/Gabp/ELF1/Cmyc/ELF1/POU2F2/ETS1/Cmyc/USF1/Tcf12/ATF3	DNase1 - H1ESC Enriched Site/DNase1 - H1ESC Enriched Site/DNase1 - HUVEC Enriched Site/DNase1 - HUVEC Enriched Site/DNase1 - HMEC Enriched Site/DNase1 - CD4 Enriched Site/DNase1 - NH-A Enriched Site/DNase1 - HeLa-S3 Enriched Site/DNase1 - HeLa-S3 Enriched Site/DNase1 - HepG2 Enriched Site/DNase1 - HepG2 Enriched Site/DNase1 - IMR9- Enriched Site/DNase1 - IMR9- Enriched Site/DNase1 - HSMM Enriched…	H3K36me3 - K562 Enriched Site/H3K4me3 - H1ESC Enriched Site/H3K4me3 - H1ESC Enriched Site/H3K4me3 - HUVEC Enriched Site/H3K27ac - HUVEC Enriched Site/H3K4me3 - HMEC Enriched Site/H3K4me3 - HMEC Enriched Site/H3K4me3 - CD4 Enriched Site/H2BK5ac - CD4 Enriched Site/H3K27ac - NH-A Enriched Site/H3K4me3 - HeLa-S3 Enriched Site/H3K4me3 - HepG2 Enriched Site/H3K4me3 - HepG2 Enriched Site/H3K36me3 - IMR…	PolII - H1ESC Enriched Site/PolII - H1ESC Enriched Site/PolII - HUVEC Enriched Site/PolII - HUVEC Enriched Site/PolII - HUVEC Enriched Site/PolII - CD4 Enriched Site/PolII - HeLa-S3 Enriched Site/PolII - HeLa-S3 Enriched Site/PolII - HeLa-S3 Enriched Site/PolII - HepG2 Enriched Site/PolII - HepG2 Enriched Site/PolII - GM12878 Enriched Site/PolII - GM12878 Enriched Site/PolII - GM12878 Enriched Si…	TAF1 - H1ESC Enriched Site/USF1 - H1ESC Enriched Site/Max - HUVEC Enriched Site/Cmyc - HUVEC Enriched Site/Cmyc - HeLa-S3 Enriched Site/E2F1 - HeLa-S3 Enriched Site/Ap2gamma - HeLa-S3 Enriched Site/Max - HeLa-S3 Enriched Site/TAF1 - HeLa-S3 Enriched Site/Ap2alpha - HeLa-S3 Enriched Site/Gabp - HeLa-S3 Enriched Site/TAF1 - HepG2 Enriched Site/HEY1 - HepG2 Enriched Site/Yy1 - HepG2 Enriched Site/Si…	unknown	unknown	-	-	NM_000581.2	-	yes
3	49721315	3:49721315	14	-	G	A	0.0132743	0.007014	0.19373	0.172166	-	-	-	c.*2599G>A	-	DOWNSTREAM	protein_coding	APEH	UC genes	-	-	-	-	-	-	-	-	unknown	unknown	-	-	NM_001640.3	yes	-
3	49721532	3:49721532	63	rs3197999	G	A	0.285714	0.283	0.898254	0.893102	0.293605	0.31	0.255	c.2107C>T	p.Arg703Cys	NON_SYNONYMOUS_CODING	protein_coding	MST1	UC genes	-	-	-	-	-	-	-	-	0.727	http://www.ncbi.nlm.nih.gov/pubmed?term=18587394,20228799,21102463,21151127,23128233	Damaging	rs3197999	NM_020998.3	-	-
3	49721798	3:49721798	65	rs13085791	C	A	0.309102	0.289	0.287911	0.271098	0.299535	0.33	0.264	c.1965G>T	p.Arg655Arg	SYNONYMOUS_CODING	protein_coding	MST1	UC genes	DNase1/DNase1	H3K36me3/H3K36me3/H3K36me3/H3K36me3/H3K36me3/H3K27me3/H3K27me3/H3K27me3/H3K27me3/H3K36me3/H3K27me3/H3K27me3/H3K36me3/H3K27me3/H3K27me3/H3K36me3/H3K27me3/H3K36me3/H3K36me3/H3K36me3/H3K36me3/H3K27me3/H3K36me3/H3K27me3/H3K36me3/H3K36me3/H3K36me3/H3K27me3/H3K27me3/H3K36me3/H3K27me3/H3K27me3	PolII/PolII	-	DNase1 - HepG2 Enriched Site/DNase1 - HepG2 Enriched Site	H3K36me3 - K562 Enriched Site/H3K36me3 - K562 Enriched Site/H3K36me3 - H1ESC Enriched Site/H3K36me3 - H1ESC Enriched Site/H3K36me3 - H1ESC Enriched Site/H3K27me3 - H1ESC Enriched Site/H3K27me3 - H1ESC Enriched Site/H3K27me3 - H1ESC Enriched Site/H3K27me3 - H1ESC Enriched Site/H3K36me3 - HUVEC Enriched Site/H3K27me3 - HUVEC Enriched Site/H3K27me3 - HUVEC Enriched Site/H3K36me3 - HMEC Enriched Site…	PolII - HepG2 Enriched Site/PolII - HepG2 Enriched Site	-	unknown	unknown	Tolerated	-	NM_020998.3	-	-
3	49721812	3:49721812	12	rs142690032	G	A	0.0107459	0.008016	0.629068	0.54274	0.0133721	0.01	0.011	c.1951C>T	p.Arg651*	STOP_GAINED	protein_coding	MST1	UC genes	DNase1/DNase1	H3K36me3/H3K36me3/H3K36me3/H3K36me3/H3K36me3/H3K27me3/H3K27me3/H3K27me3/H3K27me3/H3K36me3/H3K27me3/H3K27me3/H3K36me3/H3K27me3/H3K27me3/H3K36me3/H3K27me3/H3K36me3/H3K36me3/H3K36me3/H3K36me3/H3K27me3/H3K36me3/H3K27me3/H3K36me3/H3K36me3/H3K36me3/H3K27me3/H3K27me3/H3K36me3/H3K27me3/H3K27me3	PolII/PolII	-	DNase1 - HepG2 Enriched Site/DNase1 - HepG2 Enriched Site	H3K36me3 - K562 Enriched Site/H3K36me3 - K562 Enriched Site/H3K36me3 - H1ESC Enriched Site/H3K36me3 - H1ESC Enriched Site/H3K36me3 - H1ESC Enriched Site/H3K27me3 - H1ESC Enriched Site/H3K27me3 - H1ESC Enriched Site/H3K27me3 - H1ESC Enriched Site/H3K27me3 - H1ESC Enriched Site/H3K36me3 - HUVEC Enriched Site/H3K27me3 - HUVEC Enriched Site/H3K27me3 - HUVEC Enriched Site/H3K36me3 - HMEC Enriched Site…	PolII - HepG2 Enriched Site/PolII - HepG2 Enriched Site	-	unknown	unknown	NA	-	NM_020998.3	yes	yes
3	49722356	3:49722356	65	rs9837520	G	A	0.178255	0.288	9.55916e-11	1.07566e-10	-	0.29	0.238	c.-127G>A	-	DOWNSTREAM	protein_coding	APEH	UC genes	-	-	-	-	-	-	-	-	unknown	unknown	-	rs9837520	NM_022064.3	-	-
3	49722761	3:49722761	48	rs62262682	C	A	0.0556258	0.051	0.684654	0.655083	0.0581395	0.05	0.039	c.1478G>T	p.Arg493Leu	NON_SYNONYMOUS_CODING	protein_coding	MST1	UC genes	-	-	-	-	-	-	-	-	0	unknown	Tolerated	-	NM_020998.3	-	-
3	49723376	3:49723376	9	rs149086566	C	T	0.00632111	-	-	-	0.00327869	0.01	0.002465	c.1167G>A	p.Gly389Gly	SYNONYMOUS_CODING	protein_coding	MST1	UC genes	DNase1/DNase1/DNase1/DNase1/DNase1/DNase1	H3K36me3/H3K36me3/H3K36me3/H3K27me3/H3K27me3/H3K27me3/H3K27me3/H3K4me2/H3K4me3/H3K4me3/H3K4me2/H3K4me3/H3K9ac/H3K27me3/H3K27me3/H3K27me3/H3K27me3/H3K27me3/H3K36me3/H3K36me3/H3K36me3/H3K27me3/H3K27me3/H3K36me3/H3K36me3/H3K27me3/H3K27me3/H3K36me3/H3K27me3/H3K27me3	PolII/PolII	-	DNase1 - H1ESC Enriched Site/DNase1 - H1ESC Enriched Site/DNase1 - HUVEC Enriched Site/DNase1 - HUVEC Enriched Site/DNase1 - H1ESC Enriched Site/DNase1 - H1ESC Enriched Site	H3K36me3 - K562 Enriched Site/H3K36me3 - H1ESC Enriched Site/H3K36me3 - H1ESC Enriched Site/H3K27me3 - H1ESC Enriched Site/H3K27me3 - H1ESC Enriched Site/H3K27me3 - H1ESC Enriched Site/H3K27me3 - H1ESC Enriched Site/H3K4me2 - H1ESC Enriched Site/H3K4me3 - H1ESC Enriched Site/H3K4me3 - H1ESC Enriched Site/H3K4me2 - H1ESC Enriched Site/H3K4me3 - H1ESC Enriched Site/H3K9ac - H1ESC Enriched Site/H3K2…	PolII - HepG2 Enriched Site/PolII - GM12878 Enriched Site	-	unknown	unknown	Tolerated	-	NM_020998.3	-	-
3	49724808	3:49724808	64	rs3020779	T	C	0.171302	0.824	0.782001	0.748825	0.81612	0.84	0.857	c.459A>G	p.Pro153Pro	SYNONYMOUS_CODING	protein_coding	MST1	UC genes	-	-	-	-	-	-	-	-	unknown	unknown	Tolerated	-	NM_020998.3	-	-
3	49725939	3:49725939	19	-	C	T	0.0126422	0.01	0.677016	0.578742	-	-	-	c.-127C>T	-	DOWNSTREAM	protein_coding	APEH	UC genes	DNase1/DNase1/DNase1/DNase1/DNase1/DNase1/DNase1/DNase1	H3K4me1/H3K27ac/H3K9ac/H3K4me2/H3K27me3/H3K27me3/H4K91ac/H2BK12-ac/H4K8ac/H2BK5ac/H3K36me3/H3K27me3/H3K4me3/H3K27ac/H3K4me2/H3K9ac/H3K4me3	PolII/PolII/PolII	TAF1/HEY1/Sin3Ak2-/HNF4A/Cmyc/Jund/Yy1/p3--/Gabp/TAF1/HEY1/Sin3Ak2-/HNF4A/Cmyc/Jund/Yy1/p3--/Gabp	DNase1 - K562 Enriched Site/DNase1 - HeLa-S3 Enriched Site/DNase1 - HepG2 Enriched Site/DNase1 - HepG2 Enriched Site/DNase1 - HepG2 Enriched Site/DNase1 - HepG2 Enriched Site/DNase1 - K562 Enriched Site/DNase1 - HeLa-S3 Enriched Site	H3K4me1 - K562 Enriched Site/H3K27ac - K562 Enriched Site/H3K9ac - K562 Enriched Site/H3K4me2 - K562 Enriched Site/H3K27me3 - H1ESC Enriched Site/H3K27me3 - H1ESC Enriched Site/H4K91ac - CD4 Enriched Site/H2BK12-ac - CD4 Enriched Site/H4K8ac - CD4 Enriched Site/H2BK5ac - CD4 Enriched Site/H3K36me3 - HepG2 Enriched Site/H3K27me3 - HepG2 Enriched Site/H3K4me3 - HepG2 Enriched Site/H3K27ac - HepG2 E…	PolII - K562 Enriched Site/PolII - HepG2 Enriched Site/PolII - HepG2 Enriched Site	TAF1 - HepG2 Enriched Site/HEY1 - HepG2 Enriched Site/Sin3Ak2- - HepG2 Enriched Site/HNF4A - HepG2 Enriched Site/Cmyc - HepG2 Enriched Site/Jund - HepG2 Enriched Site/Yy1 - HepG2 Enriched Site/p3-- - HepG2 Enriched Site/Gabp - HepG2 Enriched Site/TAF1 - HepG2 Enriched Site/HEY1 - HepG2 Enriched Site/Sin3Ak2- - HepG2 Enriched Site/HNF4A - HepG2 Enriched Site/Cmyc - HepG2 Enriched Site/Jund - HepG2…	unknown	unknown	-	-	NM_022064.3	-	-
3	49725948	3:49725948	65	rs141881740	C	T	0.451327	-	-	-	-	-	-	c.-127C>T	-	DOWNSTREAM	protein_coding	APEH	UC genes	DNase1/DNase1/DNase1/DNase1/DNase1/DNase1/DNase1/DNase1	H3K4me1/H3K27ac/H3K9ac/H3K4me2/H3K27me3/H3K27me3/H4K91ac/H2BK12-ac/H4K8ac/H2BK5ac/H3K36me3/H3K27me3/H3K4me3/H3K27ac/H3K4me2/H3K9ac/H3K4me3	PolII/PolII/PolII	TAF1/HEY1/Sin3Ak2-/HNF4A/Cmyc/Jund/Yy1/p3--/Gabp/TAF1/HEY1/Sin3Ak2-/HNF4A/Cmyc/Jund/Yy1/p3--/Gabp	DNase1 - K562 Enriched Site/DNase1 - HeLa-S3 Enriched Site/DNase1 - HepG2 Enriched Site/DNase1 - HepG2 Enriched Site/DNase1 - HepG2 Enriched Site/DNase1 - HepG2 Enriched Site/DNase1 - K562 Enriched Site/DNase1 - HeLa-S3 Enriched Site	H3K4me1 - K562 Enriched Site/H3K27ac - K562 Enriched Site/H3K9ac - K562 Enriched Site/H3K4me2 - K562 Enriched Site/H3K27me3 - H1ESC Enriched Site/H3K27me3 - H1ESC Enriched Site/H4K91ac - CD4 Enriched Site/H2BK12-ac - CD4 Enriched Site/H4K8ac - CD4 Enriched Site/H2BK5ac - CD4 Enriched Site/H3K36me3 - HepG2 Enriched Site/H3K27me3 - HepG2 Enriched Site/H3K4me3 - HepG2 Enriched Site/H3K27ac - HepG2 E…	PolII - K562 Enriched Site/PolII - HepG2 Enriched Site/PolII - HepG2 Enriched Site	TAF1 - HepG2 Enriched Site/HEY1 - HepG2 Enriched Site/Sin3Ak2- - HepG2 Enriched Site/HNF4A - HepG2 Enriched Site/Cmyc - HepG2 Enriched Site/Jund - HepG2 Enriched Site/Yy1 - HepG2 Enriched Site/p3-- - HepG2 Enriched Site/Gabp - HepG2 Enriched Site/TAF1 - HepG2 Enriched Site/HEY1 - HepG2 Enriched Site/Sin3Ak2- - HepG2 Enriched Site/HNF4A - HepG2 Enriched Site/Cmyc - HepG2 Enriched Site/Jund - HepG2…	unknown	unknown	-	-	NM_022064.3	-	-
3	49726028	3:49726028	65	rs62262685	T	C	0.265487	-	-	-	-	-	0.4	c.94+3A>G	-	DOWNSTREAM	protein_coding	APEH	UC genes	DNase1/DNase1/DNase1/DNase1/DNase1/DNase1/DNase1/DNase1	H3K4me1/H3K27ac/H3K9ac/H3K4me2/H3K27me3/H3K27me3/H4K91ac/H2BK12-ac/H4K8ac/H2BK5ac/H4K16ac/H2BK2-ac/H3K4me1/H3K27ac/H3K36me3/H3K27me3/H3K4me3/H3K27ac/H3K4me2/H3K9ac/H3K4me3	PolII/PolII/PolII	TAF1/HEY1/Sin3Ak2-/HNF4A/Cmyc/Jund/Yy1/p3--/Gabp/SP1/ELF1/FOSL2/HNF4G/TAF1/HEY1/Sin3Ak2-/HNF4A/Cmyc/Jund/Yy1/p3--/Gabp/SP1/ELF1/FOSL2/HNF4G	DNase1 - K562 Enriched Site/DNase1 - HeLa-S3 Enriched Site/DNase1 - HepG2 Enriched Site/DNase1 - HepG2 Enriched Site/DNase1 - HepG2 Enriched Site/DNase1 - HepG2 Enriched Site/DNase1 - K562 Enriched Site/DNase1 - HeLa-S3 Enriched Site	H3K4me1 - K562 Enriched Site/H3K27ac - K562 Enriched Site/H3K9ac - K562 Enriched Site/H3K4me2 - K562 Enriched Site/H3K27me3 - H1ESC Enriched Site/H3K27me3 - H1ESC Enriched Site/H4K91ac - CD4 Enriched Site/H2BK12-ac - CD4 Enriched Site/H4K8ac - CD4 Enriched Site/H2BK5ac - CD4 Enriched Site/H4K16ac - CD4 Enriched Site/H2BK2-ac - CD4 Enriched Site/H3K4me1 - CD4 Enriched Site/H3K27ac - CD4 Enriched S…	PolII - K562 Enriched Site/PolII - HepG2 Enriched Site/PolII - HepG2 Enriched Site	TAF1 - HepG2 Enriched Site/HEY1 - HepG2 Enriched Site/Sin3Ak2- - HepG2 Enriched Site/HNF4A - HepG2 Enriched Site/Cmyc - HepG2 Enriched Site/Jund - HepG2 Enriched Site/Yy1 - HepG2 Enriched Site/p3-- - HepG2 Enriched Site/Gabp - HepG2 Enriched Site/SP1 - HepG2 Enriched Site/ELF1 - HepG2 Enriched Site/FOSL2 - HepG2 Enriched Site/HNF4G - HepG2 Enriched Site/TAF1 - HepG2 Enriched Site/HEY1 - HepG2 Enr…	unknown	unknown	-	-	NM_020998.3	-	-
3	49726178	3:49726178	48	rs147997200	G	A	0.0695322	0.083	0.228124	0.218906	-	0.07	-	c.-54C>T	-	DOWNSTREAM	protein_coding	APEH	UC genes	DNase1/DNase1/DNase1/DNase1/DNase1/DNase1/DNase1/DNase1/DNase1/DNase1	H3K4me1/H3K27ac/H3K9ac/H3K4me2/H3K4me3/H3K27me3/H3K27me3/H4K91ac/H2BK12-ac/H4K8ac/H2BK5ac/H4K16ac/H2BK2-ac/H3K4me1/H3K27ac/H4K5ac/H2AK9ac/H3K18ac/H2AZ/H3K27me3/H3K4me3/H3K27ac/H3K4me2/H3K9ac/H3K4me3/H4K5ac/H3K4me2/H3K4me3/H3K4me2	PolII/PolII/PolII	TAF1/HEY1/Sin3Ak2-/HNF4A/Cmyc/Jund/Yy1/p3--/Gabp/SP1/ELF1/FOSL2/HNF4G/FAIRE/TAF1/HEY1/Sin3Ak2-/HNF4A/Cmyc/Jund/Yy1/p3--/Gabp/SP1/ELF1/FOSL2/HNF4G/FAIRE	DNase1 - K562 Enriched Site/DNase1 - K562 Enriched Site/DNase1 - HeLa-S3 Enriched Site/DNase1 - HepG2 Enriched Site/DNase1 - HepG2 Enriched Site/DNase1 - HepG2 Enriched Site/DNase1 - HepG2 Enriched Site/DNase1 - K562 Enriched Site/DNase1 - HeLa-S3 Enriched Site/DNase1 - K562 Enriched Site	H3K4me1 - K562 Enriched Site/H3K27ac - K562 Enriched Site/H3K9ac - K562 Enriched Site/H3K4me2 - K562 Enriched Site/H3K4me3 - K562 Enriched Site/H3K27me3 - H1ESC Enriched Site/H3K27me3 - H1ESC Enriched Site/H4K91ac - CD4 Enriched Site/H2BK12-ac - CD4 Enriched Site/H4K8ac - CD4 Enriched Site/H2BK5ac - CD4 Enriched Site/H4K16ac - CD4 Enriched Site/H2BK2-ac - CD4 Enriched Site/H3K4me1 - CD4 Enriched …	PolII - K562 Enriched Site/PolII - HepG2 Enriched Site/PolII - HepG2 Enriched Site	TAF1 - HepG2 Enriched Site/HEY1 - HepG2 Enriched Site/Sin3Ak2- - HepG2 Enriched Site/HNF4A - HepG2 Enriched Site/Cmyc - HepG2 Enriched Site/Jund - HepG2 Enriched Site/Yy1 - HepG2 Enriched Site/p3-- - HepG2 Enriched Site/Gabp - HepG2 Enriched Site/SP1 - HepG2 Enriched Site/ELF1 - HepG2 Enriched Site/FOSL2 - HepG2 Enriched Site/HNF4G - HepG2 Enriched Site/FAIRE - HepG2 Enriched Site/TAF1 - HepG2 En…	unknown	unknown	-	-	NM_020998.3	-	-
3	49726195	3:49726195	36	-	T	C	0.0322377	-	-	-	-	-	-	c.-71A>G	-	DOWNSTREAM	protein_coding	APEH	UC genes	DNase1/DNase1/DNase1/DNase1/DNase1/DNase1/DNase1/DNase1/DNase1/DNase1	H3K4me1/H3K27ac/H3K9ac/H3K4me2/H3K4me3/H3K27me3/H3K27me3/H4K91ac/H2BK12-ac/H4K8ac/H2BK5ac/H4K16ac/H2BK2-ac/H3K4me1/H3K27ac/H4K5ac/H2AK9ac/H3K18ac/H2AZ/H3K9ac/H3K4me3/H3K27me3/H3K4me3/H3K27ac/H3K4me2/H3K9ac/H3K4me3/H4K5ac/H3K4me2/H3K4me3/H3K4me3/H3K4me2	PolII/PolII/PolII	TAF1/HEY1/Sin3Ak2-/HNF4A/Cmyc/Jund/Yy1/p3--/Gabp/SP1/ELF1/FOSL2/HNF4G/FAIRE/TAF1/HEY1/Sin3Ak2-/HNF4A/Cmyc/Jund/Yy1/p3--/Gabp/SP1/ELF1/FOSL2/HNF4G/FAIRE	DNase1 - K562 Enriched Site/DNase1 - K562 Enriched Site/DNase1 - HeLa-S3 Enriched Site/DNase1 - HepG2 Enriched Site/DNase1 - HepG2 Enriched Site/DNase1 - HepG2 Enriched Site/DNase1 - HepG2 Enriched Site/DNase1 - K562 Enriched Site/DNase1 - HeLa-S3 Enriched Site/DNase1 - K562 Enriched Site	H3K4me1 - K562 Enriched Site/H3K27ac - K562 Enriched Site/H3K9ac - K562 Enriched Site/H3K4me2 - K562 Enriched Site/H3K4me3 - K562 Enriched Site/H3K27me3 - H1ESC Enriched Site/H3K27me3 - H1ESC Enriched Site/H4K91ac - CD4 Enriched Site/H2BK12-ac - CD4 Enriched Site/H4K8ac - CD4 Enriched Site/H2BK5ac - CD4 Enriched Site/H4K16ac - CD4 Enriched Site/H2BK2-ac - CD4 Enriched Site/H3K4me1 - CD4 Enriched …	PolII - K562 Enriched Site/PolII - HepG2 Enriched Site/PolII - HepG2 Enriched Site	TAF1 - HepG2 Enriched Site/HEY1 - HepG2 Enriched Site/Sin3Ak2- - HepG2 Enriched Site/HNF4A - HepG2 Enriched Site/Cmyc - HepG2 Enriched Site/Jund - HepG2 Enriched Site/Yy1 - HepG2 Enriched Site/p3-- - HepG2 Enriched Site/Gabp - HepG2 Enriched Site/SP1 - HepG2 Enriched Site/ELF1 - HepG2 Enriched Site/FOSL2 - HepG2 Enriched Site/HNF4G - HepG2 Enriched Site/FAIRE - HepG2 Enriched Site/TAF1 - HepG2 En…	unknown	unknown	-	-	NM_020998.3	-	-
3	52847007	3:52847007	9	rs76408610	G	T	0.0214918	-	-	-	-	-	-	c.*430C>A	-	DOWNSTREAM	retained_intron	ITIH3	UC genes	-	-	-	-	-	-	-	-	unknown	unknown	-	-	NM_002218.4	-	-
3	52847054	3:52847054	1	-	T	C	0.000632111	-	-	-	-	-	-	c.*383A>G	-	DOWNSTREAM	retained_intron	ITIH3	UC genes	-	-	-	-	-	-	-	-	unknown	unknown	-	-	NM_002218.4	-	-
3	52847273	3:52847273	1	-	G	T	0.000632111	-	-	-	-	-	-	c.*164C>A	-	DOWNSTREAM	retained_intron	ITIH3	UC genes	-	-	-	-	-	-	-	-	unknown	unknown	-	-	NM_002218.4	-	-
3	52847473	3:52847473	19	rs78780447	C	T	0.0158028	0.015	1	1	0.0205814	0.02	0.013	c.2757G>A	p.Pro919Pro	SYNONYMOUS_CODING	protein_coding	ITIH4	UC genes	-	-	-	-	-	-	-	-	unknown	unknown	Tolerated	-	NM_002218.4	-	-
3	52847544	3:52847544	64	rs17331178	C	A	0.12579	0.103	0.093953	0.0895309	0.107791	0.11	0.081	c.*2709C>A	-	DOWNSTREAM	retained_intron	ITIH3	UC genes	-	-	-	-	-	-	-	-	unknown	unknown	-	-	NM_002217.3	-	-
3	52847984	3:52847984	15	rs2276811	A	G	0.0126422	0.008016	0.363105	0.331386	0.00639535	0.004	0.041	c.2723+7T>C	-	DOWNSTREAM	retained_intron	ITIH3	UC genes	-	-	-	-	-	-	-	-	unknown	unknown	-	-	NM_002218.4	yes	-
3	52848037	3:52848037	8	rs151083454	C	T	0.00695322	0.007014	1	1	0.0055814	0.004	0.005765	c.2677G>A	p.Gly893Ser	NON_SYNONYMOUS_CODING	protein_coding	ITIH4	UC genes	-	-	-	-	-	-	-	-	0	unknown	Tolerated	-	NM_002218.4	yes	-
3	52848207	3:52848207	57	rs77347777	C	T	0.0948167	0.119	0.0560382	0.0549352	0.113605	0.12	0.09	c.2626+18G>A	-	DOWNSTREAM	protein_coding	ITIH4	UC genes	-	-	-	-	-	-	-	-	unknown	unknown	-	-	NM_002218.4	-	-
3	52848355	3:52848355	1	-	C	T	0.000632111	0.002004	0.687138	0.563448	-	-	-	c.2496G>A	p.Thr832Thr	SYNONYMOUS_CODING	protein_coding	ITIH4	UC genes	-	-	-	-	-	-	-	-	unknown	unknown	Tolerated	-	NM_002218.4	-	-
3	52850999	3:52850999	3	rs73841137	A	G	0.00252845	0.001002	0.689885	0.654692	0.00127907	0.0013	-	c.2372T>C	p.Leu791Pro	NON_SYNONYMOUS_CODING	protein_coding	ITIH4	UC genes	-	-	-	-	-	-	-	-	0	unknown	Tolerated	-	NM_002218.4	yes	-
3	52851120	3:52851120	7	rs2535620	T	G	0.00695322	0.001002	0.0619523	0.0357257	0.00174419	0.0013	0.063	c.2297-46A>C	-	DOWNSTREAM	protein_coding	ITIH4	UC genes	-	-	-	-	-	-	-	-	unknown	unknown	-	-	NM_002218.4	yes	-
3	52851137	3:52851137	58	rs2240917	T	C	0.321745	0.392	0.00032701	0.000310711	-	0.41	-	c.2297-63A>G	-	DOWNSTREAM	protein_coding	ITIH4	UC genes	-	-	-	-	-	-	-	-	unknown	unknown	-	-	NM_002218.4	-	-
3	52852060	3:52852060	63	rs2245538	T	C	0.348925	0.391	0.0349793	0.0323404	0.382791	0.41	0.431	c.2296+8A>G	-	DOWNSTREAM	protein_coding	ITIH4	UC genes	-	-	-	-	-	-	-	-	unknown	unknown	-	-	NM_002218.4	-	-
3	52852138	3:52852138	6	rs2245536	A	G	0.005689	0.001002	0.123392	0.0998618	0.00174419	0.0013	0.065	c.2226T>C	p.Ser742Ser	SYNONYMOUS_CODING	protein_coding	ITIH4	UC genes	-	-	-	-	-	-	-	-	unknown	unknown	Tolerated	-	NM_002218.4	-	-
3	52852538	3:52852538	65	rs4687657	G	T	0.250316	0.277	0.15192	0.140834	0.266232	0.3	0.255	c.2092C>A	p.Pro698Thr	NON_SYNONYMOUS_CODING	protein_coding	ITIH4	UC genes	-	-	-	-	-	-	-	-	0.014	unknown	Damaging	rs4687657	NM_002218.4	-	-
3	52853340	3:52853340	1	rs7620907	G	C	0.00126422	0.999	1	1	-	1	-	n.-1G>C	-	DOWNSTREAM	protein_coding	ITIH4	UC genes	-	-	-	-	-	-	-	-	unknown	unknown	-	-	NR_046615.1	yes	-
3	52853401	3:52853401	65	rs3821831	C	T	0.326169	0.376	0.0111783	0.0107441	0.384419	0.35	0.296	c.2077+8G>A	-	DOWNSTREAM	protein_coding	ITIH4	UC genes	-	-	-	-	-	-	-	-	unknown	unknown	-	-	NM_002218.4	-	-
3	52853420	3:52853420	1	rs143285865	C	T	0.00126422	-	-	-	0.000581395	-	0.0003706	c.2066G>A	p.Arg689His	NON_SYNONYMOUS_CODING	protein_coding	ITIH4	UC genes	-	-	-	-	-	-	-	-	0.021	unknown	Tolerated	-	NM_002218.4	-	-
3	52853480	3:52853480	9	rs2276814	T	A	0.00758534	0.001002	0.0439465	0.0215262	0.00174419	0.0013	0.065	c.2006A>T	p.Gln669Leu	NON_SYNONYMOUS_CODING	protein_coding	ITIH4	UC genes	-	-	-	-	-	-	-	-	0.001	unknown	Tolerated	-	NM_002218.4	yes	yes
3	52853548	3:52853548	2	-	G	T	0.00252845	-	-	-	-	-	-	n.-1G>T	-	DOWNSTREAM	protein_coding	ITIH4	UC genes	-	-	-	-	-	-	-	-	unknown	unknown	-	-	NR_046615.1	-	-
3	52853633	3:52853633	7	rs184752179	G	A	0.00505689	-	-	-	-	-	-	n.-1G>A	-	DOWNSTREAM	protein_coding	ITIH4	UC genes	-	-	-	-	-	-	-	-	unknown	unknown	-	-	NR_046615.1	-	-
3	52853747	3:52853747	63	rs2276815	C	G	0.245259	0.277	0.0846148	0.0790493	0.268256	0.3	0.274	n.-1C>G	-	DOWNSTREAM	protein_coding	ITIH4	UC genes	-	-	-	-	-	-	-	-	unknown	unknown	-	-	NR_046615.1	-	-
3	52854082	3:52854082	8	rs2535616	T	C	0.00695322	0.001002	0.0619523	0.0357257	0.00251414	0.0013	-	n.-1T>C	-	DOWNSTREAM	protein_coding	ITIH4	UC genes	-	-	-	-	-	-	-	-	unknown	unknown	-	-	NR_046615.1	yes	-
3	52854132	3:52854132	9	rs2710318	C	T	0.00821745	0.001002	0.0311971	0.0130803	-	0.0013	-	n.-1C>T	-	DOWNSTREAM	protein_coding	ITIH4	UC genes	-	-	-	-	-	-	-	-	unknown	unknown	-	-	NR_046615.1	yes	-
3	52854140	3:52854140	60	rs9831977	T	G	0.111252	0.112	0.990234	0.948876	-	0.1	-	n.-1T>G	-	DOWNSTREAM	protein_coding	ITIH4	UC genes	-	-	-	-	-	-	-	-	unknown	unknown	-	-	NR_046615.1	-	-
3	52854186	3:52854186	59	rs2239548	A	C	0.335651	0.391	0.00504178	0.00470544	-	0.41	-	n.-1A>C	-	DOWNSTREAM	protein_coding	ITIH4	UC genes	-	-	-	-	-	-	-	-	unknown	unknown	-	-	NR_046615.1	-	-
3	52854471	3:52854471	9	rs57323068	T	A	0.00758534	-	-	-	-	0.0013	-	n.-1T>A	-	DOWNSTREAM	protein_coding	ITIH4	UC genes	-	-	-	-	-	-	-	-	unknown	unknown	-	-	NR_046615.1	-	-
3	52854804	3:52854804	1	-	G	A	0.000632111	-	-	-	-	-	-	c.1680-3C>T	-	DOWNSTREAM	protein_coding	ITIH4	UC genes	DNase1/DNase1/DNase1/DNase1/DNase1/DNase1	H3K36me3	-	CTCF/CTCF/CTCF/Rad21/CTCF/CTCF/CTCF/CTCF/CTCF/CTCF/CTCF/CTCF/CTCF/CTCF/CTCF/CTCF/CTCF/CTCF/CTCF/CTCF/CTCF/CTCF/CTCF/CTCF/CTCF/CTCF/CTCF/CTCF/CTCF/CTCF/CTCF/CTCF/Rad21/CTCF/CTCF/CTCF/CTCF/CTCF/CTCF/CTCF/CTCF/CTCF/CTCF/CTCF	DNase1 - HUVEC Enriched Site/DNase1 - HeLa-S3 Enriched Site/DNase1 - HepG2 Enriched Site/DNase1 - HUVEC Enriched Site/DNase1 - HepG2 Enriched Site/DNase1 - HeLa-S3 Enriched Site	H3K36me3 - NHEK Enriched Site	-	CTCF - NHEK Enriched Site/CTCF - NHEK Enriched Site/CTCF - H1ESC Enriched Site/Rad21 - H1ESC Enriched Site/CTCF - HUVEC Enriched Site/CTCF - HUVEC Enriched Site/CTCF - HUVEC Enriched Site/CTCF - HMEC Enriched Site/CTCF - HMEC Enriched Site/CTCF - HeLa-S3 Enriched Site/CTCF - HeLa-S3 Enriched Site/CTCF - HepG2 Enriched Site/CTCF - HepG2 Enriched Site/CTCF - HepG2 Enriched Site/CTCF - HSMM Enriched…	unknown	unknown	-	-	NM_002218.4	-	-
3	52854859	3:52854859	1	-	A	G	0.000632111	-	-	-	-	-	-	n.-1A>G	-	DOWNSTREAM	protein_coding	ITIH4	UC genes	DNase1/DNase1/DNase1/DNase1/DNase1/DNase1/DNase1/DNase1	H3K36me3	-	CTCF/CTCF/CTCF/CTCF/Rad21/CTCF/CTCF/CTCF/CTCF/CTCF/CTCF/CTCF/CTCF/CTCF/CTCF/CTCF/CTCF/CTCF/Rad21/CTCF/CTCF/CTCF/CTCF/CTCF/CTCF/CTCF/CTCF/CTCF/CTCF/CTCF/CTCF/CTCF/CTCF/CTCF/CTCF/CTCF/CTCF/CTCF/Rad21/CTCF/CTCF/CTCF/CTCF/Rad21/CTCF/Rad21/CTCF/CTCF/CTCF/CTCF/CTCF/CTCF/CTCF/CTCF/CTCF/CTCF/CTCF/Rad21	DNase1 - H1ESC Enriched Site/DNase1 - HUVEC Enriched Site/DNase1 - HeLa-S3 Enriched Site/DNase1 - HepG2 Enriched Site/DNase1 - HUVEC Enriched Site/DNase1 - HepG2 Enriched Site/DNase1 - HeLa-S3 Enriched Site/DNase1 - H1ESC Enriched Site	H3K36me3 - NHEK Enriched Site	-	CTCF - NHEK Enriched Site/CTCF - NHEK Enriched Site/CTCF - NHEK Enriched Site/CTCF - H1ESC Enriched Site/Rad21 - H1ESC Enriched Site/CTCF - H1ESC Enriched Site/CTCF - H1ESC Enriched Site/CTCF - HUVEC Enriched Site/CTCF - HUVEC Enriched Site/CTCF - HUVEC Enriched Site/CTCF - HMEC Enriched Site/CTCF - HMEC Enriched Site/CTCF - HeLa-S3 Enriched Site/CTCF - HeLa-S3 Enriched Site/CTCF - HeLa-S3 Enrich…	unknown	unknown	-	-	NR_046615.1	-	yes
3	52854913	3:52854913	4	rs2535646	G	A	0.00379267	0.001002	0.347948	0.259924	-	0.0013	-	n.-1G>A	-	DOWNSTREAM	protein_coding	ITIH4	UC genes	DNase1/DNase1/DNase1/DNase1/DNase1/DNase1/DNase1/DNase1/DNase1/DNase1	H3K36me3	-	CTCF/CTCF/CTCF/CTCF/Rad21/CTCF/CTCF/CTCF/CTCF/CTCF/CTCF/CTCF/CTCF/CTCF/CTCF/CTCF/CTCF/CTCF/CTCF/Rad21/CTCF/CTCF/CTCF/CTCF/CTCF/CTCF/CTCF/CTCF/CTCF/CTCF/CTCF/CTCF/CTCF/CTCF/CTCF/CTCF/CTCF/CTCF/CTCF/Rad21/CTCF/CTCF/CTCF/CTCF/Rad21/CTCF/Rad21/CTCF/CTCF/CTCF/CTCF/CTCF/CTCF/CTCF/CTCF/CTCF/CTCF/CTCF/CTCF/Rad21	DNase1 - H1ESC Enriched Site/DNase1 - H1ESC Enriched Site/DNase1 - HUVEC Enriched Site/DNase1 - HeLa-S3 Enriched Site/DNase1 - HepG2 Enriched Site/DNase1 - HUVEC Enriched Site/DNase1 - HepG2 Enriched Site/DNase1 - HeLa-S3 Enriched Site/DNase1 - H1ESC Enriched Site/DNase1 - H1ESC Enriched Site	H3K36me3 - NHEK Enriched Site	-	CTCF - NHEK Enriched Site/CTCF - NHEK Enriched Site/CTCF - NHEK Enriched Site/CTCF - H1ESC Enriched Site/Rad21 - H1ESC Enriched Site/CTCF - H1ESC Enriched Site/CTCF - H1ESC Enriched Site/CTCF - HUVEC Enriched Site/CTCF - HUVEC Enriched Site/CTCF - HUVEC Enriched Site/CTCF - HMEC Enriched Site/CTCF - HMEC Enriched Site/CTCF - CD4 Enriched Site/CTCF - HeLa-S3 Enriched Site/CTCF - HeLa-S3 Enriched S…	unknown	unknown	-	-	NR_046615.1	yes	yes
3	52855000	3:52855000	7	rs148956512	C	A	0.00442478	-	-	-	0.000465116	-	0.032	c.1679+7G>T	-	DOWNSTREAM	protein_coding	ITIH4	UC genes	DNase1/DNase1/DNase1/DNase1/DNase1/DNase1/DNase1/DNase1/DNase1/DNase1	H3K36me3	-	CTCF/CTCF/CTCF/CTCF/Rad21/CTCF/CTCF/CTCF/CTCF/CTCF/CTCF/CTCF/CTCF/CTCF/CTCF/CTCF/CTCF/CTCF/CTCF/Rad21/CTCF/CTCF/CTCF/CTCF/CTCF/CTCF/CTCF/CTCF/CTCF/CTCF/CTCF/CTCF/CTCF/CTCF/CTCF/CTCF/CTCF/CTCF/CTCF/Rad21/CTCF/CTCF/CTCF/CTCF/Rad21/CTCF/Rad21/CTCF/CTCF/CTCF/CTCF/CTCF/CTCF/CTCF/CTCF/CTCF/CTCF/CTCF/CTCF/Rad21	DNase1 - NHEK Enriched Site/DNase1 - H1ESC Enriched Site/DNase1 - H1ESC Enriched Site/DNase1 - HUVEC Enriched Site/DNase1 - HepG2 Enriched Site/DNase1 - HUVEC Enriched Site/DNase1 - HepG2 Enriched Site/DNase1 - H1ESC Enriched Site/DNase1 - H1ESC Enriched Site/DNase1 - NHEK Enriched Site	H3K36me3 - NHEK Enriched Site	-	CTCF - NHEK Enriched Site/CTCF - NHEK Enriched Site/CTCF - NHEK Enriched Site/CTCF - H1ESC Enriched Site/Rad21 - H1ESC Enriched Site/CTCF - H1ESC Enriched Site/CTCF - H1ESC Enriched Site/CTCF - HUVEC Enriched Site/CTCF - HUVEC Enriched Site/CTCF - HUVEC Enriched Site/CTCF - HMEC Enriched Site/CTCF - HMEC Enriched Site/CTCF - CD4 Enriched Site/CTCF - HeLa-S3 Enriched Site/CTCF - HeLa-S3 Enriched S…	unknown	unknown	-	-	NM_002218.4	-	yes
3	52857778	3:52857778	63	rs34860124	T	A	0.127686	0.111	0.23581	0.216365	0.112326	0.11	0.085	n.-1T>A	-	DOWNSTREAM	protein_coding	ITIH4	UC genes	-	-	-	-	-	-	-	-	unknown	unknown	-	-	NR_046615.1	-	-
3	52858372	3:52858372	9	rs2710324	C	T	0.00758534	0.001002	0.0439465	0.0215262	0.00174419	0.0013	0.065	c.1045+41G>A	-	DOWNSTREAM	protein_coding	ITIH4	UC genes	-	-	-	-	-	-	-	-	unknown	unknown	-	-	NM_002218.4	yes	-
3	52858762	3:52858762	7	rs183660326	G	A	0.00505689	-	-	-	-	-	-	c.876+96C>T	-	INTRON	protein_coding	ITIH4	UC genes	-	-	-	-	-	-	-	-	unknown	unknown	-	-	NM_002218.4	-	-
3	52859012	3:52859012	1	rs145487300	T	C	0.000632111	-	-	-	0.000116279	0.0013	0.0001401	c.760-38A>G	-	DOWNSTREAM	protein_coding	ITIH4	UC genes	-	-	-	-	-	-	-	-	unknown	unknown	-	-	NM_002218.4	-	-
3	52859855	3:52859855	1	-	G	A	0.000632111	-	-	-	-	-	-	n.*395G>A	-	DOWNSTREAM	protein_coding	ITIH4	UC genes	-	-	-	-	-	-	-	-	unknown	unknown	-	-	NR_046615.1	-	-
3	52859890	3:52859890	9	rs2535631	A	G	0.00821745	0.001002	0.0311971	0.0130803	0.00174419	0.0013	0.065	n.*395A>G	-	DOWNSTREAM	protein_coding	ITIH4	UC genes	-	-	-	-	-	-	-	-	unknown	unknown	-	-	NR_046615.1	yes	-
3	52860543	3:52860543	1	rs2710343	C	T	0.000632111	-	-	-	0.000813953	0.0013	0.025	n.*395C>T	-	DOWNSTREAM	protein_coding	ITIH4	UC genes	-	-	-	-	-	-	-	-	unknown	unknown	-	-	NR_046615.1	-	-
3	52860816	3:52860816	53	rs2276816	C	T	0.106195	0.117	0.419819	0.402038	0.113372	0.12	0.095	c.510G>A	p.Lys170Lys	SYNONYMOUS_CODING	protein_coding	ITIH4	UC genes	-	-	-	-	-	-	-	-	unknown	unknown	Tolerated	rs2276816	NM_002218.4	-	-
3	52860936	3:52860936	64	rs2276817	C	T	0.211125	0.24	0.0896154	0.0888998	0.233023	0.26	0.248	c.390G>A	p.Val130Val	SYNONYMOUS_CODING	protein_coding	ITIH4	UC genes	-	-	-	-	-	-	-	-	unknown	unknown	Tolerated	rs2276817	NM_002218.4	-	-
3	52861211	3:52861211	64	rs13072536	A	T	0.211757	0.24	0.0971556	0.0893633	0.23314	0.26	0.248	c.254T>A	p.Ile85Asn	NON_SYNONYMOUS_CODING	protein_coding	ITIH4	UC genes	-	-	-	-	-	-	-	-	0.979	unknown	Tolerated	-	NM_002218.4	-	-
3	52864575	3:52864575	2	-	G	A	0.00189633	-	-	-	-	-	-	c.84C>T	p.Ala28Ala	SYNONYMOUS_CODING	protein_coding	ITIH4	UC genes	-	-	-	-	-	-	-	-	unknown	unknown	Tolerated	-	NM_002218.4	-	-
3	52864584	3:52864584	65	rs2071042	A	G	0.378003	0.392	0.509508	0.50597	0.38407	0.41	0.432	c.75T>C	p.Thr25Thr	SYNONYMOUS_CODING	protein_coding	ITIH4	UC genes	-	-	-	-	-	-	-	-	unknown	unknown	Tolerated	-	NM_002218.4	-	-
3	52864614	3:52864614	2	rs147068040	G	A	0.00126422	-	-	-	0.000348837	-	0.0002224	c.45C>T	p.Val15Val	SYNONYMOUS_CODING	protein_coding	ITIH4	UC genes	-	-	-	-	-	-	-	-	unknown	unknown	Tolerated	-	NM_002218.4	-	-
3	52864635	3:52864635	63	rs2276818	A	G	0.172566	0.148	0.116411	0.112655	0.147791	0.15	0.116	c.24T>C	p.Arg8Arg	SYNONYMOUS_CODING	protein_coding	ITIH4	UC genes	DNase1/DNase1	H3K4me2/H3K27me3/H3K4me3	PolII	-	DNase1 - K562 Enriched Site/DNase1 - K562 Enriched Site	H3K4me2 - HepG2 Enriched Site/H3K27me3 - HepG2 Enriched Site/H3K4me3 - HepG2 Enriched Site	PolII - HeLa-S3 Enriched Site	-	unknown	unknown	Tolerated	-	NM_002218.4	-	-
3	52864693	3:52864693	64	rs2071041	T	G	0.223767	0.241	0.321001	0.313645	0.234535	0.26	0.277	c.-35A>C	-	DOWNSTREAM	nonsense_mediated_decay	MUSTN1	UC genes	DNase1/DNase1	H3K4me2/H3K27me3/H3K4me3	PolII	-	DNase1 - K562 Enriched Site/DNase1 - K562 Enriched Site	H3K4me2 - HepG2 Enriched Site/H3K27me3 - HepG2 Enriched Site/H3K4me3 - HepG2 Enriched Site	PolII - HeLa-S3 Enriched Site	-	unknown	unknown	-	-	NM_002218.4	-	-
3	52864694	3:52864694	1	-	C	G	0.000632111	-	-	-	-	-	-	c.-36G>C	-	DOWNSTREAM	nonsense_mediated_decay	MUSTN1	UC genes	DNase1/DNase1	H3K4me2/H3K27me3/H3K4me3	PolII	-	DNase1 - K562 Enriched Site/DNase1 - K562 Enriched Site	H3K4me2 - HepG2 Enriched Site/H3K27me3 - HepG2 Enriched Site/H3K4me3 - HepG2 Enriched Site	PolII - HeLa-S3 Enriched Site	-	unknown	unknown	-	-	NM_002218.4	-	-
3	53195374	3:53195374	1	-	C	G	0.000632111	-	-	-	-	-	-	c.-202C>G	-	INTRON	protein_coding	PRKCD	UC genes	DNase1/DNase1/DNase1/DNase1/DNase1/DNase1/DNase1/DNase1/DNase1/DNase1/DNase1/DNase1/DNase1/DNase1/DNase1/DNase1/DNase1/DNase1/DNase1	H3K4me3/H3K27me3/H3K4me3/H3K4me3/H3K4me3/H3K4me3/H3K4me3/H3K4me3/H3K4me3/H3K4me2/H4K91ac/H3K4me3/H3K4me3/H3K9ac/H3K27ac/H3K4me3/H3K27me3/H3K4me3/H3K4me3/H3K9ac/H3K4me3/H3K4me3/H2AZ/H3K4me3/H3K9ac/H3K4me3/H3K4me3/H3K79me2/H3K27ac/H3K4me3/H3K9ac	PolII/PolII/PolII/PolII/PolII/PolII/PolII/PolII	ELF1/E2F1/TAF1/Sin3Ak2-/HEY1/ELF1/TAF1/HEY1/Sin3Ak2-/TAF1/ELF1/E2F1/PU1/ELF1/TAF1/PU1	DNase1 - K562 Enriched Site/DNase1 - H1ESC Enriched Site/DNase1 - HUVEC Enriched Site/DNase1 - HMEC Enriched Site/DNase1 - CD4 Enriched Site/DNase1 - HeLa-S3 Enriched Site/DNase1 - HepG2 Enriched Site/DNase1 - HepG2 Enriched Site/DNase1 - HUVEC Enriched Site/DNase1 - HepG2 Enriched Site/DNase1 - HMEC Enriched Site/DNase1 - GM-699- Enriched Site/DNase1 - HeLa-S3 Enriched Site/DNase1 - HepG2 Enrich…	H3K4me3 - K562 Enriched Site/H3K27me3 - H1ESC Enriched Site/H3K4me3 - H1ESC Enriched Site/H3K4me3 - H1ESC Enriched Site/H3K4me3 - H1ESC Enriched Site/H3K4me3 - HUVEC Enriched Site/H3K4me3 - HUVEC Enriched Site/H3K4me3 - HMEC Enriched Site/H3K4me3 - HMEC Enriched Site/H3K4me2 - HMEC Enriched Site/H4K91ac - CD4 Enriched Site/H3K4me3 - NH-A Enriched Site/H3K4me3 - HeLa-S3 Enriched Site/H3K9ac - HeLa…	PolII - K562 Enriched Site/PolII - K562 Enriched Site/PolII - HUVEC Enriched Site/PolII - HeLa-S3 Enriched Site/PolII - HeLa-S3 Enriched Site/PolII - HepG2 Enriched Site/PolII - GM12878 Enriched Site/PolII - GM12878 Enriched Site	ELF1 - K562 Enriched Site/E2F1 - HeLa-S3 Enriched Site/TAF1 - HepG2 Enriched Site/Sin3Ak2- - HepG2 Enriched Site/HEY1 - HepG2 Enriched Site/ELF1 - GM12878 Enriched Site/TAF1 - HepG2 Enriched Site/HEY1 - HepG2 Enriched Site/Sin3Ak2- - HepG2 Enriched Site/TAF1 - GM12878 Enriched Site/ELF1 - K562 Enriched Site/E2F1 - HeLa-S3 Enriched Site/PU1 - GM12878 Enriched Site/ELF1 - GM12878 Enriched Site/TAF1…	unknown	unknown	-	-	NM_006254.3	-	-
3	53199014	3:53199014	56	rs1483185	T	G	0.154867	0.826	0.210619	0.20746	-	0.84	-	c.-131-106T>G	-	INTRON	protein_coding	PRKCD	UC genes	DNase1/DNase1/DNase1/DNase1/DNase1/DNase1	H3K36me3/H3K36me3/H3K36me3/H3K36me3/H3K36me3/H3K36me3/H3K36me3/H3K79me2	-	-	DNase1 - NHEK Enriched Site/DNase1 - NHEK Enriched Site/DNase1 - NHEK Enriched Site/DNase1 - NHEK Enriched Site/DNase1 - H1ESC Enriched Site/DNase1 - H1ESC Enriched Site	H3K36me3 - NHEK Enriched Site/H3K36me3 - NHEK Enriched Site/H3K36me3 - GM-699- Enriched Site/H3K36me3 - IMR9- Enriched Site/H3K36me3 - HepG2 Enriched Site/H3K36me3 - HepG2 Enriched Site/H3K36me3 - GM12878 Enriched Site/H3K79me2 - GM12878 Enriched Site	-	-	unknown	unknown	-	-	NM_006254.3	-	-
3	53199080	3:53199080	61	rs1483186	C	T	0.1378	0.878	0.281083	0.282088	-	0.87	-	c.-131-40C>T	-	INTRON	protein_coding	PRKCD	UC genes	DNase1/DNase1/DNase1/DNase1/DNase1/DNase1	H3K36me3/H3K36me3/H3K36me3/H3K36me3/H3K36me3/H3K36me3/H3K36me3/H3K79me2	-	-	DNase1 - NHEK Enriched Site/DNase1 - NHEK Enriched Site/DNase1 - NHEK Enriched Site/DNase1 - NHEK Enriched Site/DNase1 - H1ESC Enriched Site/DNase1 - H1ESC Enriched Site	H3K36me3 - NHEK Enriched Site/H3K36me3 - NHEK Enriched Site/H3K36me3 - GM-699- Enriched Site/H3K36me3 - IMR9- Enriched Site/H3K36me3 - HepG2 Enriched Site/H3K36me3 - HepG2 Enriched Site/H3K36me3 - GM12878 Enriched Site/H3K79me2 - GM12878 Enriched Site	-	-	unknown	unknown	-	-	NM_006254.3	-	-
3	53199306	3:53199306	1	-	T	C	0.000632111	-	-	-	-	-	-	c.-20+75T>C	-	INTRON	protein_coding	PRKCD	UC genes	DNase1/DNase1/DNase1/DNase1	H3K36me3/H3K36me3/H3K36me3/H3K36me3/H3K36me3/H3K36me3/H3K36me3/H3K36me3/H3K79me2	-	-	DNase1 - NHEK Enriched Site/DNase1 - NHEK Enriched Site/DNase1 - H1ESC Enriched Site/DNase1 - H1ESC Enriched Site	H3K36me3 - NHEK Enriched Site/H3K36me3 - NHEK Enriched Site/H3K36me3 - GM-699- Enriched Site/H3K36me3 - IMR9- Enriched Site/H3K36me3 - HepG2 Enriched Site/H3K36me3 - HepG2 Enriched Site/H3K36me3 - HMEC Enriched Site/H3K36me3 - GM12878 Enriched Site/H3K79me2 - GM12878 Enriched Site	-	-	unknown	unknown	-	-	NM_006254.3	-	-
3	53212383	3:53212383	64	rs2306570	C	T	0.173198	0.157	0.317709	0.303533	-	0.13	-	c.-19-37C>T	-	INTRON	protein_coding	PRKCD	UC genes	-	-	-	-	-	-	-	-	unknown	unknown	-	-	NM_006254.3	-	-
3	53212543	3:53212543	1	rs141615361	G	A	0.000632111	-	-	-	0.000232558	0.0013	9.884e-05	c.105G>A	p.Ala35Ala	SYNONYMOUS_CODING	protein_coding	PRKCD	UC genes	-	-	-	-	-	-	-	-	unknown	unknown	Tolerated	-	NM_006254.3	-	-
3	53212573	3:53212573	1	-	C	T	0.000632111	-	-	-	-	-	-	c.115+20C>T	-	DOWNSTREAM	protein_coding	PRKCD	UC genes	-	-	-	-	-	-	-	-	unknown	unknown	-	-	NM_006254.3	-	-
3	53212574	3:53212574	62	rs2306571	C	G	0.303413	0.655	0.031819	0.0301969	0.647907	0.68	0.638	c.115+21C>G	-	DOWNSTREAM	protein_coding	PRKCD	UC genes	-	-	-	-	-	-	-	-	unknown	unknown	-	-	NM_006254.3	-	-
3	53213657	3:53213657	64	rs2230493	T	C	0.169406	0.157	0.452129	0.445638	0.166047	0.13	0.125	c.180T>C	p.Asp60Asp	SYNONYMOUS_CODING	protein_coding	PRKCD	UC genes	-	-	-	-	-	-	-	-	unknown	unknown	Tolerated	-	NM_006254.3	-	-
3	53215141	3:53215141	37	rs2242305	C	A	0.0941846	0.139	0.000504828	0.00051149	-	0.17	-	c.316-82C>A	-	DOWNSTREAM	protein_coding	PRKCD	UC genes	DNase1/DNase1/DNase1/DNase1	H3K36me3/H3K36me3/H3K36me3/H3K36me3/H3K36me3/H3K36me3/H3K36me3/H3K36me3/H3K36me3/H3K36me3/H3K36me3/H3K36me3/H3K36me3/H3K36me3/H3K36me3/H3K27ac	-	Tcf12/PU1/MEF2A/EBF/SP1/Tcf12/PU1/MEF2A/EBF/SP1	DNase1 - GM-699- Enriched Site/DNase1 - GM12878 Enriched Site/DNase1 - GM-699- Enriched Site/DNase1 - GM12878 Enriched Site	H3K36me3 - K562 Enriched Site/H3K36me3 - H1ESC Enriched Site/H3K36me3 - H1ESC Enriched Site/H3K36me3 - HUVEC Enriched Site/H3K36me3 - HUVEC Enriched Site/H3K36me3 - HMEC Enriched Site/H3K36me3 - CD4 Enriched Site/H3K36me3 - HepG2 Enriched Site/H3K36me3 - HepG2 Enriched Site/H3K36me3 - IMR9- Enriched Site/H3K36me3 - HSMM Enriched Site/H3K36me3 - GM-699- Enriched Site/H3K36me3 - NHEK Enriched Site/…	-	Tcf12 - GM12878 Enriched Site/PU1 - GM12878 Enriched Site/MEF2A - GM12878 Enriched Site/EBF - GM12878 Enriched Site/SP1 - GM12878 Enriched Site/Tcf12 - GM12878 Enriched Site/PU1 - GM12878 Enriched Site/MEF2A - GM12878 Enriched Site/EBF - GM12878 Enriched Site/SP1 - GM12878 Enriched Site	unknown	unknown	-	-	NM_006254.3	-	yes
3	53215383	3:53215383	7	-	G	A	0.00442478	0.008016	0.366704	0.290289	-	-	-	c.377-77G>A	-	DOWNSTREAM	protein_coding	PRKCD	UC genes	-	-	-	-	-	-	-	-	unknown	unknown	-	-	NM_006254.3	yes	-
3	53215799	3:53215799	63	rs7630325	G	A	0.149178	0.147	0.940842	0.909597	0.148256	0.17	0.15	c.571+51G>A	-	DOWNSTREAM	protein_coding	PRKCD	UC genes	-	-	-	-	-	-	-	-	unknown	unknown	-	-	NM_006254.3	-	-
3	53217168	3:53217168	2	rs75794462	C	T	0.00189633	-	-	-	0.00186047	0.0026	0.002158	c.603C>T	p.Ile201Ile	SYNONYMOUS_CODING	protein_coding	PRKCD	UC genes	-	-	-	-	-	-	-	-	unknown	unknown	Tolerated	-	NM_006254.3	-	-
3	53217673	3:53217673	12	rs56223332	G	A	0.00948167	0.011	0.857822	0.69111	-	0.004	-	c.787+76G>A	-	DOWNSTREAM	protein_coding	PRKCD	UC genes	-	-	-	-	-	-	-	-	unknown	unknown	-	-	NM_006254.3	yes	-
3	53218942	3:53218942	1	rs145324216	C	T	0.000632111	-	-	-	0.000232558	-	-	c.840C>T	p.Cys280Cys	SYNONYMOUS_CODING	protein_coding	PRKCD	UC genes	-	-	-	-	-	-	-	-	unknown	unknown	Tolerated	-	NM_006254.3	-	-
3	53219680	3:53219680	1	rs55929201	G	C	0.000632111	0.003006	0.327649	0.305334	0.000232558	-	-	c.949G>C	p.Glu317Gln	NON_SYNONYMOUS_CODING	protein_coding	PRKCD	UC genes	-	-	-	-	-	-	-	-	0.913	unknown	Tolerated	-	NM_006254.3	yes	-
3	53220129	3:53220129	45	rs45513792	G	T	0.051201	0.06	0.377891	0.329657	-	0.03	-	c.1087-54G>T	-	DOWNSTREAM	protein_coding	PRKCD	UC genes	-	-	-	-	-	-	-	-	unknown	unknown	-	-	NM_006254.3	-	-
3	53220215	3:53220215	64	rs2230494	G	A	0.27244	0.271	0.952028	0.927643	0.283953	0.29	0.274	c.1119G>A	p.Glu373Glu	SYNONYMOUS_CODING	protein_coding	PRKCD	UC genes	-	-	-	-	-	-	-	-	unknown	unknown	Tolerated	-	NM_006254.3	-	-
3	53220375	3:53220375	47	rs41275531	G	A	0.0714286	0.062	0.403736	0.377477	0.0627907	0.03	0.058	c.1260+19G>A	-	DOWNSTREAM	protein_coding	PRKCD	UC genes	-	-	-	-	-	-	-	-	unknown	unknown	-	-	NM_006254.3	-	-
3	53220715	3:53220715	2	-	C	T	0.00189633	-	-	-	0.000465116	-	0.0001812	c.1352+4C>T	-	DOWNSTREAM	protein_coding	PRKCD	UC genes	-	-	-	-	-	-	-	-	unknown	unknown	-	-	NM_006254.3	-	-
3	53221314	3:53221314	1	-	C	T	0.000632111	-	-	-	0	-	0.0001153	c.1353-42C>T	-	DOWNSTREAM	protein_coding	PRKCD	UC genes	-	-	-	-	-	-	-	-	unknown	unknown	-	-	NM_006254.3	-	-
3	53221365	3:53221365	2	rs41295962	C	T	0.00126422	-	-	-	0.000930233	-	0.0004283	c.1362C>T	p.Ala454Ala	SYNONYMOUS_CODING	protein_coding	PRKCD	UC genes	-	-	-	-	-	-	-	-	unknown	unknown	Tolerated	-	NM_006254.3	-	-
3	53221425	3:53221425	2	rs78905675	G	C	0.00189633	0.001002	0.96125	1	0.000465116	-	0.0003459	c.1415+7G>C	-	DOWNSTREAM	protein_coding	PRKCD	UC genes	-	-	-	-	-	-	-	-	unknown	unknown	-	-	NM_006254.3	yes	-
3	53221437	3:53221437	3	-	C	T	0.00189633	-	-	-	0.00104651	0.0013	0.001062	c.1415+19C>T	-	DOWNSTREAM	protein_coding	PRKCD	UC genes	-	-	-	-	-	-	-	-	unknown	unknown	-	-	NM_006254.3	-	-
3	53222761	3:53222761	65	rs2306574	C	T	0.242731	0.79	0.0642305	0.0611348	0.776047	0.74	0.748	c.1441C>T	p.Leu481Leu	SYNONYMOUS_CODING	protein_coding	PRKCD	UC genes	-	-	-	-	-	-	-	-	unknown	unknown	Tolerated	-	NM_006254.3	-	-
3	53222767	3:53222767	1	rs35891605	C	T	0.000632111	-	-	-	0.00127907	-	0.0008401	c.1447C>T	p.Arg483Trp	NON_SYNONYMOUS_CODING	protein_coding	PRKCD	UC genes	-	-	-	-	-	-	-	-	0.91	unknown	Tolerated	-	NM_006254.3	-	-
3	53223291	3:53223291	1	rs7630600	T	G	0.000632111	-	-	-	-	0.88	0.857	c.1743+29T>G	-	DOWNSTREAM	protein_coding	PRKCD	UC genes	-	-	-	-	-	-	-	-	unknown	unknown	-	-	NM_006254.3	-	-
3	53223332	3:53223332	1	-	T	C	0.000632111	-	-	-	-	-	-	c.1743+70T>C	-	DOWNSTREAM	protein_coding	PRKCD	UC genes	-	-	-	-	-	-	-	-	unknown	unknown	-	-	NM_006254.3	-	-
3	53223927	3:53223927	3	rs1075865	C	G	0.00252845	-	-	-	0.998605	1	0.965	c.1782C>G	p.Thr594Thr	SYNONYMOUS_CODING	protein_coding	PRKCD	UC genes	-	-	-	-	-	-	-	-	unknown	unknown	Tolerated	-	NM_006254.3	-	-
3	53224002	3:53224002	5	rs900495	T	C	0.00252845	-	-	-	0.99907	1	0.983	c.1857T>C	p.Pro619Pro	SYNONYMOUS_CODING	protein_coding	PRKCD	UC genes	-	-	-	-	-	-	-	-	unknown	unknown	Tolerated	-	NM_006254.3	-	-
3	53226132	3:53226132	1	-	C	T	0.000632111	-	-	-	-	-	-	c.1881C>T	p.Pro627Pro	SYNONYMOUS_CODING	protein_coding	PRKCD	UC genes	-	-	-	-	-	-	-	-	unknown	unknown	Tolerated	-	NM_006254.3	-	-
3	53226177	3:53226177	1	rs56338517	G	A	0.000632111	-	-	-	0.000813953	0.01	0.009422	c.1926G>A	p.Ala642Ala	SYNONYMOUS_CODING	protein_coding	PRKCD	UC genes	-	-	-	-	-	-	-	-	unknown	unknown	Tolerated	-	NM_006254.3	-	-
4	74862163	4:74862163	5	rs139084547	A	T	0.00316056	0.021	2.37424e-05	1.58687e-05	-	0.01	-	c.*1191T>A	-	UTR_3_PRIME	protein_coding	CXCL5	UC genes	-	-	-	-	-	-	-	-	unknown	unknown	-	-	NM_002994.4	yes	-
4	74862176	4:74862176	3	-	G	A	0.00189633	-	-	-	-	-	-	c.*1178C>T	-	UTR_3_PRIME	protein_coding	CXCL5	UC genes	-	-	-	-	-	-	-	-	unknown	unknown	-	-	NM_002994.4	-	-
4	74862852	4:74862852	31	rs3775488	T	C	0.156764	0.334	1.84298e-25	3.90202e-25	-	0.33	-	c.*502A>G	-	UTR_3_PRIME	protein_coding	CXCL5	UC genes	-	-	-	-	-	-	-	-	unknown	unknown	-	-	NM_002994.4	-	-
4	74862875	4:74862875	7	rs116814602	A	G	0.00632111	0.014	0.0758264	0.0576459	-	0.01	-	c.*479T>C	-	UTR_3_PRIME	protein_coding	CXCL5	UC genes	-	-	-	-	-	-	-	-	unknown	unknown	-	-	NM_002994.4	yes	-
4	74864232	4:74864232	1	-	C	G	0.000632111	-	-	-	-	-	-	c.67G>C	p.Val23Leu	NON_SYNONYMOUS_CODING	protein_coding	CXCL5	UC genes	DNase1/DNase1/DNase1/DNase1	H3K27me3/H3K4me2/H2AZ/H3K27me3/H3K27me3/H3K27me3/H3K4me3/H3K4me2/H3K27me3/H3K27me3/H3K4me2/H3K4me2/H3K4me3/H3K9ac/H3K4me3/H3K4me3/H3K27ac/H3K4me3/H3K27me3/H3K27me3	PolII/PolII	TAF1/TAF1	DNase1 - H1ESC Enriched Site/DNase1 - NH-A Enriched Site/DNase1 - NH-A Enriched Site/DNase1 - H1ESC Enriched Site	H3K27me3 - NHEK Enriched Site/H3K4me2 - NHEK Enriched Site/H2AZ - HSMM Enriched Site/H3K27me3 - HepG2 Enriched Site/H3K27me3 - HepG2 Enriched Site/H3K27me3 - NH-A Enriched Site/H3K4me3 - HUVEC Enriched Site/H3K4me2 - HUVEC Enriched Site/H3K27me3 - H1ESC Enriched Site/H3K27me3 - H1ESC Enriched Site/H3K4me2 - H1ESC Enriched Site/H3K4me2 - H1ESC Enriched Site/H3K4me3 - H1ESC Enriched Site/H3K9ac - H…	PolII - H1ESC Enriched Site/PolII - H1ESC Enriched Site	TAF1 - H1ESC Enriched Site/TAF1 - H1ESC Enriched Site	0.015	unknown	Tolerated	-	NM_002994.4	-	-
4	74864502	4:74864502	1	-	T	A	0.000632111	0.001002	1	1	-	-	-	c.-149A>T	-	UPSTREAM	protein_coding	CXCL5	UC genes	DNase1/DNase1/DNase1/DNase1	H3K27me3/H3K4me2/H3K27me3/H3K27me3/H3K4me3/H3K4me2/H3K27me3/H3K4me2/H3K4me2/H3K4me3/H3K4me3/H3K27ac/H3K4me3/H3K27me3/H3K27me3	PolII/PolII	CTCF/TAF1/CTCF/CTCF/CTCF/Rad21/CTCF/CTCF/TAF1/CTCF/CTCF/Rad21	DNase1 - H1ESC Enriched Site/DNase1 - HUVEC Enriched Site/DNase1 - HUVEC Enriched Site/DNase1 - H1ESC Enriched Site	H3K27me3 - NHEK Enriched Site/H3K4me2 - NHEK Enriched Site/H3K27me3 - HepG2 Enriched Site/H3K27me3 - HepG2 Enriched Site/H3K4me3 - HUVEC Enriched Site/H3K4me2 - HUVEC Enriched Site/H3K27me3 - H1ESC Enriched Site/H3K4me2 - H1ESC Enriched Site/H3K4me2 - H1ESC Enriched Site/H3K4me3 - H1ESC Enriched Site/H3K4me3 - H1ESC Enriched Site/H3K27ac - H1ESC Enriched Site/H3K4me3 - H1ESC Enriched Site/H3K27me…	PolII - H1ESC Enriched Site/PolII - H1ESC Enriched Site	CTCF - NHEK Enriched Site/TAF1 - H1ESC Enriched Site/CTCF - H1ESC Enriched Site/CTCF - NHEK Enriched Site/CTCF - H1ESC Enriched Site/Rad21 - H1ESC Enriched Site/CTCF - HUVEC Enriched Site/CTCF - HUVEC Enriched Site/TAF1 - H1ESC Enriched Site/CTCF - H1ESC Enriched Site/CTCF - H1ESC Enriched Site/Rad21 - H1ESC Enriched Site	unknown	unknown	-	-	NM_002994.4	yes	-
4	103422504	4:103422504	12	rs72696119	C	G	0.0632111	-	-	-	-	0.4	-	c.-449C>G	-	UPSTREAM	protein_coding	NFKB1	UC genes	DNase1/DNase1/DNase1/DNase1/DNase1/DNase1/DNase1/DNase1/DNase1/DNase1/DNase1/DNase1/DNase1/DNase1/DNase1/DNase1/DNase1/DNase1/DNase1/DNase1/DNase1/DNase1/DNase1/DNase1/DNase1/DNase1/DNase1/DNase1/DNase1/DNase1/DNase1	H3K4me3/H3K27ac/H3K27me3/H3K27me3/H3K4me3/H3K4me3/H3K9ac/H3K9ac/H3K27ac/H3K4me3/H3K9ac/H3K4me3/H3K4me3/H3K27ac/H3K4me3/H4K91ac/H3K4ac/H2BK5ac/H3K18ac/H3K27ac/H3K4me3/H3K9ac/H3K27ac/H3K4me3/H3K27me3/H3K4me3/H3K9ac/H3K4me3/H3K27ac/H3K4me3/H3K27ac/H3K9ac/H3K9ac/H3K4me3/H3K27ac/H3K4me3/H3K9ac/H3K4me3/H3K9ac/H3K27ac/H3K4me3	PolII/PolII/PolII/PolII/PolII/PolII/PolII/PolII/PolII/PolII/PolII/PolII/PolII/PolII	ZBTB7A/E2F6/E2F6/CBP/E2F1/TAF1/HEY1/E2F1/ZBTB7A/E2F6/E2F6/ELF1/TAF1/POU2F2/Tcf12/CBP/NFKB/ETS1/SP1/Yy1/PU1/HEY1/TAF1/ELF1/POU2F2/Tcf12/NFKB/ETS1/SP1/Yy1/PU1/TAF1	DNase1 - K562 Enriched Site/DNase1 - H1ESC Enriched Site/DNase1 - HUVEC Enriched Site/DNase1 - HUVEC Enriched Site/DNase1 - HMEC Enriched Site/DNase1 - CD4 Enriched Site/DNase1 - NH-A Enriched Site/DNase1 - HeLa-S3 Enriched Site/DNase1 - HepG2 Enriched Site/DNase1 - HepG2 Enriched Site/DNase1 - IMR9- Enriched Site/DNase1 - IMR9- Enriched Site/DNase1 - HSMM Enriched Site/DNase1 - HUVEC Enriched Si…	H3K4me3 - K562 Enriched Site/H3K27ac - K562 Enriched Site/H3K27me3 - H1ESC Enriched Site/H3K27me3 - H1ESC Enriched Site/H3K4me3 - H1ESC Enriched Site/H3K4me3 - H1ESC Enriched Site/H3K9ac - H1ESC Enriched Site/H3K9ac - HUVEC Enriched Site/H3K27ac - HUVEC Enriched Site/H3K4me3 - HUVEC Enriched Site/H3K9ac - HMEC Enriched Site/H3K4me3 - HMEC Enriched Site/H3K4me3 - HMEC Enriched Site/H3K27ac - CD4 E…	PolII - K562 Enriched Site/PolII - K562 Enriched Site/PolII - K562 Enriched Site/PolII - HUVEC Enriched Site/PolII - HUVEC Enriched Site/PolII - CD4 Enriched Site/PolII - HeLa-S3 Enriched Site/PolII - HeLa-S3 Enriched Site/PolII - HeLa-S3 Enriched Site/PolII - HepG2 Enriched Site/PolII - HepG2 Enriched Site/PolII - GM12878 Enriched Site/PolII - GM12878 Enriched Site/PolII - GM12878 Enriched Site	ZBTB7A - K562 Enriched Site/E2F6 - K562 Enriched Site/E2F6 - K562 Enriched Site/CBP - CD4 Enriched Site/E2F1 - HeLa-S3 Enriched Site/TAF1 - HepG2 Enriched Site/HEY1 - HepG2 Enriched Site/E2F1 - HeLa-S3 Enriched Site/ZBTB7A - K562 Enriched Site/E2F6 - K562 Enriched Site/E2F6 - K562 Enriched Site/ELF1 - GM12878 Enriched Site/TAF1 - HepG2 Enriched Site/POU2F2 - GM12878 Enriched Site/Tcf12 - GM12878 …	unknown	unknown	-	-	NM_003998.3	-	yes
4	103422635	4:103422635	1	-	G	A	0.000632111	-	-	-	-	-	-	c.-318G>A	-	UPSTREAM	protein_coding	NFKB1	UC genes	DNase1/DNase1/DNase1/DNase1/DNase1/DNase1/DNase1/DNase1/DNase1/DNase1/DNase1/DNase1/DNase1/DNase1/DNase1/DNase1/DNase1/DNase1/DNase1/DNase1/DNase1/DNase1/DNase1/DNase1/DNase1/DNase1/DNase1/DNase1/DNase1	H3K4me3/H3K27ac/H3K27me3/H3K27me3/H3K4me3/H3K4me3/H3K9ac/H3K9ac/H3K4me3/H3K4me3/H3K4me3/H3K27ac/H3K4me3/H2BK5ac/H3K18ac/H3K27ac/H3K4me3/H3K9ac/H3K27ac/H3K4me3/H3K27me3/H3K4me3/H3K9ac/H3K4me3/H3K27ac/H3K4me3/H3K27ac/H3K9ac/H3K9ac/H3K4me3/H3K27ac/H3K4me3/H3K9ac/H3K4me3/H3K27ac/H3K4me3	PolII/PolII/PolII/PolII/PolII/PolII/PolII/PolII/PolII/PolII/PolII/PolII/PolII/PolII	E2F6/E2F6/Yy1/CBP/E2F1/TAF1/HEY1/E2F1/E2F6/E2F6/ELF1/TAF1/POU2F2/Tcf12/CBP/NFKB/ETS1/SP1/Yy1/PU1/HEY1/TAF1/Yy1/ELF1/POU2F2/Tcf12/NFKB/ETS1/SP1/Yy1/PU1/TAF1	DNase1 - K562 Enriched Site/DNase1 - H1ESC Enriched Site/DNase1 - HUVEC Enriched Site/DNase1 - HUVEC Enriched Site/DNase1 - HMEC Enriched Site/DNase1 - CD4 Enriched Site/DNase1 - NH-A Enriched Site/DNase1 - HepG2 Enriched Site/DNase1 - HepG2 Enriched Site/DNase1 - IMR9- Enriched Site/DNase1 - IMR9- Enriched Site/DNase1 - HSMM Enriched Site/DNase1 - HUVEC Enriched Site/DNase1 - GM-699- Enriched Si…	H3K4me3 - K562 Enriched Site/H3K27ac - K562 Enriched Site/H3K27me3 - H1ESC Enriched Site/H3K27me3 - H1ESC Enriched Site/H3K4me3 - H1ESC Enriched Site/H3K4me3 - H1ESC Enriched Site/H3K9ac - H1ESC Enriched Site/H3K9ac - HUVEC Enriched Site/H3K4me3 - HUVEC Enriched Site/H3K4me3 - HMEC Enriched Site/H3K4me3 - HMEC Enriched Site/H3K27ac - CD4 Enriched Site/H3K4me3 - CD4 Enriched Site/H2BK5ac - CD4 Enr…	PolII - K562 Enriched Site/PolII - K562 Enriched Site/PolII - K562 Enriched Site/PolII - HUVEC Enriched Site/PolII - HUVEC Enriched Site/PolII - CD4 Enriched Site/PolII - HeLa-S3 Enriched Site/PolII - HeLa-S3 Enriched Site/PolII - HeLa-S3 Enriched Site/PolII - HepG2 Enriched Site/PolII - HepG2 Enriched Site/PolII - GM12878 Enriched Site/PolII - GM12878 Enriched Site/PolII - GM12878 Enriched Site	E2F6 - K562 Enriched Site/E2F6 - K562 Enriched Site/Yy1 - K562 Enriched Site/CBP - CD4 Enriched Site/E2F1 - HeLa-S3 Enriched Site/TAF1 - HepG2 Enriched Site/HEY1 - HepG2 Enriched Site/E2F1 - HeLa-S3 Enriched Site/E2F6 - K562 Enriched Site/E2F6 - K562 Enriched Site/ELF1 - GM12878 Enriched Site/TAF1 - HepG2 Enriched Site/POU2F2 - GM12878 Enriched Site/Tcf12 - GM12878 Enriched Site/CBP - CD4 Enriche…	unknown	unknown	-	-	NM_003998.3	-	-
4	103422991	4:103422991	1	-	C	G	0.00126422	-	-	-	-	-	-	c.-8+46C>G	-	INTRON	protein_coding	NFKB1	UC genes	DNase1/DNase1/DNase1/DNase1/DNase1/DNase1/DNase1/DNase1/DNase1/DNase1/DNase1/DNase1/DNase1/DNase1/DNase1/DNase1/DNase1/DNase1/DNase1/DNase1/DNase1/DNase1/DNase1/DNase1/DNase1/DNase1/DNase1/DNase1/DNase1/DNase1/DNase1/DNase1/DNase1	H3K4me3/H3K27ac/H3K9ac/H2AZ/H3K4me2/H3K4me3/H3K27me3/H3K4me3/H3K4me3/H3K9ac/H3K4me3/H3K4me2/H3K4me2/H3K4me3/H3K4me3/H3K27ac/H3K9ac/H3K4me3/H3K4me3/H3K4me3/H3K27ac/H3K9ac/H4K91ac/H2BK5ac/H3K4me3/H3K18ac/H3K27ac/H2BK2-ac/H3K9ac/H2BK12-ac/H3K27ac/H3K4me3/H3K9ac/H3K27ac/H3K4me3/H3K4me3/H3K27me3/H3K4me3/H3K4me3/H3K9ac/H3K27ac/H3K4me3/H3K27ac/H3K9ac/H3K4me3/H3K27ac/H3K9ac/H3K4me3/H3K9ac/H3K4me3/H3K27ac…	PolII/PolII/PolII/PolII/PolII/PolII/PolII/PolII/PolII/PolII/PolII/PolII	E2F6/E2F6/HEY1/ELF1/Max/Cmyc/Cmyc/SP1/PU1/Cmyc/E2F1/Cmyc/Max/TAF1/HEY1/ELF1/Cmyc/E2F1/E2F6/E2F6/TAF1/HEY1/ELF1/HEY1/ELF1/Max/Yy1/Cmyc/SP1/Cmyc/ELF1/Cmyc/Cmyc/SP1/Sin3Ak2-/PU1/PU1/Max/Cmyc/ELF1/Yy1/SP1/Sin3Ak2-/PU1	DNase1 - K562 Enriched Site/DNase1 - K562 Enriched Site/DNase1 - H1ESC Enriched Site/DNase1 - H1ESC Enriched Site/DNase1 - HUVEC Enriched Site/DNase1 - HUVEC Enriched Site/DNase1 - HMEC Enriched Site/DNase1 - CD4 Enriched Site/DNase1 - NH-A Enriched Site/DNase1 - HeLa-S3 Enriched Site/DNase1 - HepG2 Enriched Site/DNase1 - HepG2 Enriched Site/DNase1 - IMR9- Enriched Site/DNase1 - IMR9- Enriched Si…	H3K4me3 - K562 Enriched Site/H3K27ac - K562 Enriched Site/H3K9ac - K562 Enriched Site/H2AZ - K562 Enriched Site/H3K4me2 - K562 Enriched Site/H3K4me3 - K562 Enriched Site/H3K27me3 - H1ESC Enriched Site/H3K4me3 - H1ESC Enriched Site/H3K4me3 - H1ESC Enriched Site/H3K9ac - H1ESC Enriched Site/H3K4me3 - H1ESC Enriched Site/H3K4me2 - H1ESC Enriched Site/H3K4me2 - H1ESC Enriched Site/H3K4me3 - H1ESC Enr…	PolII - K562 Enriched Site/PolII - K562 Enriched Site/PolII - K562 Enriched Site/PolII - HUVEC Enriched Site/PolII - CD4 Enriched Site/PolII - HeLa-S3 Enriched Site/PolII - HeLa-S3 Enriched Site/PolII - HeLa-S3 Enriched Site/PolII - HepG2 Enriched Site/PolII - HepG2 Enriched Site/PolII - GM12878 Enriched Site/PolII - GM12878 Enriched Site	E2F6 - K562 Enriched Site/E2F6 - K562 Enriched Site/HEY1 - K562 Enriched Site/ELF1 - K562 Enriched Site/Max - K562 Enriched Site/Cmyc - K562 Enriched Site/Cmyc - K562 Enriched Site/SP1 - K562 Enriched Site/PU1 - K562 Enriched Site/Cmyc - HUVEC Enriched Site/E2F1 - HeLa-S3 Enriched Site/Cmyc - HeLa-S3 Enriched Site/Max - HeLa-S3 Enriched Site/TAF1 - HepG2 Enriched Site/HEY1 - HepG2 Enriched Site/E…	unknown	unknown	-	-	NM_003998.3	-	-
4	103459098	4:103459098	1	-	T	A	0.000632111	-	-	-	-	-	-	c.243T>A	p.Ser81Ser	SYNONYMOUS_CODING	protein_coding	NFKB1	UC genes	-	-	-	-	-	-	-	-	unknown	unknown	Tolerated	-	NM_003998.3	-	-
4	103500168	4:103500168	1	-	C	A	0.000632111	-	-	-	-	-	-	c.702C>A	p.Pro234Pro	SYNONYMOUS_CODING	protein_coding	NFKB1	UC genes	DNase1/DNase1	H3K36me3/H3K36me3/H3K36me3/H3K36me3/H3K36me3/H3K36me3/H3K36me3/H3K36me3/H3K36me3/H3K36me3/H3K36me3/H3K36me3/H3K36me3/H3K36me3	-	CTCF/Rad21/Yy1/CTCF/CTCF/Rad21/Yy1/CTCF/CTCF/CTCF/CTCF/CTCF	DNase1 - H1ESC Enriched Site/DNase1 - H1ESC Enriched Site	H3K36me3 - HUVEC Enriched Site/H3K36me3 - HUVEC Enriched Site/H3K36me3 - HMEC Enriched Site/H3K36me3 - CD4 Enriched Site/H3K36me3 - NH-A Enriched Site/H3K36me3 - HeLa-S3 Enriched Site/H3K36me3 - HepG2 Enriched Site/H3K36me3 - HepG2 Enriched Site/H3K36me3 - IMR9- Enriched Site/H3K36me3 - HSMM Enriched Site/H3K36me3 - GM-699- Enriched Site/H3K36me3 - NHEK Enriched Site/H3K36me3 - NHEK Enriched Site…	-	CTCF - K562 Enriched Site/Rad21 - H1ESC Enriched Site/Yy1 - H1ESC Enriched Site/CTCF - H1ESC Enriched Site/CTCF - H1ESC Enriched Site/Rad21 - H1ESC Enriched Site/Yy1 - H1ESC Enriched Site/CTCF - H1ESC Enriched Site/CTCF - H1ESC Enriched Site/CTCF - NHEK Enriched Site/CTCF - K562 Enriched Site/CTCF - NHEK Enriched Site	unknown	unknown	Tolerated	-	NM_003998.3	-	-
4	103500189	4:103500189	1	-	T	C	0.000632111	-	-	-	-	-	8.237e-05	c.723T>C	p.Tyr241Tyr	SYNONYMOUS_CODING	protein_coding	NFKB1	UC genes	DNase1/DNase1	H3K36me3/H3K36me3/H3K36me3/H3K36me3/H3K36me3/H3K36me3/H3K36me3/H3K36me3/H3K36me3/H3K36me3/H3K36me3/H3K36me3/H3K36me3/H3K36me3	-	CTCF/Rad21/Yy1/CTCF/CTCF/Rad21/Yy1/CTCF/CTCF/CTCF/CTCF/CTCF	DNase1 - H1ESC Enriched Site/DNase1 - H1ESC Enriched Site	H3K36me3 - HUVEC Enriched Site/H3K36me3 - HUVEC Enriched Site/H3K36me3 - HMEC Enriched Site/H3K36me3 - CD4 Enriched Site/H3K36me3 - NH-A Enriched Site/H3K36me3 - HeLa-S3 Enriched Site/H3K36me3 - HepG2 Enriched Site/H3K36me3 - HepG2 Enriched Site/H3K36me3 - IMR9- Enriched Site/H3K36me3 - HSMM Enriched Site/H3K36me3 - GM-699- Enriched Site/H3K36me3 - NHEK Enriched Site/H3K36me3 - NHEK Enriched Site…	-	CTCF - K562 Enriched Site/Rad21 - H1ESC Enriched Site/Yy1 - H1ESC Enriched Site/CTCF - H1ESC Enriched Site/CTCF - H1ESC Enriched Site/Rad21 - H1ESC Enriched Site/Yy1 - H1ESC Enriched Site/CTCF - H1ESC Enriched Site/CTCF - H1ESC Enriched Site/CTCF - NHEK Enriched Site/CTCF - K562 Enriched Site/CTCF - NHEK Enriched Site	unknown	unknown	Tolerated	-	NM_003998.3	-	-
4	103505961	4:103505961	21	rs4648039	C	T	0.017067	0.02	0.690034	0.650688	0.0245349	0.02	0.015	c.1050C>T	p.Tyr350Tyr	SYNONYMOUS_CODING	protein_coding	NFKB1	UC genes	-	-	-	-	-	-	-	-	unknown	unknown	Tolerated	-	NM_003998.3	-	-
4	103514658	4:103514658	60	rs1609993	T	C	0.0815424	0.915	0.800945	0.769554	0.919186	0.91	0.94	c.1143T>C	p.Ala381Ala	SYNONYMOUS_CODING	protein_coding	NFKB1	UC genes	-	-	-	-	-	-	-	-	unknown	unknown	Tolerated	-	NM_003998.3	-	-
4	103514737	4:103514737	21	rs4648049	C	T	0.0233881	0.057	1.39342e-05	1.2682e-05	0.0447674	0.06	0.049	c.1210+12C>T	-	DOWNSTREAM	protein_coding	NFKB1	UC genes	-	-	-	-	-	-	-	-	unknown	unknown	-	-	NM_003998.3	-	-
4	103514741	4:103514741	55	rs4648050	T	C	0.28129	0.313	0.0973033	0.0917246	0.326977	0.35	0.344	c.1210+16T>C	-	DOWNSTREAM	protein_coding	NFKB1	UC genes	-	-	-	-	-	-	-	-	unknown	unknown	-	-	NM_003998.3	-	-
4	103518700	4:103518700	12	rs4648072	A	G	0.0107459	0.013	0.735653	0.706645	0.00802326	0.01	0.009727	c.1519A>G	p.Met507Val	NON_SYNONYMOUS_CODING	protein_coding	NFKB1	UC genes	-	-	-	-	-	-	-	-	0.041	unknown	Tolerated	rs4648072	NM_003998.3	yes	-
4	103518843	4:103518843	17	rs4648073	G	T	0.0139064	0.016	0.788149	0.7377	0.0165116	0.01	0.01	c.1637+25G>T	-	DOWNSTREAM	protein_coding	NFKB1	UC genes	-	-	-	-	-	-	-	-	unknown	unknown	-	rs4648073	NM_003998.3	yes	-
4	103527655	4:103527655	2	rs4648093	G	A	0.00126422	-	-	-	0.00174419	0.0013	0.00981	c.1755G>A	p.Thr585Thr	SYNONYMOUS_CODING	protein_coding	NFKB1	UC genes	-	-	-	-	-	-	-	-	unknown	unknown	Tolerated	-	NM_003998.3	-	-
4	103527745	4:103527745	4	rs149211506	G	T	0.00316056	0.003006	1	1	0.00302326	0.01	0.001944	c.1845G>T	p.Leu615Phe	NON_SYNONYMOUS_CODING	protein_coding	NFKB1	UC genes	-	-	-	-	-	-	-	-	0.004	unknown	Tolerated	-	NM_003998.3	yes	-
4	103527876	4:103527876	30	rs4648095	T	C	0.0322377	0.058	0.00205599	0.00177475	0.0446512	0.06	0.046	c.1954+22T>C	-	INTRON	protein_coding	NFKB1	UC genes	-	-	-	-	-	-	-	-	unknown	unknown	-	-	NM_003998.3	-	-
4	103528823	4:103528823	1	-	C	T	0.000632111	-	-	-	-	-	-	c.2142C>T	p.Asp714Asp	SYNONYMOUS_CODING	protein_coding	NFKB1	UC genes	-	-	-	-	-	-	-	-	unknown	unknown	Tolerated	-	NM_003998.3	-	-
4	103533682	4:103533682	1	-	G	A	0.000632111	-	-	-	-	-	-	c.2511G>A	p.Ala837Ala	SYNONYMOUS_CODING	protein_coding	NFKB1	UC genes	DNase1/DNase1	H3K36me3/H3K36me3/H3K27ac/H3K4me2/H3K36me3/H3K36me3/H3K36me3/H2BK12-ac/H4K5ac/H2BK5ac/H4K91ac/H3K18ac/H2BK2-ac/H3K36me3/H3K36me3/H3K36me3/H3K36me3/H3K36me3/H3K36me3/H3K36me3/H3K36me3/H3K36me3/H3K4me1/H3K4me2/H3K27ac/H3K36me3	-	-	DNase1 - NHEK Enriched Site/DNase1 - NHEK Enriched Site	H3K36me3 - K562 Enriched Site/H3K36me3 - HMEC Enriched Site/H3K27ac - HMEC Enriched Site/H3K4me2 - HMEC Enriched Site/H3K36me3 - HUVEC Enriched Site/H3K36me3 - HUVEC Enriched Site/H3K36me3 - CD4 Enriched Site/H2BK12-ac - CD4 Enriched Site/H4K5ac - CD4 Enriched Site/H2BK5ac - CD4 Enriched Site/H4K91ac - CD4 Enriched Site/H3K18ac - CD4 Enriched Site/H2BK2-ac - CD4 Enriched Site/H3K36me3 - NH-A Enri…	-	-	unknown	unknown	Tolerated	-	NM_003998.3	-	-
4	103533821	4:103533821	62	rs4648110	T	A	0.198483	0.226	0.0987108	0.0913299	-	0.17	-	c.2592+58T>A	-	INTRON	protein_coding	NFKB1	UC genes	DNase1/DNase1/DNase1	H3K36me3/H3K36me3/H3K27ac/H3K4me2/H3K36me3/H3K36me3/H3K36me3/H2BK12-ac/H4K5ac/H2BK5ac/H4K91ac/H3K18ac/H2BK2-ac/H3K23ac/H3K27ac/H3K36me3/H3K36me3/H3K36me3/H3K36me3/H3K36me3/H3K36me3/H3K36me3/H3K36me3/H3K36me3/H3K4me1/H3K4me2/H3K27ac/H3K36me3	-	-	DNase1 - HMEC Enriched Site/DNase1 - CD4 Enriched Site/DNase1 - HMEC Enriched Site	H3K36me3 - K562 Enriched Site/H3K36me3 - HMEC Enriched Site/H3K27ac - HMEC Enriched Site/H3K4me2 - HMEC Enriched Site/H3K36me3 - HUVEC Enriched Site/H3K36me3 - HUVEC Enriched Site/H3K36me3 - CD4 Enriched Site/H2BK12-ac - CD4 Enriched Site/H4K5ac - CD4 Enriched Site/H2BK5ac - CD4 Enriched Site/H4K91ac - CD4 Enriched Site/H3K18ac - CD4 Enriched Site/H2BK2-ac - CD4 Enriched Site/H3K23ac - CD4 Enrich…	-	-	unknown	unknown	-	-	NM_003998.3	-	-
4	103534557	4:103534557	33	rs4648117	C	T	0.0410872	0.057	0.0762786	0.0701524	0.0448837	0.06	0.042	c.2593-25C>T	-	INTRON	protein_coding	NFKB1	UC genes	DNase1/DNase1/DNase1	H3K36me3/H3K36me3/H3K36me3/H3K36me3/H2BK5ac/H4K5ac/H3K18ac/H3K4ac/H3K27ac/H3K36me3/H3K4me2/H2BK12-ac/H3K4me1/H4K91ac/H4K8ac/H2BK2-ac/H3K36me3/H3K36me3/H3K36me3/H3K36me3/H3K36me3/H3K36me3/H3K36me3/H3K36me3/H3K36me3/H3K27ac/H3K36me3	-	-	DNase1 - HUVEC Enriched Site/DNase1 - CD4 Enriched Site/DNase1 - HUVEC Enriched Site	H3K36me3 - K562 Enriched Site/H3K36me3 - HUVEC Enriched Site/H3K36me3 - HUVEC Enriched Site/H3K36me3 - HMEC Enriched Site/H2BK5ac - CD4 Enriched Site/H4K5ac - CD4 Enriched Site/H3K18ac - CD4 Enriched Site/H3K4ac - CD4 Enriched Site/H3K27ac - CD4 Enriched Site/H3K36me3 - CD4 Enriched Site/H3K4me2 - CD4 Enriched Site/H2BK12-ac - CD4 Enriched Site/H3K4me1 - CD4 Enriched Site/H4K91ac - CD4 Enriched S…	-	-	unknown	unknown	-	-	NM_003998.3	-	-
4	103534560	4:103534560	64	rs3817685	C	G	0.357775	0.295	0.00106453	0.000957714	0.312558	0.33	0.325	c.2593-22C>G	-	INTRON	protein_coding	NFKB1	UC genes	DNase1/DNase1/DNase1	H3K36me3/H3K36me3/H3K36me3/H3K36me3/H2BK5ac/H4K5ac/H3K18ac/H3K4ac/H3K27ac/H3K36me3/H3K4me2/H2BK12-ac/H3K4me1/H4K91ac/H4K8ac/H2BK2-ac/H3K36me3/H3K36me3/H3K36me3/H3K36me3/H3K36me3/H3K36me3/H3K36me3/H3K36me3/H3K36me3/H3K27ac/H3K36me3	-	-	DNase1 - HUVEC Enriched Site/DNase1 - CD4 Enriched Site/DNase1 - HUVEC Enriched Site	H3K36me3 - K562 Enriched Site/H3K36me3 - HUVEC Enriched Site/H3K36me3 - HUVEC Enriched Site/H3K36me3 - HMEC Enriched Site/H2BK5ac - CD4 Enriched Site/H4K5ac - CD4 Enriched Site/H3K18ac - CD4 Enriched Site/H3K4ac - CD4 Enriched Site/H3K27ac - CD4 Enriched Site/H3K36me3 - CD4 Enriched Site/H3K4me2 - CD4 Enriched Site/H2BK12-ac - CD4 Enriched Site/H3K4me1 - CD4 Enriched Site/H4K91ac - CD4 Enriched S…	-	-	unknown	unknown	-	-	NM_003998.3	-	-
4	103537672	4:103537672	1	rs143882681	C	A	0.000632111	-	-	-	0.000581395	-	0.0003624	c.2831C>A	p.Thr944Asn	NON_SYNONYMOUS_CODING	protein_coding	NFKB1	UC genes	-	-	-	-	-	-	-	-	0.006	unknown	Tolerated	-	NM_003998.3	-	-
4	103537774	4:103537774	7	rs4648143	G	A	0.00442478	0.008016	0.366704	0.290289	0.00662791	0.01	0.00495	c.*23G>A	-	UTR_3_PRIME	protein_coding	NFKB1	UC genes	-	-	-	-	-	-	-	-	unknown	unknown	-	-	NM_003998.3	yes	-
4	103538205	4:103538205	1	-	T	A	0.000632111	0.024	1.15048e-08	1.68249e-09	-	-	-	c.*454T>A	-	DOWNSTREAM	protein_coding	NFKB1	UC genes	DNase1/DNase1	H3K36me3/H3K36me3/H3K36me3/H3K36me3/H3K36me3/H3K36me3/H3K36me3/H3K36me3/H3K36me3/H3K36me3/H3K36me3/H3K36me3	-	Tcf12/Tcf12	DNase1 - H1ESC Enriched Site/DNase1 - H1ESC Enriched Site	H3K36me3 - NHEK Enriched Site/H3K36me3 - NHEK Enriched Site/H3K36me3 - HUVEC Enriched Site/H3K36me3 - HMEC Enriched Site/H3K36me3 - CD4 Enriched Site/H3K36me3 - NH-A Enriched Site/H3K36me3 - HepG2 Enriched Site/H3K36me3 - HepG2 Enriched Site/H3K36me3 - HSMM Enriched Site/H3K36me3 - IMR9- Enriched Site/H3K36me3 - GM-699- Enriched Site/H3K36me3 - GM12878 Enriched Site	-	Tcf12 - H1ESC Enriched Site/Tcf12 - H1ESC Enriched Site	unknown	unknown	-	-	NM_003998.3	-	-
4	103552813	4:103552813	52	rs4013	C	T	0.213021	0.504	2.02653e-50	3.87824e-50	-	0.49	-	c.*401G>A	-	DOWNSTREAM	retained_intron	MANBA	UC genes	-	-	-	-	-	-	-	-	unknown	unknown	-	-	NM_005908.3	-	-
4	103552897	4:103552897	11	rs78514870	T	C	0.011378	0.007014	0.370412	0.308473	-	0.0013	-	c.*317A>G	-	DOWNSTREAM	retained_intron	MANBA	UC genes	-	-	-	-	-	-	-	-	unknown	unknown	-	-	NM_005908.3	yes	-
4	103553090	4:103553090	63	rs3194585	A	G	0.372946	0.504	9.05866e-10	7.85217e-10	-	0.49	-	c.*124T>C	-	DOWNSTREAM	retained_intron	MANBA	UC genes	-	-	-	-	-	-	-	-	unknown	unknown	-	-	NM_005908.3	-	-
4	103553372	4:103553372	17	rs75826658	C	T	0.0158028	0.02	0.51808	0.442478	0.0175581	0.03	0.013	c.2482G>A	p.Val828Ile	NON_SYNONYMOUS_CODING	retained_intron	MANBA	UC genes	-	-	-	-	-	-	-	-	0.999	unknown	Damaging	-	NM_005908.3	yes	yes
4	103555992	4:103555992	65	rs2272697	A	G	0.39507	0.503	4.51605e-07	4.18364e-07	0.51314	0.49	0.533	c.2368T>C	p.Leu790Leu	SYNONYMOUS_CODING	retained_intron	MANBA	UC genes	-	-	-	-	-	-	-	-	unknown	unknown	Tolerated	-	NM_005908.3	-	-
4	103557044	4:103557044	1	-	G	A	0.00189633	-	-	-	-	-	-	c.2135C>T	p.Ser712Leu	NON_SYNONYMOUS_CODING	retained_intron	MANBA	UC genes	-	-	-	-	-	-	-	-	0.045	unknown	Tolerated	-	NM_005908.3	-	-
4	103557077	4:103557077	59	rs2866413	G	A	0.361568	0.503	1.37323e-11	1.19757e-11	0.51314	0.49	0.533	c.2102C>T	p.Thr701Met	NON_SYNONYMOUS_CODING	retained_intron	MANBA	UC genes	-	-	-	-	-	-	-	-	0.06	unknown	Tolerated	-	NM_005908.3	-	-
4	103557192	4:103557192	65	rs4547797	C	T	0.383059	0.503	1.54112e-08	1.31992e-08	0.513256	0.49	0.532	c.2015-28G>A	-	INTRON	retained_intron	MANBA	UC genes	-	-	-	-	-	-	-	-	unknown	unknown	-	-	NM_005908.3	-	-
4	103557219	4:103557219	65	rs2866414	C	T	0.391909	0.503	1.92676e-07	1.73196e-07	-	0.49	-	c.2015-55G>A	-	INTRON	retained_intron	MANBA	UC genes	-	-	-	-	-	-	-	-	unknown	unknown	-	-	NM_005908.3	-	-
4	103571871	4:103571871	43	rs34754408	G	T	0.051201	-	-	-	0.0653488	-	0.056	c.1705-13C>A	-	INTRON	retained_intron	MANBA	UC genes	-	-	-	-	-	-	-	-	unknown	unknown	-	-	NM_005908.3	-	-
4	103594982	4:103594982	1	-	G	A	0.000632111	0.002004	0.687138	0.563448	-	-	-	c.1112+94C>T	-	INTRON	retained_intron	MANBA	UC genes	-	-	-	-	-	-	-	-	unknown	unknown	-	-	NM_005908.3	-	-
4	103595043	4:103595043	1	-	A	T	0.00126422	-	-	-	-	-	-	c.1112+33T>A	-	INTRON	retained_intron	MANBA	UC genes	-	-	-	-	-	-	-	-	unknown	unknown	-	-	NM_005908.3	-	-
4	103595289	4:103595289	12	rs41276945	A	T	0.0107459	-	-	-	-	0.004	-	c.961-62T>A	-	INTRON	retained_intron	MANBA	UC genes	-	-	-	-	-	-	-	-	unknown	unknown	-	-	NM_005908.3	-	-
4	103611687	4:103611687	2	rs139104246	C	A	0.00126422	-	-	-	-	0.01	-	c.849+66G>T	-	INTRON	retained_intron	MANBA	UC genes	-	-	-	-	-	-	-	-	unknown	unknown	-	-	NM_005908.3	-	-
4	103611771	4:103611771	2	rs17033168	T	C	0.00126422	-	-	-	0.00127907	-	0.015	c.831A>G	p.Leu277Leu	SYNONYMOUS_CODING	retained_intron	MANBA	UC genes	-	-	-	-	-	-	-	-	unknown	unknown	Tolerated	-	NM_005908.3	-	-
4	103611845	4:103611845	64	rs227368	C	T	0.386852	-	-	-	0.474535	0.5	0.442	c.757G>A	p.Val253Ile	NON_SYNONYMOUS_CODING	retained_intron	MANBA	UC genes	-	-	-	-	-	-	-	-	0.037	unknown	Tolerated	-	NM_005908.3	-	-
4	103644046	4:103644046	2	rs149902075	A	G	0.00126422	-	-	-	0.000697674	0.004	0.0005518	c.531T>C	p.His177His	SYNONYMOUS_CODING	retained_intron	MANBA	UC genes	-	-	-	-	-	-	-	-	unknown	unknown	Tolerated	-	NM_005908.3	-	-
4	103647662	4:103647662	4	-	C	A	0.00316056	-	-	-	-	-	-	c.272+84G>T	-	INTRON	retained_intron	MANBA	UC genes	-	-	-	-	-	-	-	-	unknown	unknown	-	-	NM_005908.3	-	-
4	103681831	4:103681831	5	rs111596644	A	G	0.00379267	0.003006	1	1	0.000301114	-	0.0009497	c.177+44T>C	-	INTRON	retained_intron	MANBA	UC genes	DNase1/DNase1/DNase1/DNase1/DNase1/DNase1/DNase1/DNase1/DNase1/DNase1/DNase1/DNase1/DNase1/DNase1/DNase1/DNase1/DNase1/DNase1/DNase1/DNase1/DNase1/DNase1/DNase1	H3K4me2/H3K4me3/H3K4me3/H2AZ/H3K27me3/H3K4me2/H3K4me2/H3K4me3/H3K4me3/H3K4me3/H3K4me3/H3K9ac/H3K4me3/H3K4me2/H3K4me3/H3K4me3/H3K4me2/H3K4me3/H3K9ac/H3K4me3/H2AZ/H3K9ac/H3K4me3/H3K4me3/H3K9ac/H3K4me3/H3K27me3/H3K4me3/H3K4me3/H3K4me2/H3K9ac/H3K4me2/H3K4me3/H3K9ac/H3K27ac/H3K4me3/H2AZ/H3K4me3/H3K4me2/H3K9ac/H3K4me3/H3K4me3/H3K4me3/H3K4me2/H3K4me3/H3K9ac/H3K27ac/H2AZ	PolII/PolII/PolII/PolII/PolII/PolII/PolII/PolII	E2F6/TAF1/Ap2alpha/TAF1/Yy1/TAF1/ELF1/TAF1/E2F6/Ap2alpha/Yy1/ELF1	DNase1 - K562 Enriched Site/DNase1 - H1ESC Enriched Site/DNase1 - HUVEC Enriched Site/DNase1 - HMEC Enriched Site/DNase1 - CD4 Enriched Site/DNase1 - HeLa-S3 Enriched Site/DNase1 - NH-A Enriched Site/DNase1 - HepG2 Enriched Site/DNase1 - HepG2 Enriched Site/DNase1 - GM12878 Enriched Site/DNase1 - GM-699- Enriched Site/DNase1 - HepG2 Enriched Site/DNase1 - NHEK Enriched Site/DNase1 - H1ESC Enriche…	H3K4me2 - K562 Enriched Site/H3K4me3 - K562 Enriched Site/H3K4me3 - K562 Enriched Site/H2AZ - K562 Enriched Site/H3K27me3 - H1ESC Enriched Site/H3K4me2 - H1ESC Enriched Site/H3K4me2 - H1ESC Enriched Site/H3K4me3 - H1ESC Enriched Site/H3K4me3 - H1ESC Enriched Site/H3K4me3 - H1ESC Enriched Site/H3K4me3 - H1ESC Enriched Site/H3K9ac - H1ESC Enriched Site/H3K4me3 - HUVEC Enriched Site/H3K4me2 - HUVEC …	PolII - K562 Enriched Site/PolII - K562 Enriched Site/PolII - H1ESC Enriched Site/PolII - CD4 Enriched Site/PolII - HeLa-S3 Enriched Site/PolII - HeLa-S3 Enriched Site/PolII - GM12878 Enriched Site/PolII - GM12878 Enriched Site	E2F6 - K562 Enriched Site/TAF1 - H1ESC Enriched Site/Ap2alpha - HeLa-S3 Enriched Site/TAF1 - HepG2 Enriched Site/Yy1 - GM12878 Enriched Site/TAF1 - H1ESC Enriched Site/ELF1 - GM12878 Enriched Site/TAF1 - HepG2 Enriched Site/E2F6 - K562 Enriched Site/Ap2alpha - HeLa-S3 Enriched Site/Yy1 - GM12878 Enriched Site/ELF1 - GM12878 Enriched Site	unknown	unknown	-	-	NM_005908.3	-	-
4	103681846	4:103681846	5	-	G	T	0.00379267	0.003006	1	1	-	-	0.0006536	c.177+29C>A	-	INTRON	retained_intron	MANBA	UC genes	DNase1/DNase1/DNase1/DNase1/DNase1/DNase1/DNase1/DNase1/DNase1/DNase1/DNase1/DNase1/DNase1/DNase1/DNase1/DNase1/DNase1/DNase1/DNase1/DNase1/DNase1/DNase1/DNase1	H3K4me2/H3K4me3/H3K4me3/H2AZ/H3K27me3/H3K4me2/H3K4me2/H3K4me3/H3K4me3/H3K4me3/H3K4me3/H3K9ac/H3K27ac/H3K4me3/H3K4me2/H3K4me3/H3K4me3/H3K4me2/H3K4me3/H3K9ac/H3K4me3/H2AZ/H3K9ac/H3K4me3/H3K4me3/H3K9ac/H3K4me3/H3K27me3/H3K4me3/H3K4me3/H3K4me2/H3K9ac/H3K4me2/H3K4me3/H3K9ac/H3K27ac/H3K4me3/H2AZ/H3K4me3/H3K4me2/H3K9ac/H3K4me3/H3K4me3/H3K4me3/H3K4me2/H3K4me3/H3K9ac/H3K27ac/H2AZ	PolII/PolII/PolII/PolII/PolII/PolII/PolII/PolII	E2F6/TAF1/Ap2alpha/TAF1/Yy1/TAF1/ELF1/TAF1/E2F6/Ap2alpha/Yy1/ELF1	DNase1 - K562 Enriched Site/DNase1 - H1ESC Enriched Site/DNase1 - HUVEC Enriched Site/DNase1 - HMEC Enriched Site/DNase1 - CD4 Enriched Site/DNase1 - HeLa-S3 Enriched Site/DNase1 - NH-A Enriched Site/DNase1 - HepG2 Enriched Site/DNase1 - HepG2 Enriched Site/DNase1 - GM12878 Enriched Site/DNase1 - GM-699- Enriched Site/DNase1 - HepG2 Enriched Site/DNase1 - NHEK Enriched Site/DNase1 - H1ESC Enriche…	H3K4me2 - K562 Enriched Site/H3K4me3 - K562 Enriched Site/H3K4me3 - K562 Enriched Site/H2AZ - K562 Enriched Site/H3K27me3 - H1ESC Enriched Site/H3K4me2 - H1ESC Enriched Site/H3K4me2 - H1ESC Enriched Site/H3K4me3 - H1ESC Enriched Site/H3K4me3 - H1ESC Enriched Site/H3K4me3 - H1ESC Enriched Site/H3K4me3 - H1ESC Enriched Site/H3K9ac - H1ESC Enriched Site/H3K27ac - H1ESC Enriched Site/H3K4me3 - HUVEC …	PolII - K562 Enriched Site/PolII - K562 Enriched Site/PolII - H1ESC Enriched Site/PolII - CD4 Enriched Site/PolII - HeLa-S3 Enriched Site/PolII - HeLa-S3 Enriched Site/PolII - GM12878 Enriched Site/PolII - GM12878 Enriched Site	E2F6 - K562 Enriched Site/TAF1 - H1ESC Enriched Site/Ap2alpha - HeLa-S3 Enriched Site/TAF1 - HepG2 Enriched Site/Yy1 - GM12878 Enriched Site/TAF1 - H1ESC Enriched Site/ELF1 - GM12878 Enriched Site/TAF1 - HepG2 Enriched Site/E2F6 - K562 Enriched Site/Ap2alpha - HeLa-S3 Enriched Site/Yy1 - GM12878 Enriched Site/ELF1 - GM12878 Enriched Site	unknown	unknown	-	-	NM_005908.3	-	-
4	103681849	4:103681849	6	-	C	T	0.00442478	0.00501	1	1	0.00529395	-	0.00115	c.177+26G>A	-	INTRON	retained_intron	MANBA	UC genes	DNase1/DNase1/DNase1/DNase1/DNase1/DNase1/DNase1/DNase1/DNase1/DNase1/DNase1/DNase1/DNase1/DNase1/DNase1/DNase1/DNase1/DNase1/DNase1/DNase1/DNase1/DNase1/DNase1	H3K4me2/H3K4me3/H3K4me3/H2AZ/H3K27me3/H3K4me2/H3K4me2/H3K4me3/H3K4me3/H3K4me3/H3K4me3/H3K9ac/H3K27ac/H3K4me3/H3K4me2/H3K4me3/H3K4me3/H3K4me2/H3K4me3/H3K9ac/H3K4me3/H2AZ/H3K9ac/H3K4me3/H3K4me3/H3K9ac/H3K4me3/H3K27me3/H3K4me3/H3K4me3/H3K4me2/H3K9ac/H3K4me2/H3K4me3/H3K9ac/H3K27ac/H3K4me3/H2AZ/H3K4me3/H3K4me2/H3K9ac/H3K4me3/H3K4me3/H3K4me3/H3K4me2/H3K4me3/H3K9ac/H3K27ac/H2AZ	PolII/PolII/PolII/PolII/PolII/PolII/PolII/PolII	E2F6/TAF1/Ap2alpha/TAF1/Yy1/TAF1/ELF1/TAF1/E2F6/Ap2alpha/Yy1/ELF1	DNase1 - K562 Enriched Site/DNase1 - H1ESC Enriched Site/DNase1 - HUVEC Enriched Site/DNase1 - HMEC Enriched Site/DNase1 - CD4 Enriched Site/DNase1 - HeLa-S3 Enriched Site/DNase1 - NH-A Enriched Site/DNase1 - HepG2 Enriched Site/DNase1 - HepG2 Enriched Site/DNase1 - GM12878 Enriched Site/DNase1 - GM-699- Enriched Site/DNase1 - HepG2 Enriched Site/DNase1 - NHEK Enriched Site/DNase1 - H1ESC Enriche…	H3K4me2 - K562 Enriched Site/H3K4me3 - K562 Enriched Site/H3K4me3 - K562 Enriched Site/H2AZ - K562 Enriched Site/H3K27me3 - H1ESC Enriched Site/H3K4me2 - H1ESC Enriched Site/H3K4me2 - H1ESC Enriched Site/H3K4me3 - H1ESC Enriched Site/H3K4me3 - H1ESC Enriched Site/H3K4me3 - H1ESC Enriched Site/H3K4me3 - H1ESC Enriched Site/H3K9ac - H1ESC Enriched Site/H3K27ac - H1ESC Enriched Site/H3K4me3 - HUVEC …	PolII - K562 Enriched Site/PolII - K562 Enriched Site/PolII - H1ESC Enriched Site/PolII - CD4 Enriched Site/PolII - HeLa-S3 Enriched Site/PolII - HeLa-S3 Enriched Site/PolII - GM12878 Enriched Site/PolII - GM12878 Enriched Site	E2F6 - K562 Enriched Site/TAF1 - H1ESC Enriched Site/Ap2alpha - HeLa-S3 Enriched Site/TAF1 - HepG2 Enriched Site/Yy1 - GM12878 Enriched Site/TAF1 - H1ESC Enriched Site/ELF1 - GM12878 Enriched Site/TAF1 - HepG2 Enriched Site/E2F6 - K562 Enriched Site/Ap2alpha - HeLa-S3 Enriched Site/Yy1 - GM12878 Enriched Site/ELF1 - GM12878 Enriched Site	unknown	unknown	-	-	NM_005908.3	-	-
4	103681925	4:103681925	1	-	C	T	0.00126422	-	-	-	-	-	-	c.127G>A	p.Ala43Thr	NON_SYNONYMOUS_CODING	retained_intron	MANBA	UC genes	DNase1/DNase1/DNase1/DNase1/DNase1/DNase1/DNase1/DNase1/DNase1/DNase1/DNase1/DNase1/DNase1/DNase1/DNase1/DNase1/DNase1/DNase1/DNase1/DNase1/DNase1/DNase1/DNase1/DNase1/DNase1/DNase1/DNase1/DNase1/DNase1/DNase1/DNase1/DNase1/DNase1/DNase1/DNase1/DNase1/DNase1	H3K4me2/H3K4me3/H3K4me3/H2AZ/H3K27me3/H3K4me2/H3K4me2/H3K4me3/H3K4me3/H3K4me3/H3K4me3/H3K9ac/H3K27ac/H3K4me3/H3K4me2/H3K4me3/H3K4me3/H3K4me2/H3K4me3/H3K4me3/H2AZ/H3K9ac/H3K4me3/H3K4me3/H3K9ac/H3K4me3/H3K27me3/H3K4me3/H3K4me3/H3K4me2/H3K9ac/H3K4me2/H3K4me3/H3K9ac/H3K27ac/H3K4me3/H2AZ/H3K4me3/H3K4me2/H3K9ac/H3K4me3/H3K4me3/H3K4me3/H3K4me2/H3K4me3/H3K9ac/H3K27ac/H2AZ	PolII/PolII/PolII/PolII/PolII/PolII/PolII/PolII/PolII/PolII/PolII/PolII/PolII	E2F6/Max/TAF1/Ap2alpha/Ap2alpha:MA---3.1/Ap2alpha:MA---3.1/TAF1/HEY1/Yy1/TAF1/ELF1/TAF1/E2F6/Ap2alpha/Max/HEY1/Ap2alpha:MA---3.1/Ap2alpha:MA---3.1/Yy1/ELF1	DNase1 - K562 Enriched Site/DNase1 - K562 Enriched Site/DNase1 - H1ESC Enriched Site/DNase1 - H1ESC Enriched Site/DNase1 - HUVEC Enriched Site/DNase1 - HUVEC Enriched Site/DNase1 - HMEC Enriched Site/DNase1 - CD4 Enriched Site/DNase1 - HeLa-S3 Enriched Site/DNase1 - HeLa-S3 Enriched Site/DNase1 - NH-A Enriched Site/DNase1 - HepG2 Enriched Site/DNase1 - HepG2 Enriched Site/DNase1 - IMR9- Enriched …	H3K4me2 - K562 Enriched Site/H3K4me3 - K562 Enriched Site/H3K4me3 - K562 Enriched Site/H2AZ - K562 Enriched Site/H3K27me3 - H1ESC Enriched Site/H3K4me2 - H1ESC Enriched Site/H3K4me2 - H1ESC Enriched Site/H3K4me3 - H1ESC Enriched Site/H3K4me3 - H1ESC Enriched Site/H3K4me3 - H1ESC Enriched Site/H3K4me3 - H1ESC Enriched Site/H3K9ac - H1ESC Enriched Site/H3K27ac - H1ESC Enriched Site/H3K4me3 - HUVEC …	PolII - K562 Enriched Site/PolII - K562 Enriched Site/PolII - K562 Enriched Site/PolII - H1ESC Enriched Site/PolII - H1ESC Enriched Site/PolII - CD4 Enriched Site/PolII - HeLa-S3 Enriched Site/PolII - HeLa-S3 Enriched Site/PolII - HeLa-S3 Enriched Site/PolII - HepG2 Enriched Site/PolII - GM12878 Enriched Site/PolII - GM12878 Enriched Site/PolII - GM12878 Enriched Site	E2F6 - K562 Enriched Site/Max - K562 Enriched Site/TAF1 - H1ESC Enriched Site/Ap2alpha - HeLa-S3 Enriched Site/Ap2alpha:MA---3.1/Ap2alpha:MA---3.1/TAF1 - HepG2 Enriched Site/HEY1 - HepG2 Enriched Site/Yy1 - GM12878 Enriched Site/TAF1 - H1ESC Enriched Site/ELF1 - GM12878 Enriched Site/TAF1 - HepG2 Enriched Site/E2F6 - K562 Enriched Site/Ap2alpha - HeLa-S3 Enriched Site/Max - K562 Enriched Site/HEY…	0.001	unknown	Tolerated	-	NM_005908.3	-	-
4	123374846	4:123374846	2	-	A	G	0.00189633	-	-	-	0.000348918	-	0.0001483	c.351+19T>C	-	INTRON	protein_coding	IL2	UC genes	-	-	-	-	-	-	-	-	unknown	unknown	-	-	NM_000586.3	-	-
4	123377235	4:123377235	12	rs2069765	G	T	0.00948167	0.00501	0.302626	0.253601	0.00695322	0.0026	-	c.207+64C>A	-	INTRON	protein_coding	IL2	UC genes	-	-	-	-	-	-	-	-	unknown	unknown	-	rs2069765	NM_000586.3	-	-
4	123377482	4:123377482	64	rs2069763	C	A	0.362832	0.37	0.754384	0.737108	0.324535	0.35	0.345	c.114G>T	p.Leu38Leu	SYNONYMOUS_CODING	protein_coding	IL2	UC genes	-	-	-	-	-	-	-	-	unknown	unknown	Tolerated	rs2069763	NM_000586.3	-	-
4	123377635	4:123377635	2	rs76468545	A	G	0.00126422	-	-	-	0.000232558	-	0.0001071	c.-40T>C	-	UPSTREAM	protein_coding	IL2	UC genes	-	-	-	-	-	-	-	-	unknown	unknown	-	rs76468545	NM_000586.3	-	-
4	123533820	4:123533820	48	rs17886348	C	T	0.0670038	0.069	0.896877	0.872338	0.0717442	0.08	0.053	c.*45G>A	-	UTR_3_PRIME	protein_coding	IL21	UC genes	-	-	-	-	-	-	-	-	unknown	unknown	-	rs17886348	NM_021803.3	-	-
4	123533834	4:123533834	48	rs17879298	G	A	0.0670038	0.069	0.896877	0.872338	0.0727907	0.08	0.053	c.*31C>T	-	UTR_3_PRIME	protein_coding	IL21	UC genes	-	-	-	-	-	-	-	-	unknown	unknown	-	rs17879298	NM_021803.3	-	-
4	123536963	4:123536963	56	rs4833837	G	A	0.305942	0.652	0.0302217	0.027478	0.687093	0.66	0.743	c.234C>T	p.Cys78Cys	SYNONYMOUS_CODING	protein_coding	IL21	UC genes	-	-	-	-	-	-	-	-	unknown	unknown	Tolerated	rs4833837	NM_021803.3	-	-
4	123542168	4:123542168	1	-	A	C	0.000632111	-	-	-	0.000232558	-	-	c.-2T>G	-	UTR_5_PRIME	protein_coding	IL21	UC genes	-	-	-	-	-	-	-	-	unknown	unknown	-	-	NM_021803.3	-	-
5	473368	5:473368	3	rs34674918	G	A	0.0164349	-	-	-	-	0.36	-	c.*126C>T	-	DOWNSTREAM	protein_coding	EXOC3	UC genes	DNase1/DNase1/DNase1/DNase1/DNase1/DNase1/DNase1/DNase1/DNase1/DNase1/DNase1/DNase1/DNase1/DNase1/DNase1/DNase1/DNase1/DNase1/DNase1/DNase1/DNase1/DNase1/DNase1/DNase1/DNase1/DNase1/DNase1/DNase1/DNase1/DNase1	H3K4me3/H3K27me3/H3K27me3/H3K4me3/H3K27me3/H3K4me3/H3K4me3/H3K27me3/H3K4me3/H3K4me3/H3K4me3/H3K4me3/H3K27me3/H3K4me3/H3K4me3/H3K4me3/H3K4me3/H3K4me3/H3K4me3/H3K4me3	PolII/PolII/PolII/PolII/PolII/PolII/PolII/PolII/PolII/PolII	Cmyc/E2F1/Ap2gamma/Ap2alpha/TAF1/HEY1/Cmyc/E2F1/E2F6/TAF1/HEY1/Ap2gamma/Egr1/Ap2alpha/E2F6/Egr1	DNase1 - NHEK Enriched Site/DNase1 - NHEK Enriched Site/DNase1 - H1ESC Enriched Site/DNase1 - HUVEC Enriched Site/DNase1 - HMEC Enriched Site/DNase1 - CD4 Enriched Site/DNase1 - NH-A Enriched Site/DNase1 - HeLa-S3 Enriched Site/DNase1 - IMR9- Enriched Site/DNase1 - IMR9- Enriched Site/DNase1 - HSMM Enriched Site/DNase1 - K562 Enriched Site/DNase1 - NHEK Enriched Site/DNase1 - GM-699- Enriched Sit…	H3K4me3 - NHEK Enriched Site/H3K27me3 - H1ESC Enriched Site/H3K27me3 - H1ESC Enriched Site/H3K4me3 - H1ESC Enriched Site/H3K27me3 - H1ESC Enriched Site/H3K4me3 - H1ESC Enriched Site/H3K4me3 - HUVEC Enriched Site/H3K27me3 - HUVEC Enriched Site/H3K4me3 - HMEC Enriched Site/H3K4me3 - HMEC Enriched Site/H3K4me3 - HeLa-S3 Enriched Site/H3K4me3 - HeLa-S3 Enriched Site/H3K27me3 - HepG2 Enriched Site/H3K…	PolII - HUVEC Enriched Site/PolII - CD4 Enriched Site/PolII - HeLa-S3 Enriched Site/PolII - HeLa-S3 Enriched Site/PolII - HeLa-S3 Enriched Site/PolII - HepG2 Enriched Site/PolII - HepG2 Enriched Site/PolII - K562 Enriched Site/PolII - K562 Enriched Site/PolII - GM12878 Enriched Site	Cmyc - HeLa-S3 Enriched Site/E2F1 - HeLa-S3 Enriched Site/Ap2gamma - HeLa-S3 Enriched Site/Ap2alpha - HeLa-S3 Enriched Site/TAF1 - HepG2 Enriched Site/HEY1 - HepG2 Enriched Site/Cmyc - HeLa-S3 Enriched Site/E2F1 - HeLa-S3 Enriched Site/E2F6 - K562 Enriched Site/TAF1 - HepG2 Enriched Site/HEY1 - HepG2 Enriched Site/Ap2gamma - HeLa-S3 Enriched Site/Egr1 - K562 Enriched Site/Ap2alpha - HeLa-S3 Enric…	unknown	unknown	-	-	NM_004174.2	-	yes
5	473515	5:473515	2	-	G	A	0.00379267	-	-	-	-	-	-	n.164+1G>A	-	DOWNSTREAM	protein_coding	EXOC3	UC genes	DNase1/DNase1/DNase1/DNase1/DNase1/DNase1/DNase1/DNase1/DNase1/DNase1/DNase1/DNase1/DNase1/DNase1	H3K4me3/H3K27me3/H3K27me3/H3K4me3/H3K27me3/H3K4me3/H3K4me3/H3K27me3/H3K27me3/H3K4me3/H3K4me3/H3K4me3/H3K4me3/H3K27me3/H3K4me3/H3K4me3/H3K4me3/H3K4me3/H3K4me3/H3K4me3/H3K4me2/H3K27me3/H3K4me3/H3K36me3	PolII/PolII/PolII/PolII/PolII/PolII/PolII/PolII/PolII/PolII	Egr1:MA-162.1/Egr1:MA-162.1/Egr1:MA-162.1/Egr1:MA-162.1/Egr1:MA-162.1/Egr1:MA-162.1/Cmyc/E2F1/Ap2gamma/Ap2alpha/Egr1:MA-162.1/TAF1/HEY1/Egr1:MA-162.1/Egr1:MA-162.1/Egr1:MA-162.1/Cmyc/E2F1/E2F6/TAF1/HEY1/Ap2gamma/Egr1/Ap2alpha/ZBTB7A/Egr1:MA-162.1/Egr1:MA-162.1/E2F6/Egr1/ZBTB7A/Egr1:MA-162.1/Egr1:MA-162.1	DNase1 - NHEK Enriched Site/DNase1 - NHEK Enriched Site/DNase1 - HMEC Enriched Site/DNase1 - CD4 Enriched Site/DNase1 - HeLa-S3 Enriched Site/DNase1 - IMR9- Enriched Site/DNase1 - K562 Enriched Site/DNase1 - NHEK Enriched Site/DNase1 - HMEC Enriched Site/DNase1 - IMR9- Enriched Site/DNase1 - GM12878 Enriched Site/DNase1 - NHEK Enriched Site/DNase1 - K562 Enriched Site/DNase1 - GM12878 Enriched Si…	H3K4me3 - NHEK Enriched Site/H3K27me3 - H1ESC Enriched Site/H3K27me3 - H1ESC Enriched Site/H3K4me3 - H1ESC Enriched Site/H3K27me3 - H1ESC Enriched Site/H3K4me3 - H1ESC Enriched Site/H3K4me3 - HUVEC Enriched Site/H3K27me3 - HUVEC Enriched Site/H3K27me3 - HUVEC Enriched Site/H3K4me3 - HMEC Enriched Site/H3K4me3 - HMEC Enriched Site/H3K4me3 - HeLa-S3 Enriched Site/H3K4me3 - HeLa-S3 Enriched Site/H3K…	PolII - HUVEC Enriched Site/PolII - CD4 Enriched Site/PolII - HeLa-S3 Enriched Site/PolII - HeLa-S3 Enriched Site/PolII - HeLa-S3 Enriched Site/PolII - HepG2 Enriched Site/PolII - HepG2 Enriched Site/PolII - K562 Enriched Site/PolII - K562 Enriched Site/PolII - GM12878 Enriched Site	Egr1:MA-162.1/Egr1:MA-162.1/Egr1:MA-162.1/Egr1:MA-162.1/Egr1:MA-162.1/Egr1:MA-162.1/Cmyc - HeLa-S3 Enriched Site/E2F1 - HeLa-S3 Enriched Site/Ap2gamma - HeLa-S3 Enriched Site/Ap2alpha - HeLa-S3 Enriched Site/Egr1:MA-162.1/TAF1 - HepG2 Enriched Site/HEY1 - HepG2 Enriched Site/Egr1:MA-162.1/Egr1:MA-162.1/Egr1:MA-162.1/Cmyc - HeLa-S3 Enriched Site/E2F1 - HeLa-S3 Enriched Site/E2F6 - K562 Enriched Si…	unknown	unknown	-	-	NR_125375.1	-	yes
5	475104	5:475104	59	rs2247114	A	G	0.123262	0.891	0.31019	0.2873	0.869879	0.85	0.82	c.2395T>C	p.Cys799Arg	NON_SYNONYMOUS_CODING	protein_coding	SLC9A3	UC genes	DNase1/DNase1/DNase1/DNase1	H3K27me3/H3K27me3/H3K27me3/H3K4me3/H3K27me3/H3K4me2/H3K27me3/H3K4me2/H3K4me3/H3K4me3/H3K4me3/H3K4me3/H3K4me3/H3K4me2/H3K27me3/H3K27me3/H3K27me3/H3K27me3/H3K4me3/H3K4me2/H3K27me3/H3K27me3/H3K4me3/H3K4me3/H3K4me2/H3K27me3/H3K4me3/H3K36me3/H3K27me3/H3K27me3	-	-	DNase1 - H1ESC Enriched Site/DNase1 - HUVEC Enriched Site/DNase1 - GM-699- Enriched Site/DNase1 - GM-699- Enriched Site	H3K27me3 - K562 Enriched Site/H3K27me3 - H1ESC Enriched Site/H3K27me3 - H1ESC Enriched Site/H3K4me3 - H1ESC Enriched Site/H3K27me3 - H1ESC Enriched Site/H3K4me2 - H1ESC Enriched Site/H3K27me3 - H1ESC Enriched Site/H3K4me2 - H1ESC Enriched Site/H3K4me3 - H1ESC Enriched Site/H3K4me3 - H1ESC Enriched Site/H3K4me3 - H1ESC Enriched Site/H3K4me3 - HMEC Enriched Site/H3K4me3 - HMEC Enriched Site/H3K4me2…	-	-	0	unknown	Tolerated	-	NM_004174.2	-	-
5	475265	5:475265	2	-	G	A	0.00189633	-	-	-	0	-	0.001821	n.-1C>T	-	DOWNSTREAM	protein_coding	EXOC3	UC genes	DNase1/DNase1	H3K27me3/H3K27me3/H3K27me3/H3K4me3/H3K27me3/H3K4me2/H3K27me3/H3K4me2/H3K4me3/H3K27me3/H3K27me3/H3K4me3/H3K4me3/H3K4me2/H3K27me3/H3K27me3/H3K4me3/H3K27me3/H3K27me3/H3K4me3/H3K4me3/H3K4me2/H3K27me3/H3K4me3/H3K36me3/H3K27me3/H3K27me3	-	USF1/USF1/USF1/USF1	DNase1 - H1ESC Enriched Site/DNase1 - HUVEC Enriched Site	H3K27me3 - K562 Enriched Site/H3K27me3 - H1ESC Enriched Site/H3K27me3 - H1ESC Enriched Site/H3K4me3 - H1ESC Enriched Site/H3K27me3 - H1ESC Enriched Site/H3K4me2 - H1ESC Enriched Site/H3K27me3 - H1ESC Enriched Site/H3K4me2 - H1ESC Enriched Site/H3K4me3 - H1ESC Enriched Site/H3K27me3 - HUVEC Enriched Site/H3K27me3 - HUVEC Enriched Site/H3K4me3 - HMEC Enriched Site/H3K4me3 - HMEC Enriched Site/H3K4m…	-	USF1 - K562 Enriched Site/USF1 - H1ESC Enriched Site/USF1 - H1ESC Enriched Site/USF1 - K562 Enriched Site	unknown	unknown	-	-	NR_024158.1	-	-
5	476037	5:476037	2	-	G	C	0.00189633	0.001002	0.96125	1	-	-	-	n.-1C>G	-	DOWNSTREAM	protein_coding	EXOC3	UC genes	DNase1/DNase1	H3K27me3/H3K27me3/H3K27me3/H3K27me3/H3K36me3/H3K27me3/H3K27me3/H3K27me3/H3K27me3/H3K27me3/H3K36me3/H3K27me3/H3K27me3	-	-	DNase1 - HeLa-S3 Enriched Site/DNase1 - HeLa-S3 Enriched Site	H3K27me3 - H1ESC Enriched Site/H3K27me3 - H1ESC Enriched Site/H3K27me3 - H1ESC Enriched Site/H3K27me3 - H1ESC Enriched Site/H3K36me3 - H1ESC Enriched Site/H3K27me3 - HUVEC Enriched Site/H3K27me3 - HUVEC Enriched Site/H3K27me3 - NH-A Enriched Site/H3K27me3 - HepG2 Enriched Site/H3K27me3 - HepG2 Enriched Site/H3K36me3 - IMR9- Enriched Site/H3K27me3 - HSMM Enriched Site/H3K27me3 - NHEK Enriched Site	-	-	unknown	unknown	-	-	NR_024158.1	yes	-
5	476271	5:476271	2	-	G	A	0.00126422	0.001002	1	1	0.00011636	-	0.0001895	n.-1C>T	-	DOWNSTREAM	protein_coding	EXOC3	UC genes	DNase1/DNase1	H3K27me3/H3K27me3/H3K36me3/H3K27me3/H3K27me3/H3K27me3/H3K27me3/H3K27me3/H3K27me3/H3K27me3/H3K27me3/H3K27me3/H3K36me3	-	-	DNase1 - NHEK Enriched Site/DNase1 - NHEK Enriched Site	H3K27me3 - NHEK Enriched Site/H3K27me3 - HSMM Enriched Site/H3K36me3 - IMR9- Enriched Site/H3K27me3 - HepG2 Enriched Site/H3K27me3 - HepG2 Enriched Site/H3K27me3 - NH-A Enriched Site/H3K27me3 - HUVEC Enriched Site/H3K27me3 - HUVEC Enriched Site/H3K27me3 - H1ESC Enriched Site/H3K27me3 - H1ESC Enriched Site/H3K27me3 - H1ESC Enriched Site/H3K27me3 - H1ESC Enriched Site/H3K36me3 - H1ESC Enriched Site	-	-	unknown	unknown	-	-	NR_024158.1	yes	-
5	476353	5:476353	65	rs2230437	C	T	0.351454	0.376	0.226475	0.222278	0.393488	0.42	0.32	c.2031G>A	p.Ala677Ala	SYNONYMOUS_CODING	protein_coding	SLC9A3	UC genes	DNase1/DNase1	H3K27me3/H3K27me3/H3K36me3/H3K27me3/H3K27me3/H3K27me3/H3K27me3/H3K27me3/H3K27me3/H3K27me3/H3K27me3/H3K27me3/H3K36me3	-	-	DNase1 - NHEK Enriched Site/DNase1 - NHEK Enriched Site	H3K27me3 - NHEK Enriched Site/H3K27me3 - HSMM Enriched Site/H3K36me3 - IMR9- Enriched Site/H3K27me3 - HepG2 Enriched Site/H3K27me3 - HepG2 Enriched Site/H3K27me3 - NH-A Enriched Site/H3K27me3 - HUVEC Enriched Site/H3K27me3 - HUVEC Enriched Site/H3K27me3 - H1ESC Enriched Site/H3K27me3 - H1ESC Enriched Site/H3K27me3 - H1ESC Enriched Site/H3K27me3 - H1ESC Enriched Site/H3K36me3 - H1ESC Enriched Site	-	-	unknown	unknown	Tolerated	-	NM_004174.2	-	-
5	476510	5:476510	3	rs77470384	G	A	0.00252845	-	-	-	0.000697674	0.0013	0.006657	n.-1C>T	-	DOWNSTREAM	protein_coding	EXOC3	UC genes	-	-	-	-	-	-	-	-	unknown	unknown	-	-	NR_024158.1	-	-
5	476530	5:476530	65	rs2244240	C	G	0.116308	-	-	-	0.870349	0.8	0.822	n.-1G>C	-	DOWNSTREAM	protein_coding	EXOC3	UC genes	-	-	-	-	-	-	-	-	unknown	unknown	-	-	NR_024158.1	-	-
5	476716	5:476716	2	rs145635595	G	A	0.00189633	-	-	-	0.00197674	-	0.001162	c.1832C>T	p.Ala611Val	NON_SYNONYMOUS_CODING	protein_coding	SLC9A3	UC genes	-	-	-	-	-	-	-	-	0.022	unknown	Tolerated	-	NM_004174.2	-	-
5	479905	5:479905	59	rs890986	A	C	0.12263	-	-	-	0.883721	0.87	0.845	c.1647+46T>G	-	INTRON	protein_coding	SLC9A3	UC genes	-	-	-	-	-	-	-	-	unknown	unknown	-	-	NM_004174.2	-	-
5	480133	5:480133	2	-	C	T	0.00126422	0.001002	1	1	-	-	-	c.1518-53G>A	-	INTRON	protein_coding	SLC9A3	UC genes	-	-	-	-	-	-	-	-	unknown	unknown	-	-	NM_004174.2	-	-
5	481610	5:481610	54	rs6872510	T	C	0.0973451	-	-	-	-	0.87	-	n.*1781T>C	-	INTRON	protein_coding	SLC9A3	UC genes	-	-	-	-	-	-	-	-	unknown	unknown	-	-	NR_125375.1	-	-
5	481659	5:481659	1	rs61554242	G	A	0.00126422	-	-	-	0.000116279	-	0.002018	n.*1781G>A	-	INTRON	protein_coding	SLC9A3	UC genes	-	-	-	-	-	-	-	-	unknown	unknown	-	-	NR_125375.1	-	-
5	481665	5:481665	1	-	G	A	0.000632111	-	-	-	-	-	0.0001647	n.*1781G>A	-	INTRON	protein_coding	SLC9A3	UC genes	-	-	-	-	-	-	-	-	unknown	unknown	-	-	NR_125375.1	-	-
5	482284	5:482284	1	-	G	A	0.00126422	-	-	-	0.000465116	-	0.0002647	n.*1781G>A	-	INTRON	protein_coding	SLC9A3	UC genes	-	-	-	-	-	-	-	-	unknown	unknown	-	-	NR_125375.1	-	-
5	482362	5:482362	17	rs146451863	C	T	0.0189633	-	-	-	-	0.02	-	n.*1781C>T	-	INTRON	protein_coding	SLC9A3	UC genes	-	-	-	-	-	-	-	-	unknown	unknown	-	-	NR_125375.1	-	-
5	482363	5:482363	2	rs141077379	G	A	0.00189633	-	-	-	-	0.01	-	n.*1781G>A	-	INTRON	protein_coding	SLC9A3	UC genes	-	-	-	-	-	-	-	-	unknown	unknown	-	-	NR_125375.1	-	-
5	482731	5:482731	1	-	T	C	0.000632111	-	-	-	-	-	-	c.1288A>G	p.Lys430Glu	NON_SYNONYMOUS_CODING	protein_coding	SLC9A3	UC genes	-	-	-	-	-	-	-	-	0.863	unknown	Tolerated	-	NM_004174.2	-	-
5	482738	5:482738	14	rs3777231	A	G	0.0101138	-	-	-	0.0144186	0.01	0.025	c.1281T>C	p.Asp427Asp	SYNONYMOUS_CODING	protein_coding	SLC9A3	UC genes	-	-	-	-	-	-	-	-	unknown	unknown	Tolerated	-	NM_004174.2	-	-
5	482786	5:482786	8	rs143144929	G	A	0.00758534	-	-	-	0.00511747	0.01	0.004932	c.1233C>T	p.Tyr411Tyr	SYNONYMOUS_CODING	protein_coding	SLC9A3	UC genes	-	-	-	-	-	-	-	-	unknown	unknown	Tolerated	-	NM_004174.2	-	-
5	482881	5:482881	13	rs3777233	C	T	0.00948167	-	-	-	0.0130627	0.01	0.016	n.*1781C>T	-	INTRON	protein_coding	SLC9A3	UC genes	DNase1/DNase1	H3K27me3/H3K27me3/H3K27me3	-	-	DNase1 - H1ESC Enriched Site/DNase1 - H1ESC Enriched Site	H3K27me3 - K562 Enriched Site/H3K27me3 - HepG2 Enriched Site/H3K27me3 - HepG2 Enriched Site	-	-	unknown	unknown	-	-	NR_125375.1	-	-
5	482882	5:482882	2	rs147476976	G	A	0.00126422	-	-	-	0.00128295	0.0013	0.0004957	n.*1781G>A	-	INTRON	protein_coding	SLC9A3	UC genes	DNase1/DNase1	H3K27me3/H3K27me3/H3K27me3	-	-	DNase1 - H1ESC Enriched Site/DNase1 - H1ESC Enriched Site	H3K27me3 - K562 Enriched Site/H3K27me3 - HepG2 Enriched Site/H3K27me3 - HepG2 Enriched Site	-	-	unknown	unknown	-	-	NR_125375.1	-	-
5	482928	5:482928	1	rs186622146	C	A	0.000632111	-	-	-	-	-	-	n.*1781C>A	-	INTRON	protein_coding	SLC9A3	UC genes	DNase1/DNase1	H3K27me3/H3K27me3/H3K27me3	-	-	DNase1 - H1ESC Enriched Site/DNase1 - H1ESC Enriched Site	H3K27me3 - K562 Enriched Site/H3K27me3 - HepG2 Enriched Site/H3K27me3 - HepG2 Enriched Site	-	-	unknown	unknown	-	-	NR_125375.1	-	-
5	482948	5:482948	25	rs72700693	C	T	0.0233881	-	-	-	-	0.02	-	n.*1781C>T	-	INTRON	protein_coding	SLC9A3	UC genes	DNase1/DNase1	H3K27me3/H3K27me3/H3K27me3	-	-	DNase1 - H1ESC Enriched Site/DNase1 - H1ESC Enriched Site	H3K27me3 - K562 Enriched Site/H3K27me3 - HepG2 Enriched Site/H3K27me3 - HepG2 Enriched Site	-	-	unknown	unknown	-	-	NR_125375.1	-	-
5	483333	5:483333	9	rs144206760	C	T	0.005689	-	-	-	-	0.01	0.0009276	n.*1781C>T	-	INTRON	protein_coding	SLC9A3	UC genes	-	-	-	-	-	-	-	-	unknown	unknown	-	-	NR_125375.1	-	-
5	483352	5:483352	36	rs34562440	C	T	0.0322377	-	-	-	-	0.03	0.008119	n.*1781C>T	-	INTRON	protein_coding	SLC9A3	UC genes	-	-	-	-	-	-	-	-	unknown	unknown	-	-	NR_125375.1	-	-
5	483358	5:483358	2	-	C	T	0.00126422	-	-	-	-	-	-	n.*1781C>T	-	INTRON	protein_coding	SLC9A3	UC genes	-	-	-	-	-	-	-	-	unknown	unknown	-	-	NR_125375.1	-	-
5	483387	5:483387	3	-	G	A	0.00252845	-	-	-	0.000355282	-	7.927e-05	c.1143C>T	p.Tyr381Tyr	SYNONYMOUS_CODING	protein_coding	SLC9A3	UC genes	-	-	-	-	-	-	-	-	unknown	unknown	Tolerated	-	NM_004174.2	-	-
5	483407	5:483407	1	-	G	A	0.000632111	-	-	-	-	-	-	c.1123C>T	p.Leu375Leu	SYNONYMOUS_CODING	protein_coding	SLC9A3	UC genes	-	-	-	-	-	-	-	-	unknown	unknown	Tolerated	-	NM_004174.2	-	-
5	483564	5:483564	65	rs56098739	A	G	0.243995	0.244	1	1	0.244005	0.28	0.175	c.966T>C	p.Tyr322Tyr	SYNONYMOUS_CODING	protein_coding	SLC9A3	UC genes	-	-	-	-	-	-	-	-	unknown	unknown	Tolerated	-	NM_004174.2	-	-
5	483675	5:483675	61	rs56082422	G	A	0.153603	-	-	-	-	0.18	-	n.*1781G>A	-	INTRON	protein_coding	SLC9A3	UC genes	-	-	-	-	-	-	-	-	unknown	unknown	-	-	NR_125375.1	-	-
5	485259	5:485259	64	rs55989315	G	T	0.2067	0.251	0.0107158	0.0101282	0.255698	0.28	0.216	n.*1781G>T	-	INTRON	protein_coding	SLC9A3	UC genes	-	-	-	-	-	-	-	-	unknown	unknown	-	-	NR_125375.1	-	-
5	485281	5:485281	2	rs114326443	G	A	0.00126422	-	-	-	0.000116279	-	0.001491	c.741C>T	p.Cys247Cys	SYNONYMOUS_CODING	protein_coding	SLC9A3	UC genes	-	-	-	-	-	-	-	-	unknown	unknown	Tolerated	-	NM_004174.2	-	-
5	488469	5:488469	2	rs143027124	C	T	0.00189633	-	-	-	0.000465116	-	8.243e-05	c.637G>A	p.Val213Ile	NON_SYNONYMOUS_CODING	protein_coding	SLC9A3	UC genes	-	-	-	-	-	-	-	-	0.999	unknown	Damaging	-	NM_004174.2	-	yes
5	491826	5:491826	64	rs11746373	G	C	0.233881	-	-	-	-	0.75	-	c.514+58C>G	-	INTRON	protein_coding	SLC9A3	UC genes	DNase1/DNase1	H3K27me3/H3K27me3/H3K27me3/H3K27me3/H3K27me3/H3K27me3/H3K27me3/H3K27me3/H3K36me3	-	-	DNase1 - HUVEC Enriched Site/DNase1 - HUVEC Enriched Site	H3K27me3 - K562 Enriched Site/H3K27me3 - K562 Enriched Site/H3K27me3 - NHEK Enriched Site/H3K27me3 - IMR9- Enriched Site/H3K27me3 - HepG2 Enriched Site/H3K27me3 - HepG2 Enriched Site/H3K27me3 - HMEC Enriched Site/H3K27me3 - H1ESC Enriched Site/H3K36me3 - GM12878 Enriched Site	-	-	unknown	unknown	-	rs11746373	NM_004174.2	-	-
5	524267	5:524267	1	-	G	T	0.000632111	-	-	-	-	-	-	c.171C>A	p.Val57Val	SYNONYMOUS_CODING	protein_coding	SLC9A3	UC genes	DNase1/DNase1/DNase1/DNase1	H3K27me3/H3K27me3/H3K27me3/H3K27me3/H3K27me3/H3K27me3/H3K4me3/H3K27me3/H3K27me3/H3K27me3/H3K27me3/H3K27me3/H3K27me3/H3K27me3/H3K27me3/H3K27me3/H3K27me3/H3K27me3/H3K27me3/H3K36me3/H3K27me3/H3K27me3	-	-	DNase1 - H1ESC Enriched Site/DNase1 - HUVEC Enriched Site/DNase1 - H1ESC Enriched Site/DNase1 - HUVEC Enriched Site	H3K27me3 - K562 Enriched Site/H3K27me3 - K562 Enriched Site/H3K27me3 - H1ESC Enriched Site/H3K27me3 - H1ESC Enriched Site/H3K27me3 - H1ESC Enriched Site/H3K27me3 - H1ESC Enriched Site/H3K4me3 - H1ESC Enriched Site/H3K27me3 - HUVEC Enriched Site/H3K27me3 - HUVEC Enriched Site/H3K27me3 - HMEC Enriched Site/H3K27me3 - HMEC Enriched Site/H3K27me3 - NH-A Enriched Site/H3K27me3 - HepG2 Enriched Site/H3…	-	-	unknown	unknown	Tolerated	-	NM_004174.2	-	-
5	40680564	5:40680564	12	rs45582639	C	T	0.00821745	-	-	-	-	-	-	c.-60C>T	-	START_GAINED	protein_coding	PTGER4	UC genes	DNase1/DNase1/DNase1	H3K4me3/H3K27me3/H3K27me3/H3K27me3/H3K27me3/H3K4me2/H3K4me2/H3K4me3/H3K4me3/H3K9ac/H3K27ac/H3K4me2/H3K4me3/H3K9ac/H3K4me3/H3K4me2/H3K27ac/H4K2-me1/H3K4me3/H2BK5ac/H3K36me3/H2BK2-ac/H3K4me3/H3K4me3/H3K27me3/H3K4me2/H3K4me3/H3K9ac/H3K4me2/H3K79me2/H3K4me3/H3K4me2/H3K4me3/H3K4me3/H3K4me3/H3K9ac/H3K27ac/H3K4me2/H3K36me3/H3K27me3/H3K4me3/H3K4me2/H3K27me3	PolII	-	DNase1 - HMEC Enriched Site/DNase1 - CD4 Enriched Site/DNase1 - HMEC Enriched Site	H3K4me3 - H1ESC Enriched Site/H3K27me3 - H1ESC Enriched Site/H3K27me3 - H1ESC Enriched Site/H3K27me3 - H1ESC Enriched Site/H3K27me3 - H1ESC Enriched Site/H3K4me2 - H1ESC Enriched Site/H3K4me2 - H1ESC Enriched Site/H3K4me3 - HUVEC Enriched Site/H3K4me3 - HUVEC Enriched Site/H3K9ac - HUVEC Enriched Site/H3K27ac - HUVEC Enriched Site/H3K4me2 - HUVEC Enriched Site/H3K4me3 - HMEC Enriched Site/H3K9ac …	PolII - CD4 Enriched Site	-	unknown	unknown	-	-	NM_000958.2	-	-
5	40681063	5:40681063	1	-	G	T	0.000632111	-	-	-	-	-	-	c.-33G>T	-	START_GAINED	protein_coding	PTGER4	UC genes	DNase1/DNase1/DNase1/DNase1/DNase1/DNase1/DNase1/DNase1/DNase1	H3K36me3/H3K27me3/H3K27me3/H3K27me3/H3K27me3/H3K4me2/H3K4me2/H3K4me3/H3K4me3/H3K4me3/H3K9ac/H3K27ac/H3K4me2/H3K36me3/H3K4me3/H3K4me3/H3K4me2/H3K36me3/H3K4me3/H3K36me3/H3K27ac/H3K4me3/H3K27me3/H3K4me3/H3K9ac/H3K79me2/H3K4me3/H3K4me2/H3K36me3/H3K4me3/H3K4me3/H3K4me3/H3K9ac/H3K4me2/H3K36me3/H3K36me3/H3K27me3/H3K4me3/H3K4me2/H3K27me3	PolII	Rad21/CTCF/CTCF/CTCF/CTCF/CTCF/CTCF/CTCF/CTCF/CTCF/Rad21/CTCF/CTCF/CTCF	DNase1 - H1ESC Enriched Site/DNase1 - HUVEC Enriched Site/DNase1 - HUVEC Enriched Site/DNase1 - CD4 Enriched Site/DNase1 - HSMM Enriched Site/DNase1 - HSMM Enriched Site/DNase1 - HUVEC Enriched Site/DNase1 - HUVEC Enriched Site/DNase1 - H1ESC Enriched Site	H3K36me3 - K562 Enriched Site/H3K27me3 - H1ESC Enriched Site/H3K27me3 - H1ESC Enriched Site/H3K27me3 - H1ESC Enriched Site/H3K27me3 - H1ESC Enriched Site/H3K4me2 - H1ESC Enriched Site/H3K4me2 - H1ESC Enriched Site/H3K4me3 - H1ESC Enriched Site/H3K4me3 - HUVEC Enriched Site/H3K4me3 - HUVEC Enriched Site/H3K9ac - HUVEC Enriched Site/H3K27ac - HUVEC Enriched Site/H3K4me2 - HUVEC Enriched Site/H3K36m…	PolII - CD4 Enriched Site	Rad21 - H1ESC Enriched Site/CTCF - H1ESC Enriched Site/CTCF - HUVEC Enriched Site/CTCF - HUVEC Enriched Site/CTCF - HSMM Enriched Site/CTCF - HUVEC Enriched Site/CTCF - HSMM Enriched Site/CTCF - HUVEC Enriched Site/CTCF - NHEK Enriched Site/CTCF - NHEK Enriched Site/Rad21 - H1ESC Enriched Site/CTCF - H1ESC Enriched Site/CTCF - NHEK Enriched Site/CTCF - NHEK Enriched Site	unknown	unknown	-	-	NM_000958.2	-	-
5	40681254	5:40681254	53	rs2228058	C	T	0.0670038	0.065	0.916331	0.8713	0.074186	0.08	0.066	c.159C>T	p.Thr53Thr	SYNONYMOUS_CODING	protein_coding	PTGER4	UC genes	DNase1/DNase1/DNase1/DNase1/DNase1/DNase1/DNase1/DNase1/DNase1	H3K36me3/H3K27me3/H3K27me3/H3K27me3/H3K27me3/H3K4me2/H3K4me2/H3K4me3/H3K4me3/H3K4me3/H3K4me3/H3K9ac/H3K4me2/H3K36me3/H3K4me3/H3K4me3/H3K4me2/H3K36me3/H3K4me3/H3K36me3/H3K27ac/H4K2-me1/H2BK5ac/H2BK2-ac/H3K4me3/H3K27me3/H3K4me3/H3K9ac/H3K79me2/H3K4me3/H3K4me2/H3K36me3/H3K4me3/H3K4me3/H3K4me3/H3K9ac/H3K4me2/H3K36me3/H3K36me3/H3K27me3/H3K4me3/H3K4me2/H3K27me3	PolII	Rad21/CTCF/CTCF/CTCF/CTCF/CTCF/CTCF/CTCF/CTCF/CTCF/Rad21/CTCF/CTCF/CTCF	DNase1 - H1ESC Enriched Site/DNase1 - H1ESC Enriched Site/DNase1 - HUVEC Enriched Site/DNase1 - HUVEC Enriched Site/DNase1 - CD4 Enriched Site/DNase1 - HUVEC Enriched Site/DNase1 - HUVEC Enriched Site/DNase1 - H1ESC Enriched Site/DNase1 - H1ESC Enriched Site	H3K36me3 - K562 Enriched Site/H3K27me3 - H1ESC Enriched Site/H3K27me3 - H1ESC Enriched Site/H3K27me3 - H1ESC Enriched Site/H3K27me3 - H1ESC Enriched Site/H3K4me2 - H1ESC Enriched Site/H3K4me2 - H1ESC Enriched Site/H3K4me3 - H1ESC Enriched Site/H3K4me3 - H1ESC Enriched Site/H3K4me3 - HUVEC Enriched Site/H3K4me3 - HUVEC Enriched Site/H3K9ac - HUVEC Enriched Site/H3K4me2 - HUVEC Enriched Site/H3K36m…	PolII - CD4 Enriched Site	Rad21 - H1ESC Enriched Site/CTCF - H1ESC Enriched Site/CTCF - HUVEC Enriched Site/CTCF - HUVEC Enriched Site/CTCF - HSMM Enriched Site/CTCF - HUVEC Enriched Site/CTCF - HSMM Enriched Site/CTCF - HUVEC Enriched Site/CTCF - NHEK Enriched Site/CTCF - NHEK Enriched Site/Rad21 - H1ESC Enriched Site/CTCF - H1ESC Enriched Site/CTCF - NHEK Enriched Site/CTCF - NHEK Enriched Site	unknown	unknown	Tolerated	rs2228058	NM_000958.2	-	-
5	40681482	5:40681482	1	-	C	T	0.000632111	-	-	-	0.000116279	-	8.236e-05	c.387C>T	p.His129His	SYNONYMOUS_CODING	protein_coding	PTGER4	UC genes	DNase1/DNase1/DNase1	H3K36me3/H3K27me3/H3K27me3/H3K27me3/H3K27me3/H3K4me2/H3K4me2/H3K4me3/H3K4me3/H3K4me3/H3K9ac/H3K36me3/H3K27ac/H3K4me3/H3K4me3/H3K4me2/H3K36me3/H3K4me3/H3K36me3/H3K27ac/H4K2-me1/H2BK5ac/H2BK2-ac/H3K9ac/H3K4me3/H3K27me3/H3K4me3/H3K9ac/H3K79me2/H3K4me3/H3K4me2/H3K36me3/H3K4me3/H3K4me3/H3K4me3/H3K9ac/H3K4me2/H3K36me3/H3K36me3/H3K27me3/H3K4me3/H3K4me2/H3K27me3	PolII	-	DNase1 - HUVEC Enriched Site/DNase1 - CD4 Enriched Site/DNase1 - HUVEC Enriched Site	H3K36me3 - K562 Enriched Site/H3K27me3 - H1ESC Enriched Site/H3K27me3 - H1ESC Enriched Site/H3K27me3 - H1ESC Enriched Site/H3K27me3 - H1ESC Enriched Site/H3K4me2 - H1ESC Enriched Site/H3K4me2 - H1ESC Enriched Site/H3K4me3 - H1ESC Enriched Site/H3K4me3 - HUVEC Enriched Site/H3K4me3 - HUVEC Enriched Site/H3K9ac - HUVEC Enriched Site/H3K36me3 - HUVEC Enriched Site/H3K27ac - HUVEC Enriched Site/H3K4m…	PolII - CD4 Enriched Site	-	unknown	unknown	Tolerated	-	NM_000958.2	-	-
5	40691893	5:40691893	25	rs111866313	G	A	0.0208597	0.027	0.377442	0.348093	0.0263953	0.02	0.017	c.880G>A	p.Val294Ile	NON_SYNONYMOUS_CODING	protein_coding	PTGER4	UC genes	-	-	-	-	-	-	-	-	0.002	unknown	Tolerated	rs111866313	NM_000958.2	-	-
5	40691911	5:40691911	1	rs141178870	C	T	0.000632111	-	-	-	0.000232558	-	-	c.898C>T	p.Pro300Ser	NON_SYNONYMOUS_CODING	protein_coding	PTGER4	UC genes	-	-	-	-	-	-	-	-	0.155	unknown	Tolerated	-	NM_000958.2	-	-
5	40692940	5:40692940	39	rs16870224	G	A	0.0726928	0.14	3.12018e-08	3.37965e-08	-	0.13	-	c.*460G>A	-	DOWNSTREAM	protein_coding	PTGER4	UC genes	-	-	-	-	-	-	-	-	unknown	unknown	-	rs16870224	NM_000958.2	-	-
5	40693296	5:40693296	1	rs144144859	A	G	0.000632111	0.007014	0.0132861	0.00678505	-	0.0026	-	c.*816A>G	-	DOWNSTREAM	protein_coding	PTGER4	UC genes	-	-	-	-	-	-	-	-	unknown	unknown	-	-	NM_000958.2	yes	-
5	131286068	5:131286068	23	rs114993497	G	A	0.0208597	0.026	0.469022	0.418242	-	0.02	-	c.*3859C>T	-	DOWNSTREAM	nonsense_mediated_decay	ACSL6	UC genes	-	-	-	-	-	-	-	-	unknown	unknown	-	-	NM_001009185.2	yes	-
5	131287920	5:131287920	3	rs187177513	G	A	0.00316056	0.003006	1	1	-	0.0013	-	c.*2007C>T	-	DOWNSTREAM	nonsense_mediated_decay	ACSL6	UC genes	-	-	-	-	-	-	-	-	unknown	unknown	-	-	NM_001009185.2	yes	-
5	131288125	5:131288125	2	-	T	G	0.00126422	-	-	-	-	-	-	c.*1802A>C	-	DOWNSTREAM	nonsense_mediated_decay	ACSL6	UC genes	-	-	-	-	-	-	-	-	unknown	unknown	-	-	NM_001009185.2	-	-
5	131288339	5:131288339	6	rs76060563	A	G	0.00505689	0.004008	0.932832	0.775931	-	0.01	-	c.*1588T>C	-	DOWNSTREAM	nonsense_mediated_decay	ACSL6	UC genes	-	-	-	Nrsf/Nrsf/Nrsf/Nrsf	-	-	-	Nrsf - HeLa-S3 Enriched Site/Nrsf - H1ESC Enriched Site/Nrsf - HeLa-S3 Enriched Site/Nrsf - H1ESC Enriched Site	unknown	unknown	-	-	NM_001009185.2	yes	-
5	131288425	5:131288425	4	-	A	G	0.00316056	0.003006	1	1	-	-	-	c.*1502T>C	-	DOWNSTREAM	nonsense_mediated_decay	ACSL6	UC genes	-	-	-	Nrsf/Nrsf/Nrsf/Nrsf	-	-	-	Nrsf - HeLa-S3 Enriched Site/Nrsf - H1ESC Enriched Site/Nrsf - HeLa-S3 Enriched Site/Nrsf - H1ESC Enriched Site	unknown	unknown	-	-	NM_001009185.2	yes	-
5	131288436	5:131288436	12	rs79565098	G	T	0.00948167	0.00501	0.302626	0.253601	-	0.004	-	c.*1491C>A	-	DOWNSTREAM	nonsense_mediated_decay	ACSL6	UC genes	-	-	-	Nrsf/Nrsf/Nrsf/Nrsf	-	-	-	Nrsf - HeLa-S3 Enriched Site/Nrsf - H1ESC Enriched Site/Nrsf - HeLa-S3 Enriched Site/Nrsf - H1ESC Enriched Site	unknown	unknown	-	-	NM_001009185.2	yes	-
5	131288468	5:131288468	65	rs676944	G	A	0.207332	0.212	0.794882	0.765756	-	0.25	-	c.*1459C>T	-	DOWNSTREAM	nonsense_mediated_decay	ACSL6	UC genes	-	-	-	Nrsf/Nrsf/Nrsf/Nrsf	-	-	-	Nrsf - HeLa-S3 Enriched Site/Nrsf - H1ESC Enriched Site/Nrsf - HeLa-S3 Enriched Site/Nrsf - H1ESC Enriched Site	unknown	unknown	-	-	NM_001009185.2	-	-
5	131288766	5:131288766	10	rs148993230	C	T	0.0101138	0.014	0.474799	0.451069	-	0.01	-	c.*1161G>A	-	DOWNSTREAM	nonsense_mediated_decay	ACSL6	UC genes	-	-	-	-	-	-	-	-	unknown	unknown	-	-	NM_001009185.2	yes	-
5	131289879	5:131289879	12	rs78943578	T	C	0.011378	0.007014	0.370412	0.308473	0.00627907	0.01	0.004012	c.*48A>G	-	DOWNSTREAM	nonsense_mediated_decay	ACSL6	UC genes	-	H3K27me3/H3K27me3/H3K27me3	-	BATF/BATF	-	H3K27me3 - NHEK Enriched Site/H3K27me3 - HUVEC Enriched Site/H3K27me3 - HUVEC Enriched Site	-	BATF - GM12878 Enriched Site/BATF - GM12878 Enriched Site	unknown	unknown	-	-	NM_001009185.2	yes	-
5	131298273	5:131298273	4	rs148539410	C	T	0.00252845	0.004008	0.768165	0.495832	0.00662791	0.0026	0.003426	c.1812G>A	p.Arg604Arg	SYNONYMOUS_CODING	nonsense_mediated_decay	ACSL6	UC genes	-	-	-	-	-	-	-	-	unknown	unknown	Tolerated	-	NM_001009185.2	-	-
5	131302089	5:131302089	5	rs78185896	G	A	0.00442478	0.001002	0.246302	0.162345	0.00395349	0.01	0.00294	c.1713+20C>T	-	INTRON	nonsense_mediated_decay	ACSL6	UC genes	-	-	-	-	-	-	-	-	unknown	unknown	-	-	NM_001009185.2	-	-
5	131303614	5:131303614	5	rs30162	T	C	0.00442478	0.003006	0.810678	0.749602	0.00430233	0.01	0.004176	c.1596+19A>G	-	DOWNSTREAM	nonsense_mediated_decay	ACSL6	UC genes	-	-	-	-	-	-	-	-	unknown	unknown	-	-	NM_001009185.2	yes	-
5	131305739	5:131305739	3	rs72793259	T	C	0.00189633	0.003006	0.880543	0.682384	-	0.01	-	c.1507+82A>G	-	DOWNSTREAM	nonsense_mediated_decay	ACSL6	UC genes	-	-	-	-	-	-	-	-	unknown	unknown	-	-	NM_001009185.2	yes	-
5	131305788	5:131305788	1	-	G	A	0.000632111	0.002004	0.687138	0.563448	-	-	-	c.1507+33C>T	-	DOWNSTREAM	nonsense_mediated_decay	ACSL6	UC genes	-	-	-	-	-	-	-	-	unknown	unknown	-	-	NM_001009185.2	yes	-
5	131305790	5:131305790	13	rs115517788	G	A	0.011378	0.012	1	0.853264	0.014186	0.01	0.009175	c.1507+31C>T	-	DOWNSTREAM	nonsense_mediated_decay	ACSL6	UC genes	-	-	-	-	-	-	-	-	unknown	unknown	-	-	NM_001009185.2	yes	-
5	131307212	5:131307212	1	-	G	C	0.00126422	0.001002	1	1	-	-	-	c.1434+31C>G	-	DOWNSTREAM	nonsense_mediated_decay	ACSL6	UC genes	-	-	-	-	-	-	-	-	unknown	unknown	-	-	NM_001009185.2	yes	-
5	131307358	5:131307358	1	rs181615066	C	T	0.00126422	0.001002	1	1	0.00116279	0.0013	0.0006346	c.1339-20G>A	-	DOWNSTREAM	nonsense_mediated_decay	ACSL6	UC genes	-	-	-	-	-	-	-	-	unknown	unknown	-	-	NM_001009185.2	yes	-
5	131310677	5:131310677	19	rs17211900	G	T	0.0145386	0.013	0.883394	0.863706	0.0216279	0.02	0.013	c.991-14C>A	-	INTRON	nonsense_mediated_decay	ACSL6	UC genes	-	-	-	-	-	-	-	-	unknown	unknown	-	-	NM_001009185.2	-	-
5	131310744	5:131310744	30	rs370688	G	A	0.0366625	0.059	0.0100916	0.00863606	-	0.04	-	c.991-81C>T	-	INTRON	nonsense_mediated_decay	ACSL6	UC genes	-	-	-	-	-	-	-	-	unknown	unknown	-	-	NM_001009185.2	-	-
5	131321159	5:131321159	65	rs11740791	G	C	0.185841	0.205	0.240183	0.219927	0.194302	0.18	0.131	c.865-8C>G	-	DOWNSTREAM	nonsense_mediated_decay	ACSL6	UC genes	-	-	-	-	-	-	-	-	unknown	unknown	-	-	NM_001009185.2	-	-
5	131322494	5:131322494	62	rs77938	C	T	0.17067	0.833	0.868088	0.87159	0.801512	0.76	0.706	c.864+21G>A	-	DOWNSTREAM	nonsense_mediated_decay	ACSL6	UC genes	-	-	-	-	-	-	-	-	unknown	unknown	-	-	NM_001009185.2	-	-
5	131323789	5:131323789	7	rs72793264	C	T	0.00505689	0.00501	1	1	0.00465116	0.004	0.00215	c.783G>A	p.Glu261Glu	SYNONYMOUS_CODING	nonsense_mediated_decay	ACSL6	UC genes	-	-	-	-	-	-	-	-	unknown	unknown	Tolerated	-	NM_001009185.2	-	-
5	131323952	5:131323952	1	-	G	A	0.000632111	-	-	-	0.000348837	0.0013	0.0001812	c.653-33C>T	-	DOWNSTREAM	nonsense_mediated_decay	ACSL6	UC genes	-	-	-	-	-	-	-	-	unknown	unknown	-	-	NM_001009185.2	-	-
5	131325888	5:131325888	64	rs422130	A	G	0.162453	0.864	0.0808012	0.0721578	0.839535	0.8	0.776	c.386-31T>C	-	DOWNSTREAM	nonsense_mediated_decay	ACSL6	UC genes	-	-	-	-	-	-	-	-	unknown	unknown	-	-	NM_001009185.2	-	-
5	131347520	5:131347520	65	rs4705908	G	A	0.384324	-	-	-	-	0.36	-	c.-84C>T	-	INTRON	nonsense_mediated_decay	ACSL6	UC genes	DNase1/DNase1/DNase1/DNase1/DNase1/DNase1/DNase1/DNase1/DNase1/DNase1/DNase1	H3K4me3/H3K27me3/H3K27me3/H3K4me3/H3K4me3/H3K27me3/H3K27me3/H3K4me3/H3K27me3/H3K4me3/H3K4me2/H3K27me3/H3K27me3/H3K27me3/H3K4me3/H3K4me2/H3K4me3/H3K27me3/H3K27me3/H3K27me3/H3K27me3/H3K27me3/H3K4me3/H3K27me3/H3K27me3	-	Nrsf/Nrsf/Nrsf/Nrsf	DNase1 - K562 Enriched Site/DNase1 - H1ESC Enriched Site/DNase1 - HUVEC Enriched Site/DNase1 - CD4 Enriched Site/DNase1 - HepG2 Enriched Site/DNase1 - HUVEC Enriched Site/DNase1 - H1ESC Enriched Site/DNase1 - NHEK Enriched Site/DNase1 - HepG2 Enriched Site/DNase1 - K562 Enriched Site/DNase1 - NHEK Enriched Site	H3K4me3 - K562 Enriched Site/H3K27me3 - H1ESC Enriched Site/H3K27me3 - H1ESC Enriched Site/H3K4me3 - H1ESC Enriched Site/H3K4me3 - H1ESC Enriched Site/H3K27me3 - HUVEC Enriched Site/H3K27me3 - HUVEC Enriched Site/H3K4me3 - HUVEC Enriched Site/H3K27me3 - HMEC Enriched Site/H3K4me3 - HMEC Enriched Site/H3K4me2 - HMEC Enriched Site/H3K27me3 - NH-A Enriched Site/H3K27me3 - HepG2 Enriched Site/H3K27me…	-	Nrsf - K562 Enriched Site/Nrsf - HepG2 Enriched Site/Nrsf - HepG2 Enriched Site/Nrsf - K562 Enriched Site	unknown	unknown	-	-	NM_001205248.1	-	-
5	131396478	5:131396478	64	rs40401	C	T	0.232617	0.223	0.622924	0.597112	0.22686	0.27	0.292	c.79C>T	p.Pro27Ser	NON_SYNONYMOUS_CODING	protein_coding	IL3	UC genes	-	-	-	-	-	-	-	-	0.032	unknown	Tolerated	-	NM_000588.3	-	-
5	131396676	5:131396676	2	rs35482671	A	G	0.00126422	0.001002	1	1	0.00337209	0.01	0.001631	c.179A>G	p.Asn60Ser	NON_SYNONYMOUS_CODING	protein_coding	IL3	UC genes	-	-	-	-	-	-	-	-	0.048	unknown	Damaging	-	NM_000588.3	yes	yes
5	131409502	5:131409502	2	-	A	G	0.00316056	0.001002	0.490855	0.415256	0.000466636	-	0.0001071	c.-15A>G	-	START_GAINED	protein_coding	CSF2	UC genes	DNase1/DNase1/DNase1/DNase1/DNase1/DNase1/DNase1/DNase1/DNase1/DNase1	H3K27me3	-	FOXA2/FOXA2	DNase1 - NHEK Enriched Site/DNase1 - NHEK Enriched Site/DNase1 - HUVEC Enriched Site/DNase1 - NHEK Enriched Site/DNase1 - NHEK Enriched Site/DNase1 - HUVEC Enriched Site/DNase1 - HMEC Enriched Site/DNase1 - HMEC Enriched Site/DNase1 - HUVEC Enriched Site/DNase1 - HUVEC Enriched Site	H3K27me3 - HepG2 Enriched Site	-	FOXA2 - HepG2 Enriched Site/FOXA2 - HepG2 Enriched Site	unknown	unknown	-	-	NM_000758.3	-	yes
5	131410481	5:131410481	3	rs2069638	C	T	0.00189633	-	-	-	0.00209302	-	0.001614	c.202-22C>T	-	INTRON	protein_coding	CSF2	UC genes	DNase1/DNase1	H3K4me3/H3K36me3/H3K27me3	-	-	DNase1 - NHEK Enriched Site/DNase1 - NHEK Enriched Site	H3K4me3 - NHEK Enriched Site/H3K36me3 - NHEK Enriched Site/H3K27me3 - HepG2 Enriched Site	-	-	unknown	unknown	-	-	NM_000758.3	-	-
5	131411454	5:131411454	3	rs2069640	C	T	0.00189633	-	-	-	0.00290698	0.0013	0.001129	c.344C>T	p.Thr115Ile	NON_SYNONYMOUS_CODING	protein_coding	CSF2	UC genes	-	H3K36me3/H3K36me3/H3K27me3/H3K36me3	-	USF1/USF1	-	H3K36me3 - NHEK Enriched Site/H3K36me3 - NHEK Enriched Site/H3K27me3 - HepG2 Enriched Site/H3K36me3 - HMEC Enriched Site	-	USF1 - K562 Enriched Site/USF1 - K562 Enriched Site	0.131	unknown	Tolerated	-	NM_000758.3	-	-
5	131411460	5:131411460	62	rs25882	T	C	0.209229	0.187	0.193899	0.18957	0.212093	0.26	0.263	c.350T>C	p.Ile117Thr	NON_SYNONYMOUS_CODING	protein_coding	CSF2	UC genes	-	-	-	-	-	-	-	-	0	unknown	Tolerated	-	NM_000758.3	-	-
5	131411932	5:131411932	41	rs25883	G	A	0.127686	-	-	-	-	0.26	-	c.*467G>A	-	DOWNSTREAM	protein_coding	CSF2	UC genes	-	-	-	-	-	-	-	-	unknown	unknown	-	-	NM_000758.3	-	-
5	131602166	5:131602166	65	rs1007602	T	C	0.378635	0.668	0.0174082	0.0164105	0.648837	0.6	0.537	c.255T>C	p.Gly85Gly	SYNONYMOUS_CODING	protein_coding	PDLIM4	UC genes	DNase1/DNase1	H3K36me3/H3K27ac/H3K36me3/H3K36me3/H3K4me1/H3K36me3/H3K27ac/H3K27ac/H3K36me3/H3K27ac/H3K36me3/H3K36me3/H3K36me3/H3K36me3/H3K36me3	-	Max/Ap2alpha/Ap2gamma/Max/Ap2alpha/Ap2gamma	DNase1 - HeLa-S3 Enriched Site/DNase1 - HeLa-S3 Enriched Site	H3K36me3 - K562 Enriched Site/H3K27ac - HUVEC Enriched Site/H3K36me3 - HUVEC Enriched Site/H3K36me3 - HUVEC Enriched Site/H3K4me1 - HUVEC Enriched Site/H3K36me3 - HMEC Enriched Site/H3K27ac - HMEC Enriched Site/H3K27ac - NH-A Enriched Site/H3K36me3 - NH-A Enriched Site/H3K27ac - HeLa-S3 Enriched Site/H3K36me3 - IMR9- Enriched Site/H3K36me3 - HSMM Enriched Site/H3K36me3 - NHEK Enriched Site/H3K36m…	-	Max - HeLa-S3 Enriched Site/Ap2alpha - HeLa-S3 Enriched Site/Ap2gamma - HeLa-S3 Enriched Site/Max - HeLa-S3 Enriched Site/Ap2alpha - HeLa-S3 Enriched Site/Ap2gamma - HeLa-S3 Enriched Site	unknown	unknown	Tolerated	rs1007602	NM_003687.3	-	-
5	131606936	5:131606936	53	rs2292260	G	A	0.0941846	0.098	0.788235	0.7318	-	0.1	-	c.507-60G>A	-	DOWNSTREAM	protein_coding	PDLIM4	UC genes	-	-	-	-	-	-	-	-	unknown	unknown	-	rs2292260	NM_003687.3	-	-
5	131607080	5:131607080	54	rs270619	A	G	0.100506	-	-	-	0.105422	0.11	0.148	c.591A>G	p.Pro197Pro	SYNONYMOUS_CODING	protein_coding	PDLIM4	UC genes	DNase1/DNase1	H3K36me3/H3K36me3/H3K36me3/H3K36me3/H3K36me3/H3K36me3/H3K36me3	-	CTCF/CTCF	DNase1 - H1ESC Enriched Site/DNase1 - H1ESC Enriched Site	H3K36me3 - NHEK Enriched Site/H3K36me3 - NHEK Enriched Site/H3K36me3 - HSMM Enriched Site/H3K36me3 - IMR9- Enriched Site/H3K36me3 - NH-A Enriched Site/H3K36me3 - HMEC Enriched Site/H3K36me3 - HUVEC Enriched Site	-	CTCF - H1ESC Enriched Site/CTCF - H1ESC Enriched Site	unknown	unknown	Tolerated	rs270619	NM_003687.3	-	-
5	131607096	5:131607096	4	rs145687686	G	A	0.00316056	-	-	-	0.0027907	-	0.002423	c.607G>A	p.Ala203Thr	NON_SYNONYMOUS_CODING	protein_coding	PDLIM4	UC genes	DNase1/DNase1	H3K36me3/H3K36me3/H3K36me3/H3K36me3/H3K36me3/H3K36me3/H3K36me3	-	CTCF/CTCF	DNase1 - H1ESC Enriched Site/DNase1 - H1ESC Enriched Site	H3K36me3 - NHEK Enriched Site/H3K36me3 - NHEK Enriched Site/H3K36me3 - HSMM Enriched Site/H3K36me3 - IMR9- Enriched Site/H3K36me3 - NH-A Enriched Site/H3K36me3 - HMEC Enriched Site/H3K36me3 - HUVEC Enriched Site	-	CTCF - H1ESC Enriched Site/CTCF - H1ESC Enriched Site	0.59	unknown	Tolerated	-	NM_003687.3	-	-
5	131607588	5:131607588	53	rs4877	G	T	0.0960809	-	-	-	0.0881594	0.1	0.085	c.775G>T	p.Gly259Cys	NON_SYNONYMOUS_CODING	protein_coding	PDLIM4	UC genes	DNase1/DNase1	H3K36me3/H3K36me3/H3K36me3/H3K36me3/H3K36me3/H3K36me3/H3K36me3	-	-	DNase1 - H1ESC Enriched Site/DNase1 - H1ESC Enriched Site	H3K36me3 - NHEK Enriched Site/H3K36me3 - NHEK Enriched Site/H3K36me3 - HSMM Enriched Site/H3K36me3 - IMR9- Enriched Site/H3K36me3 - NH-A Enriched Site/H3K36me3 - HMEC Enriched Site/H3K36me3 - HUVEC Enriched Site	-	-	unknown	unknown	Damaging	-	NM_003687.3	-	-
5	131607721	5:131607721	38	rs10479001	C	T	0.034134	0.041	0.42061	0.390882	0.0475581	0.05	0.046	c.674C>T	p.Ala225Val	NON_SYNONYMOUS_CODING	protein_coding	PDLIM4	UC genes	DNase1/DNase1	H3K36me3/H3K36me3/H3K36me3/H3K36me3/H3K36me3/H3K36me3/H3K36me3/H3K36me3	-	-	DNase1 - H1ESC Enriched Site/DNase1 - H1ESC Enriched Site	H3K36me3 - K562 Enriched Site/H3K36me3 - NHEK Enriched Site/H3K36me3 - NHEK Enriched Site/H3K36me3 - HSMM Enriched Site/H3K36me3 - IMR9- Enriched Site/H3K36me3 - NH-A Enriched Site/H3K36me3 - HMEC Enriched Site/H3K36me3 - HUVEC Enriched Site	-	-	0.006	unknown	Tolerated	rs10479001	NM_001131027.1	-	-
5	131607844	5:131607844	2	rs139519076	C	T	0.00126422	-	-	-	0	-	0.0001235	c.915C>T	p.His305His	SYNONYMOUS_CODING	protein_coding	PDLIM4	UC genes	DNase1/DNase1	H3K36me3/H3K36me3/H3K36me3/H3K36me3/H3K36me3/H3K36me3/H3K36me3/H3K36me3	-	-	DNase1 - H1ESC Enriched Site/DNase1 - H1ESC Enriched Site	H3K36me3 - K562 Enriched Site/H3K36me3 - NHEK Enriched Site/H3K36me3 - NHEK Enriched Site/H3K36me3 - HSMM Enriched Site/H3K36me3 - IMR9- Enriched Site/H3K36me3 - NH-A Enriched Site/H3K36me3 - HMEC Enriched Site/H3K36me3 - HUVEC Enriched Site	-	-	unknown	unknown	Tolerated	-	NM_003687.3	-	-
5	131607942	5:131607942	55	rs9895	G	C	0.0973451	0.1	0.865607	0.838793	0.104908	0.11	0.15	c.*20G>C	-	DOWNSTREAM	protein_coding	P4HA2	UC genes	-	-	-	-	-	-	-	-	unknown	unknown	-	rs9895	NM_003687.3	-	-
5	131608047	5:131608047	9	rs151035826	C	T	0.00695322	0.007014	1	1	-	0.0026	-	c.*125C>T	-	DOWNSTREAM	protein_coding	P4HA2	UC genes	DNase1/DNase1	H3K36me3/H3K36me3/H3K36me3/H3K36me3/H3K36me3/H3K36me3/H3K36me3/H3K36me3	-	CTCF/CTCF	DNase1 - H1ESC Enriched Site/DNase1 - H1ESC Enriched Site	H3K36me3 - K562 Enriched Site/H3K36me3 - HUVEC Enriched Site/H3K36me3 - HMEC Enriched Site/H3K36me3 - NH-A Enriched Site/H3K36me3 - IMR9- Enriched Site/H3K36me3 - HSMM Enriched Site/H3K36me3 - NHEK Enriched Site/H3K36me3 - NHEK Enriched Site	-	CTCF - H1ESC Enriched Site/CTCF - H1ESC Enriched Site	unknown	unknown	-	-	NM_003687.3	yes	-
5	131608291	5:131608291	55	rs162882	C	G	0.101138	0.1	0.99211	1	-	0.11	-	c.*369C>G	-	DOWNSTREAM	protein_coding	P4HA2	UC genes	DNase1/DNase1	H3K36me3/H3K36me3/H3K36me3/H3K36me3/H3K36me3/H3K36me3/H3K36me3/H3K36me3/H3K27me3	-	CTCF/CTCF/CTCF/CTCF/CTCF/CTCF/CTCF/CTCF	DNase1 - H1ESC Enriched Site/DNase1 - H1ESC Enriched Site	H3K36me3 - K562 Enriched Site/H3K36me3 - HUVEC Enriched Site/H3K36me3 - HMEC Enriched Site/H3K36me3 - NH-A Enriched Site/H3K36me3 - IMR9- Enriched Site/H3K36me3 - HSMM Enriched Site/H3K36me3 - NHEK Enriched Site/H3K36me3 - NHEK Enriched Site/H3K27me3 - GM12878 Enriched Site	-	CTCF - H1ESC Enriched Site/CTCF - HMEC Enriched Site/CTCF - H1ESC Enriched Site/CTCF - NHEK Enriched Site/CTCF - HMEC Enriched Site/CTCF - NHEK Enriched Site/CTCF - NHEK Enriched Site/CTCF - NHEK Enriched Site	unknown	unknown	-	rs162882	NM_003687.3	-	-
5	131608520	5:131608520	60	rs75851300	T	G	0.108723	0.102	0.647096	0.646149	-	0.08	-	c.*598T>G	-	DOWNSTREAM	protein_coding	P4HA2	UC genes	DNase1/DNase1/DNase1/DNase1/DNase1/DNase1/DNase1/DNase1/DNase1/DNase1/DNase1/DNase1/DNase1	H3K36me3/H3K36me3/H3K36me3/H3K36me3/H3K36me3/H3K36me3/H3K36me3/H3K36me3/H3K27me3	-	CTCF/CTCF/CTCF/Rad21/CTCF/CTCF/Rad21/CTCF/CTCF/CTCF/CTCF/CTCF/CTCF/CTCF/CTCF/CTCF/CTCF/CTCF/CTCF/CTCF/CTCF/Rad21/CTCF/CTCF/CTCF/CTCF/CTCF/CTCF/CTCF/CTCF/CTCF/CTCF/CTCF/CTCF/CTCF/Rad21/CTCF/CTCF/CTCF/CTCF/CTCF/CTCF/CTCF/CTCF/CTCF/CTCF/CTCF/CTCF/CTCF/CTCF/Rad21/Rad21/CTCF/Rad21/CTCF/CTCF/CTCF/CTCF/CTCF/CTCF/CTCF/Rad21	DNase1 - K562 Enriched Site/DNase1 - H1ESC Enriched Site/DNase1 - H1ESC Enriched Site/DNase1 - HUVEC Enriched Site/DNase1 - CD4 Enriched Site/DNase1 - HeLa-S3 Enriched Site/DNase1 - IMR9- Enriched Site/DNase1 - HeLa-S3 Enriched Site/DNase1 - H1ESC Enriched Site/DNase1 - IMR9- Enriched Site/DNase1 - HUVEC Enriched Site/DNase1 - K562 Enriched Site/DNase1 - H1ESC Enriched Site	H3K36me3 - K562 Enriched Site/H3K36me3 - HUVEC Enriched Site/H3K36me3 - HMEC Enriched Site/H3K36me3 - NH-A Enriched Site/H3K36me3 - IMR9- Enriched Site/H3K36me3 - HSMM Enriched Site/H3K36me3 - NHEK Enriched Site/H3K36me3 - NHEK Enriched Site/H3K27me3 - GM12878 Enriched Site	-	CTCF - K562 Enriched Site/CTCF - K562 Enriched Site/CTCF - K562 Enriched Site/Rad21 - K562 Enriched Site/CTCF - H1ESC Enriched Site/CTCF - H1ESC Enriched Site/Rad21 - H1ESC Enriched Site/CTCF - HUVEC Enriched Site/CTCF - HUVEC Enriched Site/CTCF - HUVEC Enriched Site/CTCF - HMEC Enriched Site/CTCF - HMEC Enriched Site/CTCF - CD4 Enriched Site/CTCF - NH-A Enriched Site/CTCF - HeLa-S3 Enriched Site…	unknown	unknown	-	rs75851300	NM_003687.3	-	-
5	131608794	5:131608794	55	rs162881	T	G	0.0973451	0.1	0.865607	0.838793	-	0.11	-	c.*872T>G	-	DOWNSTREAM	protein_coding	P4HA2	UC genes	DNase1/DNase1/DNase1/DNase1/DNase1/DNase1/DNase1/DNase1/DNase1/DNase1/DNase1/DNase1	H3K36me3/H3K36me3/H3K36me3/H3K36me3/H3K36me3/H3K36me3/H3K27me3	-	CTCF/CTCF/CTCF/Rad21/CTCF/CTCF/CTCF/CTCF/CTCF/CTCF/CTCF/CTCF/CTCF/CTCF/CTCF/CTCF/CTCF/CTCF/CTCF/CTCF/CTCF/CTCF/CTCF/Rad21/CTCF/CTCF/CTCF/CTCF/CTCF/CTCF/CTCF/CTCF/CTCF/CTCF/CTCF/CTCF	DNase1 - K562 Enriched Site/DNase1 - K562 Enriched Site/DNase1 - H1ESC Enriched Site/DNase1 - H1ESC Enriched Site/DNase1 - HUVEC Enriched Site/DNase1 - HeLa-S3 Enriched Site/DNase1 - HeLa-S3 Enriched Site/DNase1 - H1ESC Enriched Site/DNase1 - HUVEC Enriched Site/DNase1 - K562 Enriched Site/DNase1 - H1ESC Enriched Site/DNase1 - K562 Enriched Site	H3K36me3 - HMEC Enriched Site/H3K36me3 - NH-A Enriched Site/H3K36me3 - IMR9- Enriched Site/H3K36me3 - HSMM Enriched Site/H3K36me3 - NHEK Enriched Site/H3K36me3 - NHEK Enriched Site/H3K27me3 - GM12878 Enriched Site	-	CTCF - K562 Enriched Site/CTCF - K562 Enriched Site/CTCF - K562 Enriched Site/Rad21 - K562 Enriched Site/CTCF - H1ESC Enriched Site/CTCF - HUVEC Enriched Site/CTCF - HUVEC Enriched Site/CTCF - HUVEC Enriched Site/CTCF - HMEC Enriched Site/CTCF - NH-A Enriched Site/CTCF - HeLa-S3 Enriched Site/CTCF - HeLa-S3 Enriched Site/CTCF - HepG2 Enriched Site/CTCF - HSMM Enriched Site/CTCF - NHEK Enriched Si…	unknown	unknown	-	rs162881	NM_003687.3	-	-
5	131608885	5:131608885	1	rs115707040	G	A	0.00126422	-	-	-	-	-	-	c.*963G>A	-	DOWNSTREAM	protein_coding	P4HA2	UC genes	DNase1/DNase1/DNase1/DNase1/DNase1/DNase1	H3K36me3/H3K36me3/H3K36me3/H3K36me3/H3K36me3/H3K36me3/H3K27me3	-	CTCF/CTCF/CTCF/CTCF	DNase1 - H1ESC Enriched Site/DNase1 - HUVEC Enriched Site/DNase1 - HeLa-S3 Enriched Site/DNase1 - HeLa-S3 Enriched Site/DNase1 - H1ESC Enriched Site/DNase1 - HUVEC Enriched Site	H3K36me3 - HMEC Enriched Site/H3K36me3 - NH-A Enriched Site/H3K36me3 - IMR9- Enriched Site/H3K36me3 - HSMM Enriched Site/H3K36me3 - NHEK Enriched Site/H3K36me3 - NHEK Enriched Site/H3K27me3 - GM12878 Enriched Site	-	CTCF - K562 Enriched Site/CTCF - K562 Enriched Site/CTCF - NHEK Enriched Site/CTCF - NHEK Enriched Site	unknown	unknown	-	-	NM_003687.3	-	-
5	131649287	5:131649287	2	rs139192595	T	C	0.00189633	-	-	-	0.0022093	0.004	0.002323	c.498-20T>C	-	INTRON	protein_coding	SLC22A4	UC genes	DNase1/DNase1/DNase1/DNase1	H3K36me3/H3K36me3/H3K4me1/H3K27ac/H3K36me3/H3K36me3/H3K36me3/H3K36me3	-	-	DNase1 - HMEC Enriched Site/DNase1 - IMR9- Enriched Site/DNase1 - IMR9- Enriched Site/DNase1 - HMEC Enriched Site	H3K36me3 - K562 Enriched Site/H3K36me3 - K562 Enriched Site/H3K4me1 - K562 Enriched Site/H3K27ac - K562 Enriched Site/H3K36me3 - NHEK Enriched Site/H3K36me3 - NHEK Enriched Site/H3K36me3 - IMR9- Enriched Site/H3K36me3 - HUVEC Enriched Site	-	-	unknown	unknown	-	-	NM_003059.2	-	-
5	131657784	5:131657784	46	rs3761659	G	C	0.0783818	-	-	-	-	0.09	-	c.653-93G>C	-	DOWNSTREAM	protein_coding	SLC22A4	UC genes	-	-	-	-	-	-	-	-	unknown	unknown	-	rs3761659	NM_003059.2	-	-
5	131657790	5:131657790	6	-	G	C	0.00442478	-	-	-	-	-	-	c.653-87G>C	-	DOWNSTREAM	protein_coding	SLC22A4	UC genes	-	-	-	-	-	-	-	-	unknown	unknown	-	-	NM_003059.2	-	-
5	131658115	5:131658115	9	rs115925466	C	A	0.005689	0.015	0.0280545	0.0200365	-	0.01	-	c.824+67C>A	-	DOWNSTREAM	protein_coding	SLC22A4	UC genes	DNase1/DNase1	H3K36me3/H3K36me3/H3K36me3/H3K4me2/H3K27ac	PolII	-	DNase1 - H1ESC Enriched Site/DNase1 - H1ESC Enriched Site	H3K36me3 - K562 Enriched Site/H3K36me3 - NHEK Enriched Site/H3K36me3 - NHEK Enriched Site/H3K4me2 - H1ESC Enriched Site/H3K27ac - H1ESC Enriched Site	PolII - H1ESC Enriched Site	-	unknown	unknown	-	rs115925466	NM_003059.2	yes	-
5	131658136	5:131658136	2	-	G	T	0.00126422	-	-	-	-	-	-	c.824+88G>T	-	DOWNSTREAM	protein_coding	SLC22A4	UC genes	DNase1/DNase1/DNase1/DNase1	H3K36me3/H3K36me3/H3K36me3/H3K4me2/H3K27ac	PolII	-	DNase1 - H1ESC Enriched Site/DNase1 - HSMM Enriched Site/DNase1 - HSMM Enriched Site/DNase1 - H1ESC Enriched Site	H3K36me3 - K562 Enriched Site/H3K36me3 - NHEK Enriched Site/H3K36me3 - NHEK Enriched Site/H3K4me2 - H1ESC Enriched Site/H3K27ac - H1ESC Enriched Site	PolII - H1ESC Enriched Site	-	unknown	unknown	-	-	NM_003059.2	-	-
5	131663062	5:131663062	50	rs272893	T	C	0.265487	0.624	4.52272e-09	4.2798e-09	0.615233	0.58	0.576	c.917T>C	p.Ile306Thr	NON_SYNONYMOUS_CODING	protein_coding	SLC22A4	UC genes	-	-	-	-	-	-	-	-	0.002	unknown	Damaging	rs272893	NM_003059.2	-	-
5	131667548	5:131667548	45	rs2304081	G	A	0.0670038	0.069	0.896877	0.872338	0.0760465	0.09	0.078	c.1046+5G>A	-	INTRON	protein_coding	SLC22A4	UC genes	-	-	-	-	-	-	-	-	unknown	unknown	-	rs2304081	NM_003059.2	-	-
5	131670546	5:131670546	65	rs272879	C	G	0.360303	0.607	0.105258	0.103065	0.607093	0.58	0.561	c.1182C>G	p.Thr394Thr	SYNONYMOUS_CODING	protein_coding	SLC22A4	UC genes	-	-	-	-	-	-	-	-	unknown	unknown	Tolerated	-	NM_003059.2	-	-
[truncated: 1,675 more rows]
