# Supplementary material for: Pooled Resequencing of 122 Ulcerative Colitis Genes in a Large Dutch Cohort Suggests Population-Specific Associations of Rare Variants in MUC2
Source: PLoS One. 2016 Aug 4;11(8):e0159609. doi: 10.1371/journal.pone.0159609 (PMC4973970; doi:10.1371/journal.pone.0159609)
Supplement: S2 Table — Follow-up genotyping of 171 SNVs (after quality control) in an additional Dutch cohort (funded by the Parelsnoer Institute) consisted of 1021 UC cases, 1166 healthy controls and 111 SNVs, with a genotype call rate of 98%. Allelic association analysis (χ2 test, PLINK v1.07) and permutation (10,000X) association analysis was performed with the Mega-analysis of Rare Variants (MARV) software, significance cut-off p-value of <0.05. A Gene-Based analysis was performed with EPACTS-software, 45 genes (all variants with AF < 0.05) were tested with the SKAT-O test. (http://genome.sph.umich.edu/wiki/EPACTS). OR = Odds Ratio, Zstat_10,000perm = Z-statistic (which is compared to a reference standard normal distribution) after 10,000 permutations, P_10,000perm = p-value after 10,000 permutations (MARV software). (XLSX) [file pone.0159609.s003.xlsx]

## Sheet: Follow-up association
Supplementary table 2. Replication phase 1 (Phase II): Complete list of 111 SNVs after quality control
					Prioritization (Phase I)			Follow-up (Phase II)
SNV	chr:position(Hg 19)	GENE	refAllele	altAllele	UC_freq	Controls_GoNL_Freq	FISHER	UC_freq	Controls_freq	P_CHISQ	OR	Zstat_10,000perm	P_10,000perm
rs147664779	11:1083557	MUC2	T	C	0.00126422	NA	NA	0.007014	0.0008613	0.000908	8.194	3.47335	0.000257007
rs72696119	4:103422504	NFKB1	G	C	0.0632111	NA	NA	0.4233	0.3852	0.0107	1.171	2.53167	0.0056761
rs41376152	11:1094761	MUC2	A	C	0.0316056	0.024	0.27829	0.06568	0.03607	1.15e-05	1.879	2.52851	0.0057274
rs4400498	9:139305007	PMPCA	T	C	0.0922882	NA	NA	0.009269	0.01799	0.0166	0.5108	-2.48333	0.0065081
rs61756200	2:191929596	STAT4	T	C	0.005689	0.002004	0.220507	0.001972	0.006932	0.01617	0.2831	-2.43295	0.00748827
-	5:131705800	SLC22A5	T	C	0.00126422	NA	NA	0.0004931	0.003472	0.03165	0.1416	-2.20599	0.0136924
rs149055087	9:139305140	PMPCA	A	C	0.0107459	NA	NA	0.009911	0.01863	0.01692	0.5273	-2.17513	0.0148102
rs149782756	22:30659072	OSM	T	G	0.0126422	0.021	0.106897	0.02275	0.0146	0.04614	1.571	2.02323	0.0215247
-	15:41694612	NDUFAF1	A	G	0.00189633	NA	NA	NA	0.001715	0.06257	0	-1.87735	0.0302353
rs2856111	11:1075747	MUC2	C	T	0.151707	0.132	0.185687	0.1445	0.1239	0.04871	1.194	1.85029	0.0321359
rs149995388	2:198482574	RFTN2	G	T	0.00884956	NA	NA	0.007905	0.003869	0.07902	2.051	1.82683	0.0338628
rs150660153	1:2535397	MMEL1	G	C	0.00189633	0.002004	1	0.000993	0.003475	0.09063	0.285	-1.70344	0.0442429
rs41386154	11:1097749	MUC2	C	A	0.0126422	0.007014	0.032469	0.006612	0.003009	0.08419	2.205	1.65917	0.0485408
rs144037797	11:64117106	CCDC88B	T	C	0.0278129	0.032	0.551274	0.02234	0.03144	0.0664	0.7041	-1.65253	0.0492129
rs149776280	1:2524128	MMEL1	G	A	0.00189633	NA	NA	0.003043	0.0008606	0.09832	3.543	1.59943	0.054863
rs61744815	7:7278447	C1GALT1	A	T	0.0240202	0.047	0.00205237	0.04467	0.03618	0.1574	1.246	1.40519	0.0799827
-	20:62369002	LIME1	C	T	0.000632111	NA	NA	0	0.0009107	0.1745	0	-1.36703	0.0858078
rs150302537	2:28532947	BRE	C	A	0.00379267	0.002004	0.718604	0.001978	0.004296	0.1783	0.4595	-1.35295	0.0880366
rs146506084	22:21989274	CCDC116	T	C	0.00126422	0.003006	0.381251	0.002973	0.0008718	0.1096	3.417	1.34113	0.0899389
rs17883620	14:65409643	RAB15	C	T	0.00126422	0.001002	1	0.002962	0.0008598	0.1064	3.451	1.31729	0.0938708
rs2276814	3:52853480	ITIH4	A	T	0.00758534	0.001002	0.0215262	0.003557	0.00129	0.1246	2.764	1.18311	0.118383
rs61749253	11:95826485	MAML2	C	T	0.0158028	0.033	0.00590235	0.0183	0.02324	0.2569	0.7836	-1.16803	0.121397
rs337368	5:176929185	DOK3	G	C	0.394437	0.509	1.764	0.5054	0.4781	0.07192	1.116	1.13862	0.127432
-	1:160800461	CD244	C	T	0.000632111	NA	NA	0.0004936	NA	0.2835	NA	1.0961	0.136517
-	2:219261005	SLC11A1	G	C	0.00316056	NA	NA	0.003049	0.005164	0.2854	0.5892	-1.07156	0.141958
rs150402000	2:219204523	PNKD	A	G	0.00189633	0.004008	0.44063	0.001484	0.003002	0.2967	0.4935	-1.05188	0.146428
rs41530046	11:1084753	MUC2	A	G	0.00126422	NA	NA	0.0004936	NA	0.2833	NA	1.04868	0.147162
rs142690032	3:49721812	MST1	A	G	0.0107459	0.008016	0.54274	0.01824	0.01386	0.2502	1.322	1.03547	0.150224
-	2:241570172	GPR35	C	A	0.000632111	NA	NA	0.0004936	NA	0.2991	NA	0.993521	0.160228
rs917949	1:223283407	TLR5	T	C	0.000632111	NA	NA	0	0.0004337	0.3483	0	-0.991536	0.160712
rs143921364	22:21989490	CCDC116	T	C	0.000632111	0.001002	1	NA	0.0004562	0.337	0	-0.979706	0.163616
rs139282334	6:111912641	TRAF3IP2	T	G	0.00442478	0.007014	0.416891	0.009891	0.007309	0.3551	1.357	0.939611	0.173709
-	6:138197249	TNFAIP3	A	G	0.000632111	NA	NA	NA	0.0004558	0.3368	0	-0.939338	0.173779
rs41359254	11:1094680	MUC2	T	G	0.0176991	0.027	0.123765	0.02367	0.01951	0.3463	1.218	0.936159	0.174596
-	11:1090350	MUC2	A	T	0.00126422	NA	NA	0	0.0004333	0.3485	0	-0.935573	0.174747
rs147259983	2:219204534	PNKD	A	G	0.00126422	NA	NA	0.0009862	0.002172	0.3324	0.4535	-0.928526	0.176567
rs141842076	11:64121264	CCDC88B	T	C	0.000632111	NA	NA	NA	0.0004554	0.337	0	-0.924355	0.177651
rs76336942	22:21989008	CCDC116	G	C	0.0158028	0.014	0.868652	0.01777	0.0142	0.3509	1.256	0.921044	0.178514
rs78707591	6:111927240	TRAF3IP2	G	A	0.00252845	0.003006	1	0.0004931	0.0013	0.3826	0.379	-0.920538	0.178646
rs151128145	20:31368202	DNMT3B	A	G	0.00189633	NA	NA	0.001524	0.003009	0.3144	0.5058	-0.905911	0.182492
-	2:65543992	SPRED2	A	G	0.00126422	NA	NA	NA	0.0004554	0.337	0	-0.904082	0.182976
-	9:139311550	PMPCA	A	G	0.00126422	NA	NA	NA	0.0004296	0.3513	0	-0.902257	0.18346
rs6672420	1:25291010	RUNX3	T	A	0.384956	NA	NA	0.4665	0.4531	0.3826	1.055	0.889642	0.186829
-	1:67702486	IL23R	T	G	0.000632111	NA	NA	NA	0.0004288	0.3517	0	-0.889563	0.18685
-	1:1139080	TNFRSF18	T	C	0.000632111	NA	NA	0.0004941	0.00137	0.3563	0.3604	-0.884724	0.188153
rs28513567	22:21989154	CCDC116	T	C	0.00126422	NA	NA	0.001016	0.00215	0.359	0.4722	-0.864447	0.193671
-	7:128694922	TNPO3	A	C	0.000632111	NA	NA	0.00446	0.00303	0.4395	1.474	0.826609	0.204229
rs5744175	1:223284444	TLR5	T	A	0.00884956	0.008016	1	0.01321	0.01075	0.4578	1.232	0.770854	0.220397
-	11:1084378	MUC2	C	T	0.00126422	0.003006	0.381251	0.0009862	0.001733	0.5092	0.5686	-0.650493	0.257687
rs56262786	23:153776155	IKBKG	G	C	0.0385588	NA	NA	0.05684	0.04716	0.4432	1.218	-0.642416	0.260302
rs41361144	11:1093769	MUC2	A	G	0.0865992	0.092	0.619775	0.07791	0.08319	0.5243	0.9312	-0.642416	0.260302
rs56243703	1:223284069	TLR5	A	G	0.00695322	0.006012	1	0.004955	0.003863	0.5859	1.284	0.598054	0.274902
rs3213119	5:158743788	IL12B	T	G	0.0252845	0.029	0.616603	0.03107	0.02819	0.5766	1.105	0.575575	0.282451
rs188520200	20:42984363	HNF4A	C	G	0.00126422	NA	NA	0.001484	0.0008726	0.5561	1.701	0.571267	0.283909
rs76090341	22:21989179	CCDC116	A	T	0.00126422	NA	NA	0.0004941	0.0009107	0.6119	0.5423	-0.565914	0.285726
rs139020637	11:64111688	CCDC88B	C	G	0.00189633	0.003006	0.682384	0.001481	0.0008666	0.5523	1.71	0.558141	0.288374
rs45596232	11:114401278	FAM55A	T	C	0.00442478	0.003006	0.749602	0.001972	0.0013	0.582	1.518	0.550265	0.291069
rs142143294	1:223284214	TLR5	T	A	0.00126422	0.002004	0.643124	0.004573	0.003439	0.5555	1.331	0.548114	0.291807
rs56118985	9:5044432	JAK2	A	G	0.000632111	NA	NA	0.0004946	0.0009107	0.6125	0.5428	-0.514278	0.303529
-	3:52854859	ITIH4	G	A	0.000632111	NA	NA	0.000495	0.000878	0.6352	0.5636	-0.512329	0.30421
rs192956484	11:114453389	FAM55D	A	C	0.00316056	0.003006	1	0.001523	0.00215	0.6349	0.708	-0.509176	0.305314
rs52806860	10:35495901	CREM	T	C	0.005689	0.004008	0.776683	0.006917	0.005594	0.5796	1.238	0.492458	0.311198
rs5744174	1:223284528	TLR5	C	T	0.379899	0.455	0.000181859	0.4402	0.4328	0.6253	1.03	0.490952	0.31173
-	20:31368191	DNMT3B	C	T	0.00126422	NA	NA	0.0004946	0.0008584	0.6483	0.576	-0.454977	0.324563
rs141282007	18:67531573	CD226	A	G	0.00379267	0.003006	1	0.002473	0.003002	0.7399	0.8234	-0.359658	0.359552
rs138837432	1:200961441	KIF21B	A	G	0.00252845	0.001002	0.654692	0.0009891	0.001286	0.7727	0.7686	-0.343176	0.365733
rs61732152	11:1080365	MUC2	T	C	0.00316056	NA	NA	0.001017	0.001292	0.7928	0.7872	-0.288842	0.386351
rs185998472	11:114442082	FAM55D	G	A	0.0139064	0.011	0.59263	0.01286	0.01203	0.805	1.07	0.253961	0.399763
rs147438510	7:36561695	AOAH	A	C	0.00442478	0.004008	1	0.002465	0.00217	0.8398	1.136	0.222955	0.411785
rs77300588	5:131722826	SLC22A5	G	A	0.00442478	0.002004	0.496261	0.001524	0.00172	0.8744	0.8863	-0.184501	0.42681
rs144572761	2:28117455	BRE	G	C	0.00189633	0.004008	0.44063	0.001974	0.002146	0.901	0.9199	-0.184085	0.426973
-	2:25050404	ADCY3	A	G	0.00252845	0.001002	0.654692	0.001016	0.0008598	0.8671	1.182	0.167466	0.433502
rs35631544	16:24202451	PRKCB	A	C	0.00442478	0.003006	0.749602	0.001974	0.002165	0.8908	0.912	-0.157947	0.437249
-	11:1103250	MUC2	T	A	0.00126422	0.002004	0.643124	0.0009862	0.0008666	0.897	1.138	0.13709	0.44548
rs3741795	12:12514203	LOH12CR1	C	G	0.00189633	NA	NA	0.00247	0.002575	0.9452	0.9592	-0.111538	0.455595
-	19:10479077	TYK2	G	A	0.00126422	NA	NA	0.0009891	0.0008584	0.8871	1.152	0.105512	0.457985
-	11:95825930	MAML2	T	C	0.00252845	0.001002	0.654692	0.0004931	0.0004333	0.9271	1.138	0.0822526	0.467223
-	20:62327908	SLC2A4RG	A	G	0.00379267	NA	NA	0.0004936	0.0004337	0.927	1.138	0.0661188	0.473642
rs186346469	11:1874160	LSP1	C	T	0.00126422	NA	NA	0.004946	0.004812	0.9499	1.028	0.0453052	0.481932
-	5:176931220	DOK3	T	C	0.000632111	NA	NA	0.0004941	0.0004562	0.955	1.083	0.0201176	0.491975
rs191193816	11:114442141	FAM55D	G	A	0.0158028	0.014	0.868652	0.01624	0.01634	0.9808	0.9942	0.0104555	0.495829
-	1:8000906	TNFRSF9	0	A	0.000632111	NA	NA	NA	NA	NA	NA	NA	NA
-	1:223283365	TLR5	0	G	0.000632111	NA	NA	NA	NA	NA	NA	NA	NA
rs34674918	5:473368	EXOC3	0	G	0.0164349	NA	NA	NA	NA	NA	NA	NA	NA
rs143027124	5:488469	SLC9A3	0	C	0.00189633	NA	NA	NA	NA	NA	NA	NA	NA
-	5:158749447	IL12B	0	G	0.000632111	NA	NA	NA	NA	NA	NA	NA	NA
rs146755459	5:176935417	DOK3	0	G	0.000632111	0.001002	1	NA	NA	NA	NA	NA	NA
-	6:138202173	TNFAIP3	0	G	0.00126422	0.001002	1	NA	NA	NA	NA	NA	NA
-	7:2883878	GNA12	0	C	0.0120101	NA	NA	NA	NA	NA	NA	NA	NA
-	7:2952950	CARD11	0	C	0.00126422	NA	NA	NA	NA	NA	NA	NA	NA
-	7:128695074	TNPO3	0	C	0.00126422	NA	NA	NA	NA	NA	NA	NA	NA
-	9:5054874	JAK2	0	T	0.000632111	NA	NA	NA	NA	NA	NA	NA	NA
-	9:5126378	JAK2	0	G	0.000632111	NA	NA	NA	NA	NA	NA	NA	NA
-	9:139258674	CARD9	0	C	0.000632111	NA	NA	NA	NA	NA	NA	NA	NA
-	9:139262108	CARD9	0	T	0.000632111	NA	NA	NA	NA	NA	NA	NA	NA
-	11:1075722	MUC2	0	G	0.00126422	0.001002	1	NA	NA	NA	NA	NA	NA
-	11:1080352	MUC2	0	C	0.00126422	NA	NA	NA	NA	NA	NA	NA	NA
-	11:64111929	CCDC88B	0	G	0.000632111	NA	NA	NA	NA	NA	NA	NA	NA
-	17:38078894	ORMDL3	0	A	0.000632111	NA	NA	NA	NA	NA	NA	NA	NA
-	19:10467271	TYK2	0	G	0.000632111	NA	NA	NA	NA	NA	NA	NA	NA
-	19:10475393	TYK2	T	C	0.000632111	NA	NA	NA	NA	NA	NA	NA	NA
rs140719706	20:43060280	HNF4A	0	G	0.00126422	NA	NA	NA	NA	NA	NA	NA	NA
-	20:62328835	TNFRSF6B	0	C	0.000632111	NA	NA	NA	NA	NA	NA	NA	NA
-	22:21988758	CCDC116	0	C	0.000632111	NA	NA	NA	NA	NA	NA	NA	NA
-	22:21988914	CCDC116	0	T	0.000632111	NA	NA	NA	NA	NA	NA	NA	NA
-	22:30415593	MTMR3	0	G	0.00126422	NA	NA	NA	NA	NA	NA	NA	NA
-	22:30415594	MTMR3	0	A	0.00126422	NA	NA	NA	NA	NA	NA	NA	NA
-	22:30416235	MTMR3	0	C	0.000632111	NA	NA	NA	NA	NA	NA	NA	NA
-	22:30416673	MTMR3	0	C	0.000632111	NA	NA	NA	NA	NA	NA	NA	NA
-	22:30659195	OSM	0	A	0.000632111	NA	NA	NA	NA	NA	NA	NA	NA
rs146220228	23:48544153	WAS	A	G	0.00695322	NA	NA	NA	NA	NA	NA	NA	NA
Follow-up genotyping of 171 SNVs in an additional Dutch cohort (provided by the Parelsnoer Institute) consisted (after quality control) of 1021 UC cases, 1166 healthy controls and 111 SNVs, with a genotyping call rate of 98%.
Allelic association analysis (χ² test, PLINK v1.07) and permutation (10,000x) association analysis was performed with the Mega-analysis of Rare Variants (MARV) software with a significance cut-off p-value of <0.05(2). A gene-Based analysis was performed with EPACTS-software and 45 genes (all variants with AF < 0.05) were tested with the SKAT-O test (http://genome.sph.umich.edu/wiki/EPACTS).
OR= Odds Ratio, Zstat_10,000perm= Z-statistic (which is compared to a reference standard normal distribution) after 10,000 permutations, P_10,000perm= p-value after 10,000 permutations (MARV software).
